# Supplementary material for: The patient, diagnostic, and treatment intervals in adult patients with cancer from high- and lower-income countries: A systematic review and meta-analysis
Source: PLoS Med. 2022 Oct 20;19(10):e1004110. doi: 10.1371/journal.pmed.1004110 (PMC9584443; doi:10.1371/journal.pmed.1004110)
Supplement: S1 Table — (XLSX) [file pmed.1004110.s001.xlsx]

## Sheet: Sheet1
Title	Authors	Abstract	Published Year	Published Month	Journal	Volume	Issue	Pages	Accession Number	DOI	Ref	Covidence #	Study	Exclusion reasons
Pulmonary Artery Intimal Sarcoma versus Pulmonary Artery Thromboembolism: CT and Clinical Findings.	Kim, Cherry; Kim, Mi Young; Kang, Joon-Won; Song, Joon Seon; Lee, Ki Yeol; Kim, Sung-Soo	Objective: To describe CT and clinical findings of pulmonary artery intimal sarcoma (PAIS) compared with those of pulmonary thromboembolism (PTE), to investigate MRI and positron emission tomography (PET)-CT findings of PAIS, and to evaluate the effect of delayed diagnosis of PAIS on survival outcomes., Materials and Methods: Twenty-six patients with PAIS were retrospectively identified and match…	2018	//	Korean journal of radiology	19	4	792-802		https://dx.doi.org/10.3348/kjr.2018.19.4.792		#10065	Kim 2018	Not reporting on any interval of interest
Delayed diagnosis of sinonasal lymphoma due to bilateral manifestation.	Kiessling, Si-Young; Soyka, Michael B; Huber, Gerhard F; Holzmann, David; Laske, Roman D	The objective of this study is to analyze the presenting symptoms, the time to correct diagnosis and outcome of a European patient cohort with sinonasal lymphoma focusing on unilateral vs. bilateral sinonasal involvement. In a retrospective setting in a European tertiary referral center, eleven patients (9 males, 2 females) with sinonasal lymphoma diagnosed between 2002 and 2015 were identified a…	2017	//	European archives of oto-rhino-laryngology : official journal of the European Federation of Oto-Rhino-Laryngological Societies (EUFOS) : affiliated with the German Society for Oto-Rhino-Laryngology - Head and Neck Surgery	274	2	823-827		https://dx.doi.org/10.1007/s00405-016-4275-z		#10068	Kiessling 2017	Not reporting on any interval of interest
Presentation delay in breast cancer patients	Khan, Muhammad Aleem; Shafique, Sehrish; Khan, Muhammad Taha; Shahzad, Muhammad Faheem; Iqbal, Sundas	BACKGROUND: There is strong evidence that delayed diagnosis of breast cancer is associated with poor survival. Our objectives were to determine the frequency of breast cancer patients with delayed presentation, the reasons of delay and its association with different socio-demographic variables in our North Pakistan setting., MATERIALS AND METHODS: We interviewed 315 histologically confirmed breas…	2015	//	Asian Pacific journal of cancer prevention : APJCP	16	1	377-380				#10077	Khan 2015	Duplicate report or sample reported in another article
Patient Self Delay Among Women With Breast Cancer.	Khan, Ayesha; Khan, Khalid; Raza, Ali; Din Qureshi, Zaheer Ud; Sultan, Babar; Khan, Fahad Ali	BACKGROUND: Delay in the diagnosis of carcinoma breast has important prognostic, clinical and medico-legal implications. This study assesses the frequency and causes of patient delay in women with breast cancer presenting to a breast clinic run by a specialist surgical unit in a tertiary care hospital., METHODS: For this study all women, aged between 16-90 years, who presented with primary breast…	2018	//	Journal of Ayub Medical College, Abbottabad : JAMC	30	4	558-561				#10078	Khan 2018	Not reporting on any interval of interest
Diagnostic Errors in Initial Misdiagnosis of Optic Nerve Sheath Meningiomas.	Kahraman-Koytak, Pinar; Bruce, Beau B; Peragallo, Jason H; Newman, Nancy J; Biousse, Valerie	Importance: Diagnostic errors can lead to the initial misdiagnosis of optic nerve sheath meningiomas (ONSM), which can lead to vision loss., Objective: To identify factors contributing to the initial misdiagnosis of ONSM., Design, Setting, and Participants: We retrospectively reviewed 35 of 39 patients with unilateral ONSM (89.7%) who were seen in the tertiary neuro-ophthalmology practice at Emor…	2019	//	JAMA neurology	76	3	326-332		https://dx.doi.org/10.1001/jamaneurol.2018.3989		#10132	Kahraman-Koytak 2019	Not reporting on any interval of interest
Retinoblastoma: towards an earlier diagnosis.	Gargallo, P; Oltra, J S; Yanez, Y; Segura, V; Balaguer, J; Canete, A	OBJECTIVES: The number of enucleations and visual sequels due to retinoblastoma is high. The aim of this study was to evaluate the different diagnostic aspects and propose strategies that might improve the clinical management of this condition., METHOD: A retrospective study was conducted on 38 patients with retinoblastoma studied genetically (29 unilateral, 9 bilateral). The evaluation included:…	2018	//	Retinoblastoma: hacia un diagnostico mas precoz.	93	9	439-443		https://dx.doi.org/10.1016/j.oftal.2018.05.003		#10163	Gargallo 2018	Study population is paediatric or adolescents or young adults <30 years old
Quality of Life Determinants in Breast Cancer Patients in Central Rural India.	Gangane, Nitin; Khairkar, Pravin; Hurtig, Anna-Karin; San Sebastian, Miguel	Introduction: Breast cancer is the most frequently diagnosed cancer among women throughout world, with incidence rates increasing in India. Improved survival in breast cancer patients has resulted in their quality of life (QOL) becoming an important issue. Identifying determinants for QOL may provide insights into how to improve their living conditions. This study aimed to assess socio-demographi…	2017	//	Asian Pacific journal of cancer prevention : APJCP	18	12	3325-3332				#10172	Gangane 2017	Incomplete outcome reporting
Early clinical manifestations of Sezary syndrome: A multicenter retrospective cohort study.	Mangold, Aaron R; Thompson, Agnieszka K; Davis, Mark D; Saulite, Ieva; Cozzio, Antonio; Guenova, Emmanuella; Hodak, Emmilia; Amitay-Laish, Iris; Pujol, Ramon M; Pittelkow, Mark R; Gniadecki, Robert	BACKGROUND: Classic Sezary syndrome (SS) is defined by erythroderma, generalized lymphadenopathy, and leukemic blood involvement. Clinical observations suggest that SS begins as a nonerythrodermic disease., OBJECTIVE: To describe the early clinical characteristics of patients with SS., METHODS: A retrospective, multicenter chart review was performed for 263 confirmed cases of SS diagnosed during …	2017	//	Journal of the American Academy of Dermatology	77	4	719-727		https://dx.doi.org/10.1016/j.jaad.2017.05.036		#10236	Mangold 2017	Not reporting on any interval of interest
Prereferral head and neck cancer treatment: compliance with national comprehensive cancer network treatment guidelines.	Lewis, Carol M; Hessel, Amy C; Roberts, Dianna B; Guo, Yunxia Z; Holsinger, F Christopher; Ginsberg, Lawrence E; El-Naggar, Adel K; Weber, Randal S	OBJECTIVE: to evaluate the prereferral treatment of patients referred to our tertiary care center with recurrent or persistent head and neck cancer for compliance with National Comprehensive Cancer Network (NCCN) guidelines., DESIGN: a prospective recruitment and retrospective chart review., PATIENTS: the study included new patients identified at multidisciplinary treatment planning conference fr…	2010	//	Archives of otolaryngology--head & neck surgery	136	12	1205-1211		https://dx.doi.org/10.1001/archoto.2010.206		#10374	Lewis 2010	Not reporting on any interval of interest
Breast cancer presentation in an urban health care Safety Net system.	Fayanju, Oluwadamilola M; Jeffe, Donna B; Tappenden, Jennifer R; Beers, Courtney E; Drake, Bettina F; Gao, Feng; Margenthaler, Julie A	We examined the Safety-Net referral process for breast diseases to identify factors contributing to delays within it. Each record was mapped to a time line beginning with first abnormality and concluding with definitive diagnosis/treatment. The median interval between first sign and definitive diagnosis/treatment was 93 days. Need for repeat imaging and missed visits prolonged the interval. Syste…	2012	//	Missouri medicine	109	5	405-411				#10426	Fayanju 2012	Study population without confirmed cancer diagnosis
System-level variations in treatment delay for nonmetastatic melanoma.	Cheraghlou, Shayan; Agogo, George O; Girardi, Michael		2019	//	Journal of the American Academy of Dermatology	81	6	1399-1401		https://dx.doi.org/10.1016/j.jaad.2019.04.038		#10524	Cheraghlou 2019	Not an original research report
Proactive Consultation by a Clinical Pathologist Prevents Diagnostic Delay in Hematological Malignancies.	Chang, Chih-Chun; Su, Ming-Jang; Ho, Jung-Li; Sun, Jen-Tang; Tsai, Huang-Wen; Tang, Hui-Fei; Chu, Fang-Yeh	BACKGROUND: Diagnostic difficulties in hematological malignancies may lead to unacceptably prolonged help-seeking to diagnostic interval as well as increased complications and poor outcomes. Proactive consultation by a clinical pathologist (PCCP) may help clinical diagnosis and therapeutic strategy. Hence, the aim of this investigation was to evaluate the effect of PCCP on the help-seeking to dia…	2016	//	Asian Pacific journal of cancer prevention : APJCP	17	3	1019-1022				#10562	Chang 2016	Not reporting on any interval of interest
Rectal cancer surgery. A ten years experience.	Celiku, E; Dracini, Xh; Dibra, A; Di Matteo, F M; Catania, A	Rectal cancer is one of the most common malignancies in the western world population. The management of rectal cancer has changed thoroughly in recent years owing to the rapid advances in surgical techniques, imaging and adjuvant therapy. The present study analyses extensively 152 patients operated for diagnosis of, rectal cancer in the First Clinic of General Surgery UHC "Mother Theresa" in Tira…	2010	//	Il Giornale di chirurgia	31	2022-12-11	507-510				#10576	Celiku 2010	Not reporting on any interval of interest
Prognostic impact of diagnosis to treatment interval (DTI) in diffuse large B-cell lymphoma patients: a real-life monocentric study.	Camus, Vincent; Dubois, Sydney; Jardin, Fabrice; Tilly, Herve		2019	//	Leukemia & lymphoma	60	3	839-841		https://dx.doi.org/10.1080/10428194.2018.1508671		#10602	Camus 2019	Not an original research report
[Influences of diagnostic modes on an early diagnosis of colorectal cancer].	Jiang, Xuan; Yuan, Yi-ping; Xu, Ding-ting; Zhang, Bao; Liu, Yu-lan	OBJECTIVE: To explore the influences of diagnostic modes of colorectal cancer (CRC) on an early diagnosis of CRC., METHODS: A total of 405 cases were randomly collected from 1798 CRC patients registered at our hospital from January 2000 to December 2010. A retrospective chart review was undertaken for all identified cases. Besides the demographics and tumor features, TNM stage was obtained from m…	2011	//	Zhonghua yi xue za zhi	91	41	2886-2890				#10627	Jiang 2011	Foreign language not spoken by the research team
Explaining disparities in oncology health systems delays and stage at diagnosis between men and women in Botswana: A cohort study.	Iyer, Hari S; Kohler, Racquel E; Ramogola-Masire, Doreen; Brown, Carolyn; Molebatsi, Kesaobaka; Grover, Surbhi; Kablay, Irene; Bvochora-Nsingo, Memory; Efstathiou, Jason A; Lockman, Shahin; Tapela, Neo; Dryden-Peterson, Scott L	PURPOSE: Men in Botswana present with more advanced cancer than women, leading to poorer outcomes. We sought to explain sex-specific differences in time to and stage at treatment initiation., METHODS: Cancer patients who initiated oncology treatment between October 2010 and June 2017 were recruited at four oncology centers in Botswana. Primary outcomes were time from first visit with cancer sympt…	2019	//	PloS one	14	6	e0218094-e0218094		https://dx.doi.org/10.1371/journal.pone.0218094		#10672	Iyer 2019	Not reporting on any interval of interest
Aspects of survival from colorectal cancer in Denmark.	Iversen, Lene Hjerrild	This thesis has reported survival among Danish colorectal cancer patients over the past decades and it has explored different aspects of the inferior short-term and long-term survival of Danish patients in relation to (i) patient factors: old age and comorbidity; (ii) disease factors: prognostic factors for early death after emergency surgery; (iii) diagnostic factors: impact of diagnostic delay;…	2012	//	Danish medical journal	59	4	B4428-B4428				#10673	Iversen 2012	Duplicate report or sample reported in another article
Impact on patient care time and tumor stage of a program for fast diagnostic and treatment of colorectal cancer.	Guzman Laura, K P; Bolibar Ribas, I; Alepuz, M T; Gonzalez, D; Martin, M	OBJECTIVES: To evaluate the effectiveness of a fast track diagnosis and treatment program for colorectal cancer (CRC) in reducing the diagnosis to treatment interval (DTI) and tumor stage. To analyze the association between DTI and tumor stage., METHODS: A quasi-experimental study with a control group was conducted, and 156 incident cases of CRC referred through a preferential pathway between Jul…	2011	//	Revista espanola de enfermedades digestivas : organo oficial de la Sociedad Espanola de Patologia Digestiva	103	1	13-19				#10801	GuzmanLaura 2011	Duplicate abstract not detected automatically as such
Epidemiological features of gastroenteropancreatic neuroendocrine tumors in Chengdu city with a population of 14 million based on data from a single institution.	Guo, Lin-Jie; Wang, Chun-Hui; Tang, Cheng-Wei	AIM: Recent studies on gastroenteropancreatic neuroendocrine tumors (GEP-NETs) in the United States as well as the European studies demonstrate an increasing GEP-NETs incidence. Most information on the epidemiology of neuroendocrine tumors comes from western countries. However, the epidemiological profile of GEP-NETs in West China is still unclear. The aim of study was to reflect the regional fea…	2016	//	Asia-Pacific journal of clinical oncology	12	3	284-288		https://dx.doi.org/10.1111/ajco.12498		#10812	Guo 2016	Not reporting on any interval of interest
The effect of direct referral for fast CT scan in early lung cancer detection in general practice. A clinical	Guldbrandt, Louise Mahncke	UNLABELLED: This PhD thesis is based on the project "The effect of direct referral for fast CT scan in early lung cancer detection in general practice. A clinical, cluster-randomised trial", performed in Denmark in 2010-2013. The thesis includes four papers and focuses on early lung cancer diagnostics in general practice., INTRODUCTION: A total of 4200 new cases of lung cancer are diagnosed in De…	2015	//	Danish medical journal	62	3					#10819	Guldbrandt 2015	Duplicate report or sample reported in another article
Clinical features of 36 cases of amelanotic melanomas and considerations about the relationship between histologic subtypes and diagnostic delay.	Gualandri, L; Betti, R; Crosti, C	BACKGROUND: Amelanotic melanomas (AM) are a difficult diagnostic challenge for clinicians., OBJECTIVE: To consider the clinical presentation of AM, the histologic subtypes involved, the relationship with the diagnostic delay and the possible involvement in overall prognosis., PATIENTS/METHODS: Patients who were observed in our department to be affected by cutaneous melanomas were recorded. Sex, a…	2009	//	Journal of the European Academy of Dermatology and Venereology : JEADV	23	3	283-287		https://dx.doi.org/10.1111/j.1468-3083.2008.03041.x		#10829	Gualandri 2009	Not reporting on any interval of interest
Effect of delays on survival in patients with lung cancer.	Gonzalez-Barcala, Francisco Javier; Garcia-Prim, Jose Maria; Alvarez-Dobano, Jose Manuel; Moldes-Rodriguez, Milagros; Garcia-Sanz, Maria Teresa; Pose-Reino, Antonio; Valdes-Cuadrado, Luis	BACKGROUND: The effect on survival of delays in the consultation, diagnostic and treatment processes of lung cancer (LC) is still under debate. The objective of our study was to analyse these time delays and their possible effect on survival., METHODS: A retrospective study has been performed on all patients in our health area diagnosed with LC (confirmed by cytohistology) over 3 years. The delay…	2010	//	Clinical & translational oncology : official publication of the Federation of Spanish Oncology Societies and of the National Cancer Institute of Mexico	12	12	836-842		https://dx.doi.org/10.1007/s12094-010-0606-5		#10863	Gonzalez-Barcala 2010	Not reporting on any interval of interest
In situ nail unit melanoma: epidemiological and clinic-pathologic features with conservative treatment and long-term follow-up.	Goettmann, S; Moulonguet, I; Zaraa, I	BACKGROUND: Nail unit melanoma (NUM) is a rare melanoma variant, usually associated with a poor prognosis because of a delayed diagnosis. Few data are available concerning the management and long-term outcome of in situ NUM., OBJECTIVE: To use a large cohort to provide comprehensive patient data and long-term follow-up information. This will serve to investigate distinctive epidemiological, clini…	2018	//	Journal of the European Academy of Dermatology and Venereology : JEADV	32	12	2300-2306		https://dx.doi.org/10.1111/jdv.15124		#10876	Goettmann 2018	Incomplete outcome reporting
Multilevel Factors Affecting Time to Cancer Diagnosis and Care Quality in Botswana.	Brown, Carolyn A; Kohler, Racquel E; John, Oaitse; Motswetla, Galaletsang; Mmalane, Mompati; Tapela, Neo; Grover, Surbhi; Dryden-Peterson, Sarah; Lockman, Shahin; Dryden-Peterson, Scott L	BACKGROUND: Cancer incidence is increasing in Africa, and the majority of patients are diagnosed with advanced disease, limiting treatment options and survival. We sought to understand care patterns and factors contributing to delayed diagnosis and treatment initiation among patients with cancer in Botswana., PATIENTS AND METHODS: We recruited 20 patients who were enrolled in a prospective cancer…	2018	//	The oncologist	23	12	1453-1460		https://dx.doi.org/10.1634/theoncologist.2017-0643		#10947	Brown 2018	Not reporting on any interval of interest
Time to diagnosis and associated costs of an outpatient vs inpatient setting in the diagnosis of lymphoma: a retrospective study of a large cohort of major lymphoma subtypes in Spain.	Bosch, Xavier; Sanclemente-Anso, Carmen; Escoda, Ona; Monclus, Esther; Franco-Vanegas, Jonathan; Moreno, Pedro; Guerra-Garcia, Mar; Guasch, Neus; Lopez-Soto, Alfons	BACKGROUND: Mainly because of the diversity of clinical presentations, diagnostic delays in lymphoma can be excessive. The time spent in primary care before referral to the specialist may be relatively short compared with the interval between hospital appointment and diagnosis. Although studies have examined the diagnostic intervals and referral patterns of patients with lymphoma, the time to dia…	2018	//	BMC cancer	18	1	276-276		https://dx.doi.org/10.1186/s12885-018-4187-y		#10993	Bosch 2018	Not reporting on any interval of interest
The impact of the two-week wait rule on the diagnosis and management of bladder cancer in a single UK institution.	Blick, Christopher; Bailey, David; Haldar, Neil; Bdesha, Amarjit; Kelleher, John; Muneer, Asif	INTRODUCTION: The objective of this study was to investigate the impact of the 2-week wait rule on patient waiting times for the diagnosis and treatment of bladder cancer., PATIENTS AND METHODS: Data reporting the waiting times from diagnosis to treatment for 100 consecutive patients newly diagnosed with bladder cancer immediately before and after the implementation of the 2-week wait rule were c…	2010	//	Annals of the Royal College of Surgeons of England	92	1	46-50		https://dx.doi.org/10.1308/003588410X12518836440207		#11014	Blick 2010	Not reporting on any interval of interest
Study of Relationship Between Illness Perception and Delay in Seeking Help for Breast Cancer Patients Based on Leventhal's Self-Regulation Model.	Attari, Seyedeh Maryam; Ozgoli, Giti; Solhi, Mahnaz; Alavi Majd, Hamid	One of the major causes of morbidity and mortality in breast cancer patients is delay in seeking help. Leventhal's self-regulation model provides an appropriate framework to assess delay in seeking help. The aim of this study was to investigate the relationship between "illness perception" and "help seeking delay" in breast cancer patients based on Leventhal's self-regulation model. In this corre…	2016	//	Asian Pacific journal of cancer prevention : APJCP	17	S3	167-174				#11044	Attari 2016	Incomplete outcome reporting
Defining the outcome of patients with delayed diagnosis of differentiated thyroid cancer.	Amit, Moran; Rudnicki, Yaron; Binenbaum, Yoav; Trejo-Leider, Leonor; Cohen, Jacob T; Gil, Ziv	OBJECTIVES/HYPOTHESIS: In the present study we sought to define the outcome of patients with delay in diagnosis and treatment (>1 year) of well-differentiated thyroid carcinoma (WDTC) due to initial benign cytology (IBC)., STUDY DESIGN: Retrospective medical record review and analysis of survival outcomes., METHODS: The records of 47 patients with delayed diagnosis of thyroid cancer were reviewed…	2014	//	The Laryngoscope	124	12	2837-2840		https://dx.doi.org/10.1002/lary.24744		#11095	Amit 2014	Not reporting on any interval of interest
The impact of fertility preservation on treatment delay and progression-free survival in women with lymphoma: a single-centre experience.	Allen, Pamela B; Pavone, Mary Ellen; Smith, Kristin N; Kazer, Ralph R; Rademaker, Alfred; Lawson, Angela K; Moravek, Molly B; Confino, Rafael; Gordon, Leo I; Winter, Jane N		2018	//	British journal of haematology	180	6	901-904		https://dx.doi.org/10.1111/bjh.14466		#11112	Allen 2018	Not reporting on any interval of interest
[Waiting time in lung cancer care. Patient guides provided faster flow].	Holgersson, Georg; Bergqvist, Michael; Koyi, Hirsh; Berglund, Anders; Lambe, Mats; Bergstrom, Stefan	The work-up process for lung cancer patients consists of several steps from suspicion of malignant disease to start of treatment. Delays between these steps should be minimized. Data in the Swedish National Lung Cancer Register show that the work-up times for lung cancer patients vary greatly between different counties in central Sweden. In order to reduce delays, a trial of implementing patient …	2015	//	Vantetider i lungcancervarden - Patientlotsar gav snabbare flode.	112						#11155	Holgersson 2015	Not reporting on any interval of interest
Management and treatment of nail melanoma.	Dika, Emi; Piraccini, Bianca M; Fanti, Pier A	BACKGROUND: An early and prompt nail apparatus melanoma (NAM) diagnosis is associated with less invasive surgical procedures and a better patient's prognosis. The diagnostic delay may be related both to the clinical misinterpretations and to errors in the diagnosing process. Biopsy techniques have been adequately described by nail experts, but the two main problems in the correct choice of the bi…	2017	//	Giornale italiano di dermatologia e venereologia : organo ufficiale, Societa italiana di dermatologia e sifilografia	152	3	197-202		https://dx.doi.org/10.23736/S0392-0488.17.05561-4		#11175	Dika 2017	Not reporting on any interval of interest
Factors Associated With Waiting Time for Breast Cancer Treatment in a Teaching Hospital in Ghana.	Dedey, Florence; Wu, Lily; Ayettey, Hannah; Sanuade, Olutobi A; Akingbola, Titilola S; Hewlett, Sandra A; Tayo, Bamidele O; Cole, Helen V; de-Graft Aikins, Ama; Ogedegbe, Gbenga; Adanu, Richard	Background Breast cancer is the leading cause of cancer-related mortality among women in Ghana. Data are limited on the predictors of poor outcomes in breast cancer patients in low-income countries; however, prolonged waiting time has been implicated. Among breast cancer patients who received treatment at Korle Bu Teaching Hospital, this study evaluated duration and factors that influenced waitin…	2016	//	Health education & behavior : the official publication of the Society for Public Health Education	43	4	420-427		https://dx.doi.org/10.1177/1090198115620417		#11209	Dedey 2016	Not reporting on any interval of interest
Iron deficiency anaemia and delayed diagnosis of colorectal cancer: a retrospective cohort study.	Damery, S; Ryan, R; Wilson, S; Ismail, T; Hobbs, R; Group, Improving Colorectal Outcomes	AIM: The extent to which different referral pathways following a primary care diagnosis of iron deficiency anaemia (IDA) are associated with delay in diagnosis of colorectal cancer (CRC) was determined., METHOD: Eligible patients aged 40 or more years, with IDA diagnosed in primary care, and a subsequent diagnosis of CRC, were studied retrospectively. Referral pathways were identified using the s…	2011	//	Colorectal disease : the official journal of the Association of Coloproctology of Great Britain and Ireland	13	4	e53-60		https://dx.doi.org/10.1111/j.1463-1318.2010.02488.x		#11232	Damery 2011	Not reporting on any interval of interest
Analysis of Delays in Breast Cancer Treatment and Late-Stage Diagnosis in Kazakhstan.	Chukmaitov, Askar S; Kaidarova, Dilyara R; Talaeyva, Shnar T; Sheppard, Vanessa B; Xu, Haiyong; Siangphoe, Uma; Ettner, Susan L	Objective: Although Kazakhstan has made significant investments to improve health and life expectancy of its population, high cancer rates persist, with breast cancer being the most prevalent type. Factors contributing to delays in treatment and late staging for breast cancer patients were assessed. Methods: A retrospective follow-up study with registry data identified 4,248 breast cancer patient…	2018	//	Asian Pacific journal of cancer prevention : APJCP	19	9	2519-2525				#11300	Chukmaitov 2018	Not reporting on any interval of interest
Clinical Features and Treatment Outcomes of Vitreoretinal Lymphoma according to Its Association with CNS Lymphoma.	Cho, Bum-Joo; Kim, Dong Yoon; Park, Un Chul; Lee, Joo Yong; Yoon, Young Hee; Yu, Hyeong Gon	PURPOSE: To compare the clinical features and treatment outcomes of different types of vitreoretinal lymphoma (VRL) that presents primarily, secondarily, or concurrently in association with CNS lymphoma., METHODS: We retrospectively reviewed the medical records of 53 patients with VRL pathologically confirmed between 2000 and 2014 in two of the largest tertiary hospitals in Korea., RESULTS: The p…	2018	//	Ocular immunology and inflammation	26	3	365-371		https://dx.doi.org/10.1080/09273948.2017.1421669		#11314	Cho 2018	Not reporting on any interval of interest
Treatment outcomes for Hodgkin lymphoma: First report from the Brazilian Prospective Registry.	Biasoli, Irene; Castro, Nelson; Delamain, Marcia; Silveira, Talita; Farley, James; Simoes, Belinda Pinto; Solza, Cristiana; Praxedes, Monica; Baiocchi, Otavio; Gaiolla, Rafael; Franceschi, Fernanda; Sola, Caroline Bonamin; Boquimpani, Carla; Clementino, Nelma; Perini, Guilherme; Pagnano, Katia; Steffenello, Giovanna; Tabacof, Jacques; de Freitas Colli, Gilberto; Soares, Andrea; de Souza, Carmino;…	Data about Hodgkin lymphoma (HL) in developing countries are scarce and suggest the existence of substantial disparities in healthcare and outcomes in large areas of the world. In 2009, a prospective registry of HL was implemented in Brazil. Web-based data were contributed by 20 institutions across the country participating in the Brazilian Prospective Hodgkin's Lymphoma Registry. The aim of this…	2018	//	Hematological oncology	36	1	189-195		https://dx.doi.org/10.1002/hon.2450		#11329	Biasoli 2018	Not reporting on any interval of interest
Examining Racial Disparities in Clinical Delay in the Colon Cancer Patterns of Care in Chicago Study	Jones, Lindsey A.	Objectives: An analysis was conducted to assess whether non-Hispanic (nH) Black and White colon cancer patients may differ in terms of their likelihoods of experiencing prolonged colon cancer clinical delay defined as lengths of ≥60 days or ≥90 days between first presentation with colon cancer symptoms or a screen-detected issue, and treatment initiation. The analysis also aimed to identify other…	2016	//								#11457	Jones 2016	Duplicate abstract not detected automatically as such
Same Day Initial Treatment versus Delayed Initial Treatment for Patients with Cancer: Clinical Effectiveness | CADTH.ca												#11463		Not an original research report
Reasons symptomatic breast cancer patients delay seeking medical care	Heath, Jacqueline; Paulishak, Melody; Kasales, Claudia; Schubart, Jane; Kass, Rena	This article is licensed under a Creative Commons Attribution 4.0 International License (https://creativecommons.org/licenses/by/4.0/), which permits unrestricted use, sharing, adaptation, distribution and reproduction in any medium or format, for any purpose, even commercially, as long as you give appropriate credit to the original author(s) and the source, provide a link to the Creative Commons…	2019	04//	Journal of Unexplored Medical Data	2019		2022-03-03		10.20517/2572-8180.2018.01		#11467	Heath 2019	Significant delay on an interval was an inclusion criterion
Age-related sarcoma patient experience: results from a national survey in England.	Younger, Eugenie; Husson, Olga; Bennister, Lindsey; Whelan, Jeremy; Wilson, Roger; Roast, Andy; Jones, Robin L; van der Graaf, Winette Ta	BACKGROUND: Sarcomas are rare, heterogeneous tumours affecting patients of any age. Previous surveys describe that sarcoma patients report a significantly worse experience than those with common cancers. Consequently, Sarcoma UK conducted a national survey and these data were examined for age- and tumour-related differences in patients' experiences. METHODS: Patients were randomly selected from r…	2018	10//	BMC cancer	18	1	991-991		10.1186/s12885-018-4866-8		#11680	Younger 2018	Not reporting on any interval of interest
Improving access and timeliness of care for veterans with head and neck squamous cell carcinoma: A multidisciplinary team's approach.	Patil, Reena Dhanda; Meinzen-Derr, Jareen K; Hendricks, Brian L; Patil, Yash J	OBJECTIVES/HYPOTHESIS: With the prevalence of head and neck squamous cell carcinoma (HNSCC) nearly twice as high in veterans (6%) than general populations (3%), the noted problems of long waits and access to care in United States Veterans Affairs (VA) hospitals across the country are pressing. We examined primary outcome measures of timeliness and access to care for our patients with HNSCC assess…	2016	03//	The Laryngoscope	126	3	627-631		10.1002/lary.25528		#11705	Patil 2016	Not reporting on any interval of interest
Primary pulmonary artery sarcoma: a close associate of pulmonary embolism-20-year observational analysis.	Bandyopadhyay, Debabrata; Panchabhai, Tanmay S; Bajaj, Navkaranbir S; Patil, Pradnya D; Bunte, Matthew C	BACKGROUND: Primary pulmonary artery sarcoma (PPAS) is a rare tumor that mimics pulmonary thromboembolism (PE). Similarities to PE can delay the diagnosis and misguide the treatment of PPAS. This study aimed to evaluate tumor characteristics and outcome predictors among those diagnosed with PPAS and misdiagnosed as PE. METHODS: From 1991-2010, 10 PPAS cases were available from the Cleveland Clini…	2016	09//	Journal of thoracic disease	8	9	2592-2601		10.21037/jtd.2016.08.89		#11707	Bandyopadhyay 2016	Not reporting on any interval of interest
Challenges in the treatment of angiosarcoma: a single institution experience.	Singla, Smit; Papavasiliou, Pavlos; Powers, Benjamin; Gaughan, John; von Mehren, Margaret; Watson, James C; Farma, Jeffrey M	BACKGROUND: Angiosarcomas are rare tumors that carry poor prognosis. Because of insidious growth rate, the diagnosis is often difficult and delayed. METHODS: Between 1990 and 2011, 72 (41 female, 31 male) patients were treated at our institution. Pathologic confirmation was obtained and multiple prognostic factors were evaluated for survival. RESULTS: Forty-four cases were sporadic and 28 cases w…	2014	08//	American journal of surgery	208	2	254-259		10.1016/j.amjsurg.2014.01.007		#11735	Singla 2014	Not reporting on any interval of interest
The effect of wait times on oncological outcomes from periampullary adenocarcinomas.	McLean, Spencer R; Karsanji, Divya; Wilson, Jennifer; Dixon, Elijah; Sutherland, Francis R; Pasieka, Janice; Ball, Chad; Bathe, Oliver F	BACKGROUND: Overall few patients presenting with periampullary adenocarcinomas have resectable lesions. We postulated that rapid diagnosis and treatment would enhance the likelihood of successful resection, improving survival. METHODS: A retrospective analysis of patients undergoing surgery for resection of a pancreatic or periampullary lesion was conducted. Resection rate, disease stage and surv…	2013	06//	Journal of surgical oncology	107	8	853-858		10.1002/jso.23338		#11753	McLean 2013	Not reporting on any interval of interest
Cancer Patient Pathways shortens waiting times and accelerates the diagnostic process of suspected sarcoma patients in Denmark.	Dyrop, Heidi Buvarp; Safwat, Akmal; Vedsted, Peter; Maretty-Nielsen, Katja; Hansen, Bjarne Hauge; Jørgensen, Peter Holmberg; Baad-Hansen, Thomas; Bünger, Cody; Keller, Johnny	Cancer Patient Pathways (CPPs) for suspected cancer were implemented in Denmark to reduce waiting times for cancer diagnosis and treatment. Our study describes developments in time intervals and tumour size in a natural experiment before and after implementation of the CPP for sarcomas (January 1st, 2009). Medical files for patients referred with suspected sarcoma from other hospitals to Aarhus S…	2013	11//	Health policy (Amsterdam, Netherlands)	113	2022-02-01	110-117		10.1016/j.healthpol.2013.09.012		#11760	Dyrop 2013	Not reporting on any interval of interest
Do malignant bone tumors of the foot have a different biological behavior than sarcomas at other skeletal sites?	Brotzmann, M; Hefti, F; Baumhoer, D; Krieg, A H	We analyze the delay in diagnosis and tumor size of malignant bone tumors of the foot in a retrospective study. We compared the oncological and surgical long-term results with identical tumor at other anatomical sites in order to analyze the biological behavior of sarcomas that are found in the foot. Thirty-two patients with a histologically proven malignant bone tumor (fifteen chondrosarcomas, n…	2013	//	Sarcoma	2013		767960-767960		10.1155/2013/767960		#11761	Brotzmann 2013	Not reporting on any interval of interest
CLINICAL EVOLUTION OF PRIMARY INTRAMEDULLARY TUMORS IN ADULTS.	Gherasim, Dorin Nicolae; Gherman, Bogdan; Balasa, Adrian		2012	//	Romanian Journal of Neurology	11	4					#11789	Gherasim 2012	Not reporting on any interval of interest
Upper tract urothelial carcinoma: impact of time to surgery.	Sundi, Debasish; Svatek, Robert S; Margulis, Vitaly; Wood, Christopher G; Matin, Surena F; Dinney, Colin P; Kamat, Ashish M	OBJECTIVE: Patients diagnosed with upper tract urothelial carcinoma (UTUC) sometimes experience a delay from diagnosis to extirpative surgery (nephroureterectomy or ureterectomy) as a result of attempted endoscopic management and/or neoadjuvant chemotherapy. The purpose of this analysis is to examine the impact of such delay on survival outcomes. METHODS: An IRB-approved retrospective review iden…	2012	//	Urologic oncology	30	3	266-272		10.1016/j.urolonc.2010.04.002		#11799	Sundi 2012	Incomplete outcome reporting
Delay of surgery in men with low risk prostate cancer.	O'Brien, Daniel; Loeb, Stacy; Carvalhal, Gustavo F; McGuire, Barry B; Kan, Donghui; Hofer, Matthias D; Casey, Jessica T; Helfand, Brian T; Catalona, William J	PURPOSE: Treatment options for patients with low risk prostate cancer include radical prostatectomy, radiation therapy, and active surveillance. Among patients treated with radical prostatectomy, prior studies have demonstrated significantly higher biochemical progression rates with surgical delays of 6 months or greater. We determined the impact of surgical delay on radical prostatectomy outcome…	2011	06//	The Journal of urology	185	6	2143-2147		10.1016/j.juro.2011.02.009		#11813	O'Brien 2011	Incomplete outcome reporting
Socioeconomic position	Dalton, S O; Frederiksen, B L; Jacobsen, E; Steding-Jessen, M; Østerlind, K; Schüz, J; Osler, M; Johansen, C	INTRODUCTION: We investigated the association between socioeconomic position, stage at diagnosis, and length of period between referral and diagnosis in a nationwide cohort of lung cancer patients. METHODS: Through the Danish Lung Cancer Register, we identified 18,103 persons diagnosed with lung cancer (small cell and non-small cell) in Denmark, 2001-2008, and obtained information on socioeconomi…	2011	09//	British journal of cancer	105	7	1042-1048		10.1038/bjc.2011.342		#11814	Dalton 2011	Not reporting on any interval of interest
Delays in primary surgical treatment are not associated with significant tumor size progression in breast cancer patients.	Wagner, Jamie L; Warneke, Carla L; Mittendorf, Elizabeth A; Bedrosian, Isabelle; Babiera, Gildy V; Kuerer, Henry M; Hunt, Kelly K; Yang, Wei; Sahin, Aysegul A; Meric-Bernstam, Funda	OBJECTIVES: We evaluated the effect of time to surgery on tumor growth by comparing initial imaging and pathologic tumor size estimates. We also determined predictors of delay to surgery. BACKGROUND: Preoperative work-up, coordination of reconstructive surgery, and referral to tertiary care centers can delay surgical treatment of breast cancer. Whether these delays are associated with interim tum…	2011	07//	Annals of surgery	254	1	119-124		10.1097/SLA.0b013e318217e97f		#11815	Wagner 2011	Not reporting on any interval of interest
Reducing time to diagnosis does not improve outcomes for women with symptomatic ovarian cancer: a report from the Australian Ovarian Cancer Study Group.	Nagle, Christina M; Francis, Jane E; Nelson, Anne E; Zorbas, Helen; Luxford, Karen; de Fazio, Anna; Fereday, Sian; Bowtell, David D; Green, Adèle C; Webb, Penelope M	PURPOSE: To determine if time to diagnosis is associated with stage of disease at diagnosis or survival among women with symptomatic ovarian cancer. METHODS: A representative sample of Australian women (n = 1,463) with ovarian cancer diagnosed between 2002 and 2005 who participated in a population-based case-control study were interviewed regarding the events leading to their diagnosis and were o…	2011	06//	Journal of clinical oncology : official journal of the American Society of Clinical Oncology	29	16	2253-2258		10.1200/JCO.2010.32.2164		#11817	Nagle 2011	Study population without confirmed cancer diagnosis
Is earlier referral and investigation of bowel cancer patients presenting with rectal bleeding associated with better survival?	Thompson, M R; Asiimwe, A; Flashman, K; Tsavellas, G	AIM: This study was carried out to determine whether rectal bleeding is related to stage of bowel cancer and whether earlier diagnosis and treatment are associated with improved survival. METHOD: Eight hundred and forty-five patients were identified in the Wessex Bowel Cancer Audit (1991-1994). Presenting symptoms were identified from case notes. Outcome measures included 5-year survival, Dukes' …	2011	11//	Colorectal disease : the official journal of the Association of Coloproctology of Great Britain and Ireland	13	11	1242-1248		10.1111/j.1463-1318.2010.02438.x		#11819	Thompson 2011	Not reporting on any interval of interest
Reduction in waiting time for diagnosis and treatment of head and neck cancer - a fast track study.	Toustrup, Kasper; Lambertsen, Karin; Birke-Sørensen, Hanne; Ulhøi, Benedicte; Sørensen, Leif; Grau, Cai	Acceleration of diagnosis and initiation of treatment for head and neck cancer requires optimal organization and multidisciplinary collaboration. A project at the Head and Neck Oncology Centre, Aarhus University Hospital aimed at accelerating patient flow. MATERIAL AND METHODS: Initiatives were implemented throughout the year 2007. Focus was on optimizing logistics for all patients referred to th…	2011	06//	Acta oncologica (Stockholm, Sweden)	50	5	636-641		10.3109/0284186X.2010.551139		#11823	Toustrup 2011	Not reporting on any interval of interest
Trends in presentation of bone and soft tissue sarcomas over 25 years: little evidence of earlier diagnosis.	Smith, G M; Johnson, G D; Grimer, R J; Wilson, S	Earlier diagnosis is a key aim in achieving improved outcomes for patients with cancer. Bone and soft tissue sarcomas represent approximately 1% of all malignant tumours. Delays in diagnosis are frequent both because of their rarity and because the clinical features are easily confused with other conditions. In 2000 advice on earlier diagnosis was widely publicised. This study investigates how tw…	2011	10//	Annals of the Royal College of Surgeons of England	93	7	542-547		10.1308/147870811X13137608455055		#11826	Smith 2011	Not reporting on any interval of interest
Delays in diagnosis and bladder cancer mortality.	Hollenbeck, Brent K; Dunn, Rodney L; Ye, Zaojun; Hollingsworth, John M; Skolarus, Ted A; Kim, Simon P; Montie, James E; Lee, Cheryl T; Wood, David P Jr; Miller, David C	BACKGROUND: Mortality from invasive bladder cancer is common, even with high-quality care. Thus, the best opportunities to improve outcomes may precede the diagnosis. Although screening currently is not recommended, better medical care of patients who are at risk (ie, those with hematuria) has the potential to improve outcomes. METHODS: The authors used the Surveillance, Epidemiology, and End Res…	2010	11//	Cancer	116	22	5235-5242		10.1002/cncr.25310		#11843	Hollenbeck 2010	Not reporting on any interval of interest
Social inequalities in non-small cell lung cancer management and survival: a population-based study in central Sweden.	Berglund, Anders; Holmberg, Lars; Tishelman, Carol; Wagenius, Gunnar; Eaker, Sonja; Lambe, Mats	OBJECTIVES: To examine possible associations between socioeconomic status, management and survival of patients with non-small cell lung cancer (NSCLC). METHODS: In a population-based cohort study, information was retrieved from the Regional Lung Cancer Register in central Sweden, the Cause of Death Register and a social database. ORs and HRs were compared to assess associations between educationa…	2010	04//	Thorax	65	4	327-333		10.1136/thx.2009.125914		#11848	Berglund 2010	Not reporting on any interval of interest
Clinical presentation and waiting time targets do not affect prognosis in patients with pancreatic cancer.	Raptis, Dimitri A; Fessas, Chris; Belasyse-Smith, Peter; Kurzawinski, Tom R	INTRODUCTION: The prognosis of patients with pancreatic cancer remains poor despite recent advances in treatment. It is not known whether delays in referring, diagnosing and treating these patients and the way they present can affect their survival. AIMS: In our study we investigated the impact of clinical presentation (jaundice, abdominal pain, weight loss) and delays in management of these pati…	2010	10//	The surgeon : journal of the Royal Colleges of Surgeons of Edinburgh and Ireland	8	5	239-246		10.1016/j.surge.2010.03.001		#11853	Raptis 2010	Not reporting on any interval of interest
Symptom presentation in invasive ovarian carcinoma by tumor histological type and grade in a multiethnic population: a case analysis.	Lurie, Galina; Wilkens, Lynne R; Thompson, Pamela J; Matsuno, Rayna K; Carney, Michael E; Goodman, Marc T	OBJECTIVE: Although the majority of women with ovarian carcinoma report symptoms prior to diagnosis, little is known about comparative symptom presentation by histological type, stage, grade, or ethnicity. METHODS: We conducted a population-based study including 622 women with invasive ovarian carcinoma diagnosed from 1993 to 2008. Epidemiological and symptom data were collected using an intervie…	2010	11//	Gynecologic oncology	119	2	278-284		10.1016/j.ygyno.2010.05.028		#11854	Lurie 2010	Not reporting on any interval of interest
Undifferentiated carcinoma of nasopharyngeal type (UCNT): a Swiss single-institutional experience during 1990-2005.	Sidler, D; Thum, P; Winterhalder, R; Huber, G; Haerle, S K	BACKGROUND: Nasopharyngeal carcinoma is a rare tumor entity in Switzerland. In contrast, it is endemic in Asian and African countries. Retrospective studies have been conducted in order to identify risk factors and prognostic determinants of nasopharyngeal carcinoma. Nonetheless, these trials were mostly conducted in regions with high prevalence for the disease and little is known about the risk …	2010	05//	Swiss medical weekly	140	19-20	273-279				#11855	Sidler 2010	Incomplete outcome reporting
Influence of delays to nonemergent colon cancer surgery on operative mortality	Simunovic, Marko; Rempel, Eddy; Thériault, Marc-Erick; Baxter, Nancy N; Virnig, Beth A; Meropol, Neal J; Levine, Mark N		2009	//	Canadian Journal of Surgery	52	4	E79-E79				#11876	Simunovic 2009	Not reporting on any interval of interest
Non-practice of breast self examination and marital status are associated with delayed presentation with breast cancer.	Ghazali, Sumarni Mohd; Othman, Zabedah; Cheong, Kee Chee; Hock, Lim Kuang; Wan Mahiyuddin, Wan Rozita; Kamaluddin, Muhammad Amir; Yusoff, Ahmad Faudzi; Mustafa, Amal Nasir	Delay in seeking treatment for breast cancer is a barrier to the early diagnosis and management of the disease, resulting in a poorer prognosis. We here estimated the prevalence of delayed presentation for breast cancer and identified possible influential sociodemographic factors in a cross-sectional study of 250 patients diagnosed with primary breast cancer at the Radiotherapy and Oncology Clini…	2013	//	Asian Pacific journal of cancer prevention : APJCP	14	2	1141-1145		10.7314/apjcp.2013.14.2.1141		#11908	Ghazali 2013	Incomplete outcome reporting
Role of general practice in the diagnosis of oral cancer.	Crossman, Timothy; Warburton, Fiona; Richards, Michael A; Smith, Helen; Ramirez, Amanda; Forbes, Lindsay J L	The incidence of oral cancer is increasing in the United Kingdom. There is evidence that early diagnosis and effective treatment improve survival, but the poor 5-year survival rate (50%), which has not improved for several decades, has been attributed to advanced stage at presentation. To investigate the symptoms associated with cancer of the oral cavity and to explore the role of general practit…	2016	02//	The British journal of oral & maxillofacial surgery	54	2	208-212		10.1016/j.bjoms.2015.11.003		#11931	Crossman 2016	Incomplete outcome reporting
Availability of Diagnostic Services and their Impact on Patient Flow in Two Brazilian Referral Centres of Breast Cancer Treatment.	de Melo Santos, Tacila Thamires; Dos Santos Andrade, Lorena Sofia; Case de Oliveira, Milena Edite; Lima Gomes, Kedma Anne; Almeida de Oliveira, Tiago; Weller, Mathias	BACKGROUND: System delay (SD) is a leading cause of advanced stage of disease and poor prognosis among Brazilian breast cancer patients., METHODS: Cox regression and Kaplan-Meier analysis were used to identify variables that contributed to SD among 128 breast cancer patients. Time intervals between first medical consultation and treatment initiation were compared among patients of two referral ce…	2020	//	Asian Pacific journal of cancer prevention : APJCP	21	2	317-324		https://dx.doi.org/10.31557/APJCP.2020.21.2.317		#11943	deMeloSantos 2020	Duplicate report or sample reported in another article
Male breast cancer: a report of 25 cases.	El Fouhi, Majdouline; Mesfioui, Abdelhalim; Benider, Abdellatif; Fouhi, Majdouline El	Male breast cancer is a rare disease accounting for less than 1% of allbreast cancer diagnoses worldwide to our knowledge. The aim of thisretrospective study is to analyse the epidemiologic, clinical,therapeutic and evolutive profiles of this disease and to compare somecancer aspects between male and female in 25 cases collected at MohamedVI Oncology Center at the University Hospital of Casablanc…	2020	//	The Pan African medical journal	37		343-343		10.11604/pamj.2020.37.343.23004		#11946	ElFouhi 2020	Interval definition is unclear
Epidemiological and anatomopathological profile of breast cancer at the Ibn Rochd University Hospital	El Fouhi, Majdouline; Benider, Abdellatif; Gaetan, Kagambega Zoewendbem Arsene; Mesfioui, Abdelhalim; Fouhi, Majdouline El	The present study aims to determine the various epidemiologicalcharacteristics among newly diagnosed patients with breast cancer inCasablanca during 2018. During that period, 668 cases were collected,the average age was 51.6 years, the female was the most represented with662 cases (99.1%) and men with 6 cases (0.9%), a sex ratio (M/F) of0.009. The average age of menopause was 49.8 years and the a…	2020	09//	PAN AFRICAN MEDICAL JOURNAL	37		41-41		10.11604/pamj.2020.37.41.21336		#11947	ElFouhi 2020	Interval definition is unclear
Women's delay in presenting breast cancer symptoms in Kurdistan-Iraq.	Shakor, Jamal Kareem; Mohammed, Atiya Karim	BACKGROUND: Women in developing countries usually delay in presenting their symptoms as a part of the early diagnosis program. This study was conducted for analyzing the reason of patient's delay and its relation with socioeconomic and health conditions, knowledge, and women's belief about breast cancer (BC)., METHODOLOGY: This study used a cross-sectional design in the early detection center in …	2020	//	Journal of cancer research and therapeutics	16	6	1360-1365		https://dx.doi.org/10.4103/jcrt.JCRT_775_18		#11953	Shakor 2020	Study population without confirmed cancer diagnosis
Professional diagnostic delay in osteosarcomas of the jaws.	van der Waal, I	A series of 20 consecutive patients with an osteosarcoma of the jaws has been evaluated with regard to possible professional diagnostic delay. When set at an arbitrarily chosen period beyond three months, professional delay occurred in 15 patients, the mean being 21 months and the median 11 months. In five of the 15 patients a wrong diagnosis has been rendered on the biopsy specimen, being fibrou…	2020	//	Medicina oral, patologia oral y cirugia bucal	25	6	e834-e837		https://dx.doi.org/10.4317/medoral.24334		#11956	vanderWaal 2020	Significant delay on an interval was an inclusion criterion
Diagnostic delay and outcome in immunocompetent patients with primary central nervous system lymphoma in Spain: a multicentric study.	Velasco, R; Mercadal, S; Vidal, N; Alana, M; Barcelo, M I; Ibanez-Julia, M J; Bobillo, S; Caldu Agud, R; Garcia Molina, E; Martinez, P; Cacabelos, P; Muntanola, A; Garcia-Catalan, G; Sancho, J M; Camro, I; Lado, T; Erro, M E; Gomez-Vicente, L; Salar, A; Caballero, A C; Sole-Rodriguez, M; Gallego Perez-Larraya, J; Huertas, N; Estela, J; Baron, M; Barbero-Bordallo, N; Encuentra, M; Dlouhy, I; Bruna…	INTRODUCTION: To assess the management of immunocompetent patients with primary central nervous system lymphomas (PCNSL) in Spain., METHODS: Retrospective analysis of 327 immunocompetent patients with histologically confirmed PCNSL diagnosed between 2005 and 2014 in 27 Spanish hospitals., RESULTS: Median age was 64 years (range: 19-84; 33% >= 70 years), 54% were men, and 59% had a performance sta…	2020	//	Journal of neuro-oncology	148	3	545-554		https://dx.doi.org/10.1007/s11060-020-03547-z		#11970	Velasco 2020	Not reporting on any interval of interest
Patient and diagnostic intervals of survivors of sarcoma: Results from the SURVSARC study.	Soomers, Vicky L M N; Husson, Olga; Desar, Ingrid M E; van de Sande, Michiel A J; de Haan, Jacco J; Verhoef, Cornelis; Vriens, Ingeborg J H; van Houdt, Winan J; van de Poll-Franse, Lonneke; van der Graaf, Winette T A	BACKGROUND: Patients diagnosed with sarcoma are hypothesized to experience a prolonged route to a cancer diagnosis. This route, the total interval, can be divided into a patient interval (the time from the appearance of symptoms to physician consultation) and diagnostic interval (time from the first consultation to diagnosis). In the current study, the authors investigated these intervals among s…	2020	//	Cancer	126	24	5283-5292		https://dx.doi.org/10.1002/cncr.33181		#11989	Soomers 2020	Incomplete outcome reporting
Determinants of delay in diagnosis and end stage at presentation among breast cancer patients in Iran: a multi-center study.	Foroozani, Elahe; Ghiasvand, Reza; Mohammadianpanah, Mohammad; Afrashteh, Sima; Bastam, Dariush; Kashefi, Fatemeh; Shakarami, Saba; Dianatinasab, Mostafa	One of the reasons for high mortality of breast cancer (BC) is long delay in seeking medical care and end stage at presentation. This study was designed to measure the association between a wide range of socio-demographic and clinical factors with diagnostic delay in BC and stage at presentation among Iranian patients. From June 2017 to December 2019, 725 patients with newly diagnosed BC in Shira…	2020	//	Scientific reports	10	1	21477-21477		https://dx.doi.org/10.1038/s41598-020-78517-6		#11995	Foroozani 2020	Not reporting on any interval of interest
Impact of Extended Treatment Interval on the Prognosis of Multiple Myeloma Patients: A Retrospective Study.	Sun, Chao; Ye, Jian-Nan; Mao, Jing-Jue; Ma, Ke-Wa; Zhou, Xin	INTRODUCTION: Recently, treatment with proteasome inhibitors and immunomodulators has improved the prognosis of multiple myeloma (MM). However, in a complex real-world situation, the patient's ability to undergo regular and timely treatment as prescribed in clinical trials has not been studied, as well as the impact of extended treatment intervals due to different reasons. This study aimed to eva…	2020	//	Oncology research and treatment	43	11	592-604		https://dx.doi.org/10.1159/000508451		#12016	Sun 2020	Interval definition is unclear
Trends in time to cancer diagnosis around the period of changing national guidance on referral of symptomatic patients: A serial cross-sectional study using UK electronic healthcare records from 2006-17.	Price, Sarah; Spencer, Anne; Zhang, Xiaohui; Ball, Susan; Lyratzopoulos, Georgios; Mujica-Mota, Ruben; Stapley, Sal; Ukoumunne, Obioha C; Hamilton, Willie	BACKGROUND: UK primary-care referral guidance describes the signs, symptoms, and test results ("features") of undiagnosed cancer. Guidance revision in 2015 liberalised investigation by introducing more low-risk features. We studied adults with cancer whose features were in the 2005 guidance ("Old-NICE") or were introduced in the revision ("New-NICE"). We compared time to diagnosis between the gro…	2020	//	Cancer epidemiology	69		101805-101805		https://dx.doi.org/10.1016/j.canep.2020.101805		#12017	Price 2020	Not reporting on any interval of interest
Delays Experienced by Patients With Pediatric Cancer During the Health Facility Referral Process: A Study in Northern Tanzania.	Maillie, Luke; Masalu, Nestory; Mafwimbo, Judy; Maxmilian, Mastidia; Schroeder, Kristin	PURPOSE: It is estimated that 50%-80% of patients with pediatric cancer in sub-Saharan Africa present at an advanced stage. Delays can occur at any time during the care-seeking process from symptom onset to treatment initiation. Referral delay, the time from first presentation at a health facility to oncologist evaluation, is a key component of total delay that has not been evaluated in sub-Sahar…	2020	//	JCO global oncology	6		1757-1765		https://dx.doi.org/10.1200/GO.20.00407		#12023	Maillie 2020	Study population is paediatric or adolescents or young adults <30 years old
Factors associated with advanced stage at diagnosis of cervical cancer in Addis Ababa	Dereje, Nebiyu; Gebremariam, Alem; Addissie, Adamu; Worku, Alemayehu; Assefa, Mathewos; Abraha, Aynalem; Tigeneh, Wondemagegnehu; Kantelhardt, Eva Johanna; Jemal, Ahmedin	OBJECTIVE: To describe the patterns and factors associated with advanced stage at diagnosis of cervical cancer among Addis Ababa residents, Ethiopia., DESIGN: A population-based cross-sectional study., SETTING: Seven major hospitals or diagnostic facilities in Addis Ababa, Ethiopia., PARTICIPANTS: All histopathology-confirmed patients with incident cervical cancer diagnosed from 1 January 2017 to…	2020	//	BMJ open	10	10	e040645-e040645		https://dx.doi.org/10.1136/bmjopen-2020-040645		#12024	Dereje 2020	Incomplete outcome reporting
Factors Contributing to Delay in Specialist Care After Colorectal Cancer Diagnosis in Kentucky.	Chow, Zeta; Osterhaus, Patrick; Huang, Bin; Chen, Quan; Schoenberg, Nancy; Dignan, Mark; Evers, B Mark; Bhakta, Avinash	BACKGROUND: Abundant studies have associated colorectal cancer (CRC) treatment delay with advanced diagnosis and worse mortality. Delay in seeking specialist is a contributor to CRC treatment delay. The goal of this study is to investigate contributing factors to 14-d delay from diagnosis of CRC on colonoscopy to the first specialist visit in the state of Kentucky., METHODS: The Kentucky Cancer R…	2021	//	The Journal of surgical research	259		420-430		https://dx.doi.org/10.1016/j.jss.2020.09.012		#12036	Chow 2021	Not reporting on any interval of interest
Relationship between insurance status and outcomes for patients with breast cancer in Missouri.	Berrian, Jennifer L; Liu, Ying; Lian, Min; Schmaltz, Chester L; Colditz, Graham A	BACKGROUND: The cancer stage at diagnosis, treatment delays, and breast cancer mortality vary with insurance status., METHODS: Using the Missouri Cancer Registry, this analysis included 31,485 women diagnosed with invasive breast cancer from January 1, 2007, to December 31, 2015. Odds ratios (ORs) of a late-stage (stage III or IV) diagnosis and a treatment delay (>60 days after the diagnosis) wer…	2021	//	Cancer	127	6	931-937		https://dx.doi.org/10.1002/cncr.33330		#12050	Berrian 2021	Incomplete outcome reporting
Factors associated with late-stage diagnosis of breast cancer among women in Addis Ababa	Gebremariam, Alem; Dereje, Nebiyu; Addissie, Adamu; Worku, Alemayehu; Assefa, Mathewos; Abreha, Aynalem; Tigeneh, Wondemagegnehu; Pace, Lydia E; Kantelhardt, Eva Johanna; Jemal, Ahmedin	PURPOSE: Stage at diagnosis is a key determinant of breast cancer prognosis. In this study, we characterize stage at diagnosis and determine factors associated with advanced stage at diagnosis among women diagnosed with invasive breast cancer in Addis Ababa, capital city of Ethiopia., METHODS: Stage information was collected from medical records of 441 women with invasive breast cancer seen in se…	2021	//	Breast cancer research and treatment	185	1	117-124		https://dx.doi.org/10.1007/s10549-020-05919-5		#12061	Gebremariam 2021	Incomplete outcome reporting
Acral lentiginous melanoma: A retrospective study.	Redi, Ugo; Marruzzo, Giovanni; Lovero, Stefano; Khokhar, Hassan Tahir; Lo Torto, Federico; Ribuffo, Diego	BACKGROUND: Acral lentiginous melanoma (ALM) carries one of the worst prognoses among other subtypes. This malignant tumor is found on the distal limbs and is usually detected at late stages. Hereby, the authors present their experience on this melanoma subtype., METHODS: A retrospective study was conducted. Data were extracted from patients' medical records and from phone interviews., RESULTS: A…	2021	//	Journal of cosmetic dermatology	20	6	1813-1820		https://dx.doi.org/10.1111/jocd.13737		#12064	Redi 2021	Incomplete outcome reporting
Cancer diagnostic rates during the 2020 'lockdown'	De Vincentiis, Ludovica; Carr, Richard A; Mariani, Maria Paola; Ferrara, Gerardo	AIMS: We performed an audit to evaluate the impact of the COVID-19 pandemic-related delay in the diagnosis of major cancers at a Pathology Unit of a Secondary Care Hospital Network in Italy., METHODS: A comparison was made among the number of first cellular pathological diagnoses of malignancy made from the 11th to the 20th week of the years 2018-2020., RESULTS: Cancer diagnoses fell in 2020 by 3…	2021	//	Journal of clinical pathology	74	3	187-189		https://dx.doi.org/10.1136/jclinpath-2020-206833		#12079	DeVincentiis 2021	Not reporting on any interval of interest
Association of breast cancer reporting delays and care intervals with tumor size in patients with advanced disease.	Miraj, Shumaila; Saeed, Hamid; Jabeen, Sumaira; Rasool, Fawad; Islam, Muhammad; Danish, Zeeshan; Imran, Imran; Hashmi, Furqan Kurshid; Majeed, Abdul; Yasmeen, Sadia	In Pakistan, breast cancer (BC) is frequently diagnosed with advanced disease. We aimed to examine the association of breast tumor size with reasons of reporting delays, care intervals in patients with advanced disease. This cross-sectional study enrolled 392 BC patients from tertiary care hospitals. Data were collected from August 2018-March 2019. Chi-square for significance and logistic regress…	2021	//	Women & health	61	9	832-844		https://dx.doi.org/10.1080/03630242.2021.1976357		#12102	Miraj 2021	Incomplete outcome reporting
Cancer suspicion	Jessen, Nanna H; Jensen, Henry; Helsper, Charles W; Falborg, Alina Z; Glerup, Henning; Gronbaek, Henning; Vedsted, Peter	BACKGROUND: Abdominal cancers represent 30% of all diagnosed cancers. Nevertheless, it is unknown if the general practitioner's (GP's) initial cancer suspicion varies for different abdominal cancer types and how this is associated with referrals to standardized cancer patient pathways (CPPs)., OBJECTIVES: To explore initial cancer suspicion in GPs and to investigate how this was associated with G…	2021	//	Family practice	38	5	589-597		https://dx.doi.org/10.1093/fampra/cmab025		#12115	Jessen 2021	Not reporting on any interval of interest
Factors affecting delay in diagnosis of colorectal cancer: A cross-sectional study from a tertiary care hospital of Karachi	Ahmed, Rubab Nafees; Rai, Lajpat; Samo, Khursheed Ahmed; Saeed, Summaya; Salam, Ammara; Khan, Hina; Memon, Amjad Siraj	BACKGROUND: Colorectal cancer (CRC) incidence is increasing in our region. There is no specific CRC control programme or national cancer registry in Pakistan. Previously, no data have been published on presentation delay and diagnosis delay of CRC in our region. This study is conducted to determine the factors affecting delay in presentation and diagnosis and to provide baseline information to la…	2021	//	International journal of clinical practice	75	10	e14529-e14529		https://dx.doi.org/10.1111/ijcp.14529		#12116	Ahmed 2021	Incomplete outcome reporting
Characteristics and outcomes of the Finnish ectopic ACTH syndrome cohort.	Toivanen, Sanna; Leijon, Helena; Arola, Aura; Soinio, Minna; Hamalainen, Paivi O; Metso, Saara; Knutar, Otto; Koivikko, Minna; Ebeling, Tapani; Moilanen, Leena; Norvio, Leena; Tamminen, Marjo; Rautiainen, Paivi; Vehkavaara, Satu; Ryhanen, Eeva; Pekkarinen, Tuula; Matikainen, Niina; Sane, Timo; Schalin-Jantti, Camilla	PURPOSE: Ectopic ACTH syndrome (EAS) is rare. We established a national cohort to increase awareness and address unmet needs., METHODS: The Finnish national EAS cohort includes 60 patients diagnosed in 1997-2016. We assessed clinical features, diagnostic work-ups, treatments, incidence, and outcomes of subgroups occult tumor (OT), well-differentiated neuroendocrine tumor G1/G2 (NETG1/G2) and NET …	2021	//	Endocrine	74	2	387-395		https://dx.doi.org/10.1007/s12020-021-02768-0		#12126	Toivanen 2021	Not reporting on any interval of interest
Treatment delay and tumor size in patients with oral cancer during the first year of the COVID-19 pandemic.	Metzger, Karl; Mrosek, Jan; Zittel, Sven; Pilz, Maximilian; Held, Thomas; Adeberg, Sebastian; Ristow, Oliver; Hoffmann, Jurgen; Engel, Michael; Freudlsperger, Christian; Moratin, Julius	BACKGROUND: We set out to investigate how the ongoing coronavirus pandemic affected the size of tumors and the duration of treatment delay in patients with surgically treated oral squamous cell carcinoma., METHODS: Patients with surgically treated oral cavity squamous cell carcinoma were assessed retrospectively and divided into two groups depending on when they had first presented at our clinic.…	2021	//	Head & neck	43	11	3493-3497		https://dx.doi.org/10.1002/hed.26858		#12136	Metzger 2021	Not reporting on any interval of interest
Peritoneal or mesenteric tumours revealing histiocytosis.	Cohen-Aubart, Fleur; Ungureanu, Irena; Razanamahery, Jerome; Charlotte, Frederic; Valmary-Degano, Severine; Helias-Rodzewicz, Zofia; Cazals-Hatem, Dominique; Dartigues, Peggy; Delage-Corre, Manuela; Selves, Janick; Tas, Patrick; Humbert, Sebastien; Malakhia, Alexandre; Kunnamo, Merja; Veresezan, Liana; Prokopiou, Chrystalla; Seeber, Andreas; Tazi, Abdellatif; Donadieu, Jean; Lucidarme, Olivier; H…	OBJECTIVE: Peritoneal or mesenteric tumours may correspond to several tumour types or tumour-like conditions, some of them being represented by histiocytosis. This rare condition often poses diagnostic difficulties that can lead to important time delay in targeted therapies. Our aim was to describe main features of histiocytoses with mesenteric localisation that can improve the diagnostic process…	2021	//	BMJ open gastroenterology	8	1			https://dx.doi.org/10.1136/bmjgast-2021-000622		#12147	Cohen-Aubart 2021	Not reporting on any interval of interest
Younger age at onset of colorectal cancer is associated with increased patient's delay.	Rydbeck, Daniel; Asplund, Dan; Bock, David; Haglind, Eva; Park, Jennifer; Rosenberg, Jacob; Walming, Sofie; Angenete, Eva	AIM: This study aimed to investigate if younger age at diagnosis of colorectal cancer was associated with a diagnostic delay. The secondary objective was to evaluate if symptomatology varied with age., METHOD: The study population consisted of the cohorts from two prospective multicentre studies conducted in Sweden and Denmark, the QoLiRECT and QoLiCOL studies. These studies investigated the qual…	2021	//	European journal of cancer (Oxford, England : 1990)	154		269-276		https://dx.doi.org/10.1016/j.ejca.2021.06.020		#12151	Rydbeck 2021	Incomplete outcome reporting
Potential association of prolonged patient interval and advanced anatomic stage in breast cancer patients in the area affected by the 2011 triple disaster in Fukushima	Ozaki, Akihiko; Toyoaki, Sawano; Tsukada, Manabu; Shimada, Yuki; Kawamoto, Ayumu; Wang, Ji-Wei; Bhandari, Divya; Tsubokura, Masaharu; Ohira, Hiromichi	ABSTRACT: For five years after the 2011 triple disaster (earthquake, tsunami, and nuclear disaster) in Japan, the proportion of patients with undiagnosed symptomatic breast cancer remained elevated in the coastal area of Fukushima. These individuals experienced a prolonged interval from first symptom recognition to initial medical consultation (hereafter referred to as the patient interval). We a…	2021	//	Medicine	100	32	e26830-e26830		https://dx.doi.org/10.1097/MD.0000000000026830		#12163	Ozaki 2021	Incomplete outcome reporting
Sociodemographic and Geographic Disparities of Prostate Cancer Treatment Delay in Tennessee: A Population-Based Study.	Montiel Ishino, Francisco A; Odame, Emmanuel A; Villalobos, Kevin; Rowan, Claire; Whiteside, Martin; Mamudu, Hadii; Williams, Faustine	The relationship of social determinants of health, Appalachian residence, and prostate cancer treatment delay among Tennessee adults is relatively unknown. We used multivariate logistic regression on 2005-2015 Tennessee Cancer Registry data of adults aged >=18 diagnosed with prostate cancer. The outcome of treatment delay was more than 90 days without surgical or nonsurgical intervention from dat…	2021	//	American journal of men's health	15	6	15579883211057990-15579883211057990		https://dx.doi.org/10.1177/15579883211057990		#12164	MontielIshino 2021	Incomplete outcome reporting
Low socioeconomic position is a risk factor for delay to treatment and mortality of testicular cancer patients in Hungary	Kuronya, Zsofia; Frohlich, Georgina; Ladanyi, Andrea; Martin, Tamas; Geczi, Lajos; Gyergyai, Fruzsina; Horvath, Orsolya; Kiszner, Gergo; Kovacs, Agnes; Dienes, Tamas; Lenart, Eniko; Nagyivanyi, Krisztian; Szarvas, Tibor; Szonyi, Mihaly; Toth, Attila; Biro, Krisztina	BACKGROUND: In Hungary, the mortality rate for testicular germ cell cancer (TGCC) is 0,9/100000 which is significantly higher than the EU average. We prospectively evaluated the effect of socioeconomic position on patient delay and therapy outcomes., METHODS: Questionnaires on subjective social status (MacArthur Subjective Status Scale), objective socioeconomic position (wealth, education, and ho…	2021	//	BMC public health	21	1	1707-1707		https://dx.doi.org/10.1186/s12889-021-11720-w		#12169	Kuronya 2021	Incomplete outcome reporting
Lung Cancer Strategist Program: A novel care delivery model to improve timeliness of diagnosis and treatment in high-risk patients.	Phillips, William W; Copeland, Jessica; Hofferberth, Sophie C; Armitage, Julee R; Fox, Sam; Kruithoff, Margaret; de Forcrand, Claire; Catalano, Paul J; Lathan, Christopher S; Weissman, Joel S; Odell, David D; Colson, Yolonda L	INTRODUCTION: The diagnosis and treatment of lung cancer is challenged by complex diagnostic pathways and fragmented care that can lead to care disparities for vulnerable patients., METHODS: A multi-institutional, multidisciplinary conference was convened to address the complexity of lung cancer care particularly in patients at high-risk for treatment delay. The resulting care delivery model, cal…	2021	//	Healthcare (Amsterdam, Netherlands)	9	3	100563-100563		https://dx.doi.org/10.1016/j.hjdsi.2021.100563		#12173	Phillips 2021	Not reporting on any interval of interest
Impact of Inequities on Delay in Breast Cancer Management in Women Undergoing Second Opinions.	Blazek, Audrey; O'Donoghue, Cristina; Terranella, Samantha; Ritz, Ethan; Alvarado, Rosalinda; Perez, Claudia; Madrigrano, Andrea	BACKGROUND: Inequities in breast cancer treatment lead to delay in therapy, decreased survival and lower quality of life. This study aimed to examine demographics and clinical factors impacting time to treatment for second-opinion breast cancer patients., MATERIALS AND METHODS: We performed a retrospective chart review to analyze patients presenting to one academic institution for second opinion …	2021	//	The Journal of surgical research	268		445-451		https://dx.doi.org/10.1016/j.jss.2021.06.084		#12190	Blazek 2021	Not reporting on any interval of interest
The role of neoadjuvant chemotherapy	Lenis, Andrew T; Fero, Katherine E; Ojeaburu, Leslie; Lec, Patrick M; Golla, Vishnukamal; Brisbane, Wayne; Leapman, Michael S; Chamie, Karim	OBJECTIVES: To investigate treatment patterns of partial cystectomy (PC), neoadjuvant chemotherapy (NAC), lymph node dissection (LND), and treatment delays, and the associations with overall survival (OS) among patients with muscle-invasive bladder cancer., PATIENTS AND METHODS: We identified patients with cT2-4cN0cM0 urothelial carcinoma of the bladder in the National Cancer Database who underwe…	2021	//	Urologic oncology	39	8	496.e17-496.e24		https://dx.doi.org/10.1016/j.urolonc.2021.01.016		#12195	Lenis 2021	Not reporting on any interval of interest
Investigating the inequalities in route to diagnosis amongst patients with diffuse large B-cell or follicular lymphoma in England.	Smith, Matthew J; Fernandez, Miguel Angel Luque; Belot, Aurelien; Quartagno, Matteo; Bonaventure, Audrey; Majano, Sara Benitez; Rachet, Bernard; Njagi, Edmund Njeru	INTRODUCTION: Diagnostic delay is associated with lower chances of cancer survival. Underlying comorbidities are known to affect the timely diagnosis of cancer. Diffuse large B-cell (DLBCL) and follicular lymphomas (FL) are primarily diagnosed amongst older patients, who are more likely to have comorbidities. Characteristics of clinical commissioning groups (CCG) are also known to impact diagnost…	2021	//	British journal of cancer	125	9	1299-1307		https://dx.doi.org/10.1038/s41416-021-01523-6		#12199	Smith 2021	Not reporting on any interval of interest
[Rapid outpatient diagnostic pathways for lung cancer: Evaluation after one year].	Millet, F; Wislez, M; Fallet, V; Antoine, M; Assouad, J; Baud, M; Canellas, A; Ruppert, A-M; Guegan, S; Rosencher, L; Epaud, C; Moal, D; Cadranel, J; Lavole, A	INTRODUCTION: The introduction of coordinated care pathways for lung cancer diagnosis and treatment is a complex process. The purpose of the French Cancer Plan 2014-2019 was to improve referral to treatment waiting times in people with suspected malignancy. The aim of this study was to assess a rapid outpatient diagnostic program for lung cancer established in 2016., METHOD: This retrospective st…	2021	//	Parcours de diagnostic rapide du cancer du poumon : evaluation a un an.	38	9	904-913		https://dx.doi.org/10.1016/j.rmr.2021.07.005		#12207	Millet 2021	Not reporting on any interval of interest
Outcomes of Hormone-Receptor Positive	Benefield, Halei C; Reeder-Hayes, Katherine E; Nichols, Hazel B; Calhoun, Benjamin C; Love, Michael I; Kirk, Erin L; Geradts, Joseph; Hoadley, Katherine A; Cole, Stephen R; Earp, H Shelton; Olshan, Andrew F; Carey, Lisa A; Perou, Charles M; Troester, Melissa A	Background: Black women have higher hormone receptor positive (HR+) breast cancer mortality than White women. Early recurrence rates differ by race, but little is known about genomic predictors of early recurrence among HR+ women., Methods: Using data from the Carolina Breast Cancer Study (phase III, 2008-2013), we estimated associations between race and recurrence among nonmetastatic HR+/HER2-ne…	2021	//	JNCI cancer spectrum	5	1			https://dx.doi.org/10.1093/jncics/pkaa072		#12214	Benefield 2021	Incomplete outcome reporting
Cell-Free HPV DNA Provides an Accurate and Rapid Diagnosis of HPV-Associated Head and Neck Cancer.	Siravegna, Giulia; O'Boyle, Connor J; Varmeh, Shohreh; Queenan, Natalia; Michel, Alexa; Stein, Jarrod; Thierauf, Julia; Sadow, Peter M; Faquin, William C; Perry, Simon K; Bard, Adam Z; Wang, Wei; Deschler, Daniel G; Emerick, Kevin S; Varvares, Mark A; Park, Jong C; Clark, John R; Chan, Annie W; Andreu Arasa, Vanessa Carlota; Sakai, Osamu; Lennerz, Jochen; Corcoran, Ryan B; Wirth, Lori J; Lin, Der…	PURPOSE: HPV-associated head and neck squamous cell carcinoma (HPV+HNSCC) is the most common HPV-associated malignancy in the United States and continues to increase in incidence. Current diagnostic approaches for HPV+HNSCC rely on tissue biopsy followed by histomorphologic assessment and detection of HPV indirectly by p16 IHC. Such approaches are invasive and have variable sensitivity., EXPERIME…	2022	//	Clinical cancer research : an official journal of the American Association for Cancer Research	28	4	719-727		https://dx.doi.org/10.1158/1078-0432.CCR-21-3151		#12231	Siravegna 2022	Data collected during the covid pandemic
The role of grip strength and short physical performance battery test in predicting chemotherapy-related outcomes in older adults with cancer.	Almugbel, Fahad A; Timilshina, Narhari; Papadopoulos, Efthymios; Al-Showbaki, Laith; Alibhai, Shabbir M H	BACKGROUND: Grip strength (GS) and the Short Physical Performance Battery (SPPB) are brief objective tests used during a comprehensive geriatric assessment (CGA) to assess physical performance. Abnormal GS and SPPB scores are associated with greater morbidity and mortality in older adults with cancer but their relationship with chemotherapy tolerability is unclear. We explored the performance of …	2022	//	Journal of geriatric oncology	13	3	318-324		https://dx.doi.org/10.1016/j.jgo.2021.12.002		#12234	Almugbel 2022	Not reporting on any interval of interest
Multiple Sclerosis and the Cancer Diagnosis: Diagnostic Route	Groome, Patti A; Webber, Colleen; Maxwell, Colleen J; McClintock, Chad; Seitz, Dallas; Mahar, Alyson; Marrie, Ruth Ann	BACKGROUND AND OBJECTIVES: The multiple sclerosis (MS) population's survival from breast cancer and colorectal cancer is compromised. Cancer screening and timely diagnoses affect cancer survival and have not been studied in the MS cancer population. We investigated whether the diagnostic route, cancer stage, or diagnostic interval differed in patients with cancer with and without MS., METHODS: We…	2022	//	Neurology	98	18	e1798-e1809		https://dx.doi.org/10.1212/WNL.0000000000200163		#12235	Groome 2022	Duplicate report or sample reported in another article
Influence of Diagnostic Delay on Survival Rates for Patients with Colorectal Cancer.	Padilla-Ruiz, Maria; Morales-Suarez-Varela, Maria; Rivas-Ruiz, Francisco; Alcaide, Julia; Varela-Moreno, Esperanza; Zarcos-Pedrinaci, Irene; Tellez, Teresa; Fernandez-de Larrea-Baz, Nerea; Bare, Marisa; Bilbao, Amaia; Sarasqueta, Cristina; Aguirre-Larracoechea, Urko; Quintana, Jose Maria; Redondo, Maximino; Group, On Behalf Of Caress-Ccr Study	Colorectal cancer affects men and women alike. Sometimes, due to clinical-pathological factors, the absence of symptoms or the failure to conduct screening tests, its diagnosis may be delayed. However, it has not been conclusively shown that such a delay, especially when attributable to the health system, affects survival. The aim of the present study is to evaluate the overall survival rate of p…	2022	//	International journal of environmental research and public health	19	6			https://dx.doi.org/10.3390/ijerph19063626		#12245	Padilla-Ruiz 2022	Not reporting on any interval of interest
Reexamination of delays in diagnosis of oral cancer following an intervention program in Cordoba	Morelatto, Rosana Andrea; Moretti, Caterina; Bolesina, Nicolas Jorge; Zapata, Marcelo Javier; Liandro, Maria Fernanda; Warnakulasuriya, Saman; de Blanc, Silvia Lopez	OBJECTIVE: We compare the results of delay in oral cancer diagnosis before and after a campaign directed toward dentists and raising awareness of the population to achieve early diagnosis of oral cancer in Cordoba, Argentina. The campaign included training dentists in diagnostic skills and a public awareness program through media and networks., STUDY DESIGN: Clinical records (period 1: before int…	2022	//	Oral surgery, oral medicine, oral pathology and oral radiology	133	3	301-307		https://dx.doi.org/10.1016/j.oooo.2021.11.006		#12253	Morelatto 2022	Not reporting on any interval of interest
Diagnosis and treatment delay of head and neck cancers during COVID-19 era in a tertiary care academic hospital: what should we expect?.	De Luca, Pietro; Bisogno, Antonella; Colacurcio, Vito; Marra, Pasquale; Cassandro, Claudia; Camaioni, Angelo; Cassandro, Ettore; Scarpa, Alfonso	BACKGROUND: Since the spreading of SARS-CoV-2 from China, all deferrable medical activities have been suspended, to redirect resources for the management of COVID patients. The goal of this retrospective study was to investigate the impact of COVID-19 on head and neck cancers' diagnosis in our Academic Hospital., METHODS: A retrospective analysis of patients treated for head and neck cancers betw…	2022	//	European archives of oto-rhino-laryngology : official journal of the European Federation of Oto-Rhino-Laryngological Societies (EUFOS) : affiliated with the German Society for Oto-Rhino-Laryngology - Head and Neck Surgery	279	2	961-965		https://dx.doi.org/10.1007/s00405-021-06834-1		#12264	DeLuca 2022	Not reporting on any interval of interest
Diagnostic interval for non-screening patients undergoing mammography during the COVID-19 pandemic.	Crivellaro, Priscila; Tafur, Monica; George, Ralph; Muradali, Derek	OBJECTIVE: During the COVID-19 pandemic, there was a temporary cessation of mammography screening. However, in some facilities, diagnostic breast imaging services continued for patients with a high clinical suspicion of breast cancer. The objective of this study was to evaluate changes in the diagnostic interval (DI) of non-screening patients presenting for diagnostic mammography during the first…	2022	//	European radiology	32	1	613-620		https://dx.doi.org/10.1007/s00330-021-08117-z		#12265	Crivellaro 2022	Not reporting on any interval of interest
Pituitary Macroadenoma: Fooling the Ophthalmologist before Giving Him the Role of the Whistle-Blower.	Tran, Lara; Papasavvas, Ioannis; Herbort, Carl P Jr	PURPOSE: To describe cases diagnosed with pituitary macroadenoma during the follow-up of their primary ocular pathologies., METHODS: Charts of patients followed in the Centre for Ophthalmic Specialized Care for diverse pathologies and who had subsequently developed a pituitary macroadenoma were retrieved. The primary pathologies were noted. The delay of the diagnosis after sufficiently compatible…	2022	//	Hypophysen-Makroadenom bei routinemasig nachbeobachteten Patienten: Tauscht den Augenarzt, bevor es ihm die Rolle des Whistleblowers gibt.	239	4	468-475		https://dx.doi.org/10.1055/a-1778-3249		#12267	Tran 2022	Study population without confirmed cancer diagnosis
Patients' health literacy is associated with timely diagnosis of cancer-A cross-sectional study in Denmark.	Petersen, Gitte Stentebjerg; Laursen, Soren Gray Worsoe; Jensen, Henry; Maindal, Helle Terkildsen; Pedersen, Anette F; Vedsted, Peter; Virgilsen, Line Flytkjaer	OBJECTIVE: Timely diagnosis of cancer is important for prognosis. Patients' health literacy (HL) may impact differences of diagnostic delays. Thus, we aim to explore the association between HL and diagnostic intervals in cancer., METHODS: Questionnaire data were obtained from patients with cancer diagnosed in 2016 and their general practitioner (n = 3890). The primary care interval (PCI) and the …	2022	//	European journal of cancer care	31	1	e13532-e13532		https://dx.doi.org/10.1111/ecc.13532		#12270	Petersen 2022	Incomplete outcome reporting
Therapeutic Underuse and Delay in Hepatocellular Carcinoma: Prevalence	Govalan, Rajalakshmi; Luu, Michael; Lauzon, Marie; Kosari, Kambiz; Ahn, Joseph C; Rich, Nicole E; Nissen, Nicholas; Roberts, Lewis R; Singal, Amit G; Yang, Ju Dong	Prognosis of hepatocellular carcinoma (HCC) could be affected by lack of or delayed therapy. We aimed to characterize the prevalence, correlates, and clinical impact of therapeutic underuse and delay in patients with HCC. Patients with HCC diagnosed between 2010 and 2017 were analyzed from the United States National Cancer Database. Logistic regression analysis identified factors associated with …	2022	//	Hepatology communications	6	1	223-236		https://dx.doi.org/10.1002/hep4.1795		#12272	Govalan 2022	Incomplete outcome reporting
Diagnostic delay in moderately/poorly differentiated breast cancer types.	Elfgen, Constanze; Baumgartner, Sabrina; Varga, Zsuzsanna; Reeve, Kelly; Tausch, Christoph J; Bjelic-Radisic, Vesna; Fleisch, Markus; Guth, Uwe	BACKGROUND: Diagnostic delay of breast cancer related to the false-negative assessment of the healthcare provider leads to tumor progression and might worsen the outcome. Previous studies found some factors associated with provider-related diagnostic delay; however, tumor biology has tended not to be considered. The aim of our study was to find differences in diagnostic delay of poorly differenti…	2022	//	European journal of cancer prevention : the official journal of the European Cancer Prevention Organisation (ECP)	31	2	152-157		https://dx.doi.org/10.1097/CEJ.0000000000000681		#12279	Elfgen 2022	Incomplete outcome reporting
Diagnostic delay in soft tissue tumors: a single-center study of a university cancer center with a focus on health services research.	Ballhause, Tobias M; Reiter, Alonja; Korthaus, Alexander; Frosch, Karl-Heinz; Schlickewei, Carsten W; Priemel, Matthias H	BACKGROUND: Lumps and soft tissue tumors (STT) are frequent reasons for consulting a physician. Most STT are benign, and lumps are not always associated with a tumor. MRI is the most advanced imaging modality to assist a provisional diagnosis of STT. Only a small fraction of STT is malignant, these soft tissue sarcomas are known for their aggressive growth. The study aims to analyze the influence…	2022	//	BMC health services research	22	1	452-452		https://dx.doi.org/10.1186/s12913-022-07891-w		#12292	Ballhause 2022	Not reporting on any interval of interest
Delays in the presentation and diagnosis of women with breast cancer in Yogyakarta	Hutajulu, Susanna Hilda; Prabandari, Yayi Suryo; Bintoro, Bagas Suryo; Wiranata, Juan Adrian; Widiastuti, Mentari; Suryani, Norma Dewi; Saptari, Rorenz Geraldi; Taroeno-Hariadi, Kartika Widayati; Kurnianda, Johan; Purwanto, Ibnu; Hardianti, Mardiah Suci; Allsop, Matthew John	PURPOSE: To investigate factors associated with delays in presentation and diagnosis of women with confirmed breast cancer (BC)., METHODS: A cross-sectional study nested in an ongoing prospective cohort study of breast cancer patients at Dr Sardjito Hospital, Yogyakarta, Indonesia, was employed. Participants (n = 150) from the main study were recruited, with secondary information on demographic, …	2022	//	PloS one	17	1	e0262468-e0262468		https://dx.doi.org/10.1371/journal.pone.0262468		#12296	Hutajulu 2022	Data collected during the covid pandemic
Sampling error in the diagnosis of colorectal cancer is associated with delay to surgery: a retrospective cohort study	Johnson, Garrett G R J; Hershorn, Olivia; Singh, Harminder; Park, Jason; Helewa, Ramzi M	Background Accurate histopathologic diagnosis of colorectal cancer isimportant for treatment decision-making and timely care. The aim of thisstudy was to measure rates and predictors of sampling errors for biopsyspecimens attained at flexible lower gastrointestinal endoscopy, and todetermine whether these events lead to a delay in surgical care. MethodsThis is a retrospective observational study …			SURGICAL ENDOSCOPY AND OTHER INTERVENTIONAL TECHNIQUES					10.1007/s00464-021-08841-z		#12299		Not reporting on any interval of interest
Time to Surgical Treatment for Metastatic Spinal Disease: Identification of Delay Intervals	van Tol, Floris R; Versteeg, Anne L; Verkooijen, Helena M; Oner, F Cumhur; Verlaan, Jorrit-J	Study Design: Retrospective cohort study Objectives: Minimizing delaysin referral, diagnosis and treatment of patients with symptomatic spinalmetastases is important for optimal treatment outcomes. The primaryobjective of this study was to investigate several forms of delay fromthe onset of symptoms until surgical treatment of spinal metastases forpatients with and without a known preexisting kno…			GLOBAL SPINE JOURNAL					10.1177/2192568221994787		#12300		Not reporting on any interval of interest
Diagnostic intervals in oropharyngeal cancers from a primary care perspective: a ten-year case note review	Wilcock, Jane; Grafton-Clarke, Ciaran	Background Rates of oropharyngeal (OP) cancer are increasing andmortality is related to stage at diagnosis. Early diagnosis is vital toimproving patient outcomes. Aim To describe current general practicepathways and time intervals in OP cancer and: a) compare to currentNational Institute for Health and Care Excellence guidance to refer fromgeneral practitioners (GPs) to general medical dentists (…			BRITISH DENTAL JOURNAL					10.1038/s41415-021-2947-6		#12308		Not reporting on any interval of interest
Head and Neck Cancer During Covid-19 Pandemic: Was there a Diagnostic Delay?	Lucidi, Daniela; Valerini, Sara; Federici, Gaia; Miglio, Matteo; Cantaffa, Carla; Alicandri-Ciufelli, Matteo	The aim of the present study is to investigate a possible delay indiagnosis and therapy administration for Head and Neck oncologicalpatients, during the Sars-Cov2 pandemic and to compare the median tumorstage (MTS) at presentation. This is a retrospective review on patientswho presented at the University Hospital of Modena with a newlydiagnosis of Head and Neck cancer (HNC), comparing the first p…			INDIAN JOURNAL OF OTOLARYNGOLOGY AND HEAD & NECK SURGERY					10.1007/s12070-021-03050-5		#12309		Not reporting on any interval of interest
Predictors of time to definitive surgery and survival in Merkel cell carcinoma: analysis of the US National Cancer Database	Desai, Amar D; Behbahani, Sara; Samie, Faramarz H	Background Merkel cell carcinoma (MCC) is an aggressive cancer, and ithas been suggested that earlier treatment would allow for better patientoutcomes. However, the causes of delays in the initiation of treatmentand the effects of delayed treatment on survival of patients have notfully been explored, and the effects of treatment delays for MCC are notyet fully understood. Aim To determine the eff…			CLINICAL AND EXPERIMENTAL DERMATOLOGY					10.1111/ced.15133		#12312		Incomplete outcome reporting
Racial disparities in treatment delay among younger men with prostate cancer	Jain, Bhav; Yamoah, Kosj; Lathan, Christopher S; Muralidhar, Vinayak; Mahal, Brandon A; Nguyen, Paul L; Dee, Edward Christopher	Young men (<= 55 years) with prostate cancer (PC) may experiencetreatment delays despite clinical consequences of delays beyond sixmonths. Using the United States National Cancer Database (2004-2017), weemployed multivariable logistic regression analysis to retrospectivelyexamine racial disparities in localized PC treatment delays >6 monthssince diagnosis. Of the 89,196 men <= 55 years included, …			PROSTATE CANCER AND PROSTATIC DISEASES					10.1038/s41391-021-00479-1		#12316		Incomplete outcome reporting
Gaps in completion and timeliness of breast surgery and adjuvant therapy: a retrospective cohort of Haitian patients with nonmetastatic breast cancer	Fadelu, Temidayo A; Erfani, Parsa; Lormil, Joarly; Damuse, Ruth; Pierre, Viergela; Slater, Sarah; Triedman, Scott A; Shulman, Lawrence N; Rebbeck, Timothy R	Background There are limited data on breast surgery completion rates andprevalence of care-continuum delays in breast cancer treatment programsin low-income countries. Methods This study analyzes treatment data in aretrospective cohort of 312 female patients with non-metastatic breastcancer in Haiti. Descriptive statistics were used to summarize patientcharacteristics; treatments received; and tr…			BREAST CANCER RESEARCH AND TREATMENT					10.1007/s10549-022-06582-8		#12321		Not reporting on any interval of interest
Breast Cancer Treatment Delay in SafetyNet Health Systems	Shafaee, Maryam Nemati; Silva, Leonardo Roberto; Ramalho, Susana; Doria, Maira Teixeira; Natal, Rodrigo De Andrade; Cabello, Victor; Cons, Livia; Pavanello, Marina; Zeferino, Luiz Carlos; Mano, Max S; Marques Linck, Rudinei Diogo; Batista, Leticia Souza; Pedro, Estela Pantarotto; De Paula, Bruno Henrique; Zuca-Matthes, Gustavo; Podany, Emily; Makawita, Shalini; Stewart, Kelsey Ann; Tsavachidis, S…	This article examines the impact of treatment delay on the outcomes ofpatients with breast cancer, comparing results of those utilizing thepublic health systems in Harris County (Texas, USA) and SoutheastBrazil.Background Breast cancer outcomes among patients who use safety-nethospitals in the highly populated Harris County, Texas and SoutheastBrazil are poor. It is unknown whether treatment dela…			ONCOLOGIST					10.1093/oncolo/oyac050		#12326		Incomplete outcome reporting
Impact of Delay on Hospitalization in Older Patients With Head and Neck Cancer: A Multicenter Study	Schoonbeek, Rosanne C; Festen, Suzanne; Rashid, Roza; van Dijk, Boukje A C; Halmos, Gyorgy B; der Velden, Lilly-Ann	Objective To assess the impact of delay in treatment initiation onhospitalization, overall survival, and recurrence in older patients withhead and neck cancer (HNC). Study Design Retrospective multicenterstudy. Setting Two tertiary referral centers. Methods All patients withnewly diagnosed HNC (>= 60 years) treated between 2015 and 2017 wereretrospectively included. Time-to-treatment intervals we…			OTOLARYNGOLOGY-HEAD AND NECK SURGERY					10.1177/01945998211072828		#12328		Not reporting on any interval of interest
Morbidity and measures of the diagnostic process in primary care for patients subsequently diagnosed with cancer	Koo, Minjoung M; Swann, Ruth; McPhail, Sean; Abel, Gary A; Renzi, Cristina; Rubin, Greg P; Lyratzopoulos, Georgios	Background There is uncertainty regarding how pre-existing conditions(morbidities) may influence the primary care investigation andmanagement of individuals subsequently diagnosed with cancer. Methods Weidentified morbidities using information from both primary and secondarycare records among 11,716 patients included in the English NationalCancer Diagnosis Audit (NCDA) 2014. We examined variation…			FAMILY PRACTICE					10.1093/fampra/cmab139		#12329		Duplicate report or sample reported in another article
Factors Associated With a Prolonged Diagnosis-to-Treatment Interval in Laryngeal Squamous Cell Carcinoma	Shaikh, Noah; Morrow, Vincent; Stokes, Cara; Chung, Jeffson; Fancy, Tanya; Turner, Meghan T; Stokes, William A	Objective Evaluate factors associated with treatment delays and theireffect on survival in laryngeal squamous cell carcinoma. Study DesignRetrospective cohort study. Setting National Cancer Database. MethodsPatients receiving primary radiation or surgery for laryngeal squamouscell carcinoma were included from 2004 to 2017. The primary outcomeswere the diagnosis-to-treatment interval (DTI) and 5-y…			OTOLARYNGOLOGY-HEAD AND NECK SURGERY					10.1177/01945998221090115		#12334		Incomplete outcome reporting
Real-world colorectal cancer diagnostic pathways in Ontario	Guan, Zhen; Webber, Colleen; Flemming, Jennifer A; Mavor, Meaghan E; Whitehead, Marlo; Chen, Bingshu E; Groome, Patti A	Objective This study aimed to identify colorectal cancer (CRC)diagnostic pathways and describe patients in those pathway groups.Methods This was a cross-sectional study of CRC patients in Ontario,Canada, diagnosed 2009-2012 that used linked administrative data atICES. We used cluster analysis on 11 pathway variables characterisingpatient presentation, symptoms, procedures and referrals. We assess…			EUROPEAN JOURNAL OF CANCER CARE					10.1111/ecc.13603		#12341		Duplicate report or sample reported in another article
Race and Site of Care Impact Treatment Delays in Older Women with Non-Metastatic Breast Cancer	Song, Julia H; Kantor, Olga; Mittendorf, Elizabeth A; King, Tari A; Minami, Christina A	Background Women >= 65 years of age are less likely to receiveguideline-concordant breast cancer care. Given existing racial/ethnicdisparities, older minority breast cancer patients may be especiallyprone to inequalities in care. How site of care impacts older breastcancer patients is not well defined. We sought to evaluate theassociation between race/ethnicity and breast cancer treatment delays …			ANNALS OF SURGICAL ONCOLOGY					10.1245/s10434-022-11593-2		#12355		Duplicate report or sample reported in another article
Time Intervals Under the Lens at Sweden's First Diagnostic Center for Primary Care Patients With Nonspecific Symptoms of Cancer. A Comparison With Matched Control Patients	Sundquist, Jan; Palmer, Karolina; Ryden, Stefan; Savblom, Charlotta; Ji, Jianguang; Stenman, Emelie	IntroductionFast-track referral pathways for patients with nonspecific, serioussymptoms have been implemented in several countries. Our objective wasto analyze time intervals in the diagnostic routes of patients diagnosedwith cancer at Sweden's first Diagnostic Center (DC) for nonspecificsymptoms and compare with time intervals of matched control patients.MethodsAdult patients with nonspecific sy…	2020	11//	FRONTIERS IN ONCOLOGY	10				10.3389/fonc.2020.561379		#12362	Sundquist 2020	Incomplete outcome reporting
Radiation treatment at multiple centers and treatment delays during definitive chemoradiation for treatment of cervical cancer	Paraghamian, S E; Davies, E M; Weiner, A A		2020	10//	GYNECOLOGIC ONCOLOGY	159	1	183-183		10.1016/j.ygyno.2020.05.279		#12366	Paraghamian 2020	Conference abstract only
Assessment of Time-to-Treatment Initiation and Survival in a Cohort of Patients With Common Cancers	Cone, Eugene B; Marchese, Maya; Paciotti, Marco; Nguyen, David-Dan; Nabi, Junaid; Cole, Alexander P; Molina, George; Molina, Rose L; Minami, Christina A; Mucci, Lorelei A; Kibel, Adam S; Trinh, Quoc-Dien	This cohort study of patients with breast, prostate, non-small celllung, and colon cancer assesses the association of time from diagnosisto treatment with all-cause mortality.Question What is the association between delays in treatment initiationfor common cancers, as are necessary in resource-limited settings andpandemic conditions, with mortality? Findings In this cohort studyincluding 2 241 70…	2020	//	JAMA NETWORK OPEN	3	12			10.1001/jamanetworkopen.2020.30072		#12378	Cone 2020	Duplicate report or sample reported in another article
Impact of proton radiotherapy on treatment timing in pediatric and adult patients with CNS tumors	Jin, Michael C; Shi, Siyu; Wu, Adela; Sandhu, Navjot; Xiang, Michael; Soltys, Scott G; Hiniker, Susan; Li, Gordon; Pollom, Erqi L	Background. Despite putative benefits associated with protonradiotherapy in the setting of CNS tumors, numerous barriers limittreatment accessibility. Given these challenges, we explored theassociation of proton use with variations in treatment timing.Methods. Pediatric and adult patients with histologically confirmed CNStumors were identified from the National Cancer Database (2004-2015).Univari…	2020	//	NEURO-ONCOLOGY PRACTICE	7	6	626-635		10.1093/nop/npaa034		#12387	Jin 2020	Not reporting on any interval of interest
The interval since first symptoms until diagnosis of squamous cell carcinoma in the head and neck region is still a problem in southern Brazil	Zavarez, Larissa Balbo; Stramandinoli-Zanicotti, Roberta Targa; Sassi, Laurindo Moacir; Albrecht Ramos, Gyl Henrique; Schussel, Juliana Lucena; Torres-Pereira, Cassius Carvalho	Background: The aim was to examine the interval since first symptomsuntil final diagnosis of squamous cell carcinoma (SCC) in the head andneck region in southern Brazil.Material and Methods: The individuals were prospectively selected andunderwent anamnesis, physical examination and interview in the firstmedical consultation at a Cancer Hospital from south of Brazil.Results: From 488 patients who…	2020	11//	MEDICINA ORAL PATOLOGIA ORAL Y CIRUGIA BUCAL	25	6	E769-E774		10.4317/medoral.23781		#12402	Zavarez 2020	Not reporting on any interval of interest
Evaluation of the optimal sequence of adjuvant chemotherapy and radiation therapy in the treatment of advanced endometrial cancer	McEachron, Jennifer; Zhou, Nancy; Spencer, Christina; Shanahan, Lisa; Chatterton, Carolyn; Singhal, Pankaj; Lee, Yi Chun	Objective: The optimal sequence of adjuvant chemoradiation in thetreatment of advanced endometrial carcinoma (EC) remains unclear. Wesought to evaluate the outcomes of patients treated with chemoradiationin sandwich fashion (chemotherapy-radiotherapy-chemotherapy; CRC),versus those treated sequentially (chemotherapy-radiotherapy; CR)(radiotherapy-chemotherapy; RC), to determine if there is a surv…	2020	11//	JOURNAL OF GYNECOLOGIC ONCOLOGY	31	6			10.3802/jgo.2020.31.e90		#12403	McEachron 2020	Not reporting on any interval of interest
Intravenous Chemotherapy Adherence of Cancer Patients in Time of Covid-19 Crisis	Beypinar, Ismail; Urun, Muslih	SARS-CoV-2 is a single-stranded RNA spherical virus spikes formed byglycoproteins. The leading cause of death was linked to acuterespiratory distress syndrome, myocardial injury, or renal failure.After the first case reported on the 11th of March in Turkey Ministry ofHealth and Interior declared some regulations on the public, such astravel restrictions, traffic restrictions, social distancing ho…	2020	//	UHOD-ULUSLARARASI HEMATOLOJI-ONKOLOJI DERGISI	30	3	133-138		10.4999/uhod.204528		#12409	Beypinar 2020	Not reporting on any interval of interest
Etiology of Treatment Delays in Patients Receiving Neoadjuvant Chemotherapy for Muscle-Invasive Bladder Cancer	El-Arabi, Ahmad M; Alam, Syed M; Sherman, Garth; Parker, William P; Thompson, Jeffrey; Holzbeierlein, Jeffrey M; Lee, Eugene K; Wulff-Burchfield, Elizabeth M	BACKGROUND: Neoadjuvant chemotherapy (NAC) prior to radical cystectomy(RC) improves overall survival in muscle-invasive bladder cancer (MIBC),but successful completion rates of NAC are low. A retrospective analysiswas undertaken to determine the etiology of deviations of NACadministration for MIBC.METHODS: We performed a retrospective review of MIBC patients in aninstitutional database who receiv…	2020	//	BLADDER CANCER	6	4	435-444		10.3233/BLC-200276		#12412	El-Arabi 2020	Not reporting on any interval of interest
A rapid genotyping panel for detection of primary central nervous system lymphoma	Gupta, Mihir; Burns, Evan J; Georgantas, Nicholas Z; Thierauf, Julia; Nayyar, Naema; Gordon, Amanda; Jones, SooAe S; Pisapia, Michelle; Sun, Ying; Burns, Ryan P; Velarde, Jose; Jordan, Justin T; Frigault, Matthew J; Nahed, Brian V; Jones, Pamela S; Barker, Fred G; Curry, William T; Gupta, Rajiv; Batchelor, Tracy T; Romero, Javier M; Brastianos, Priscilla K; Marble, Hetal D; Martinez-Lage, Maria; …	Diagnosing primary central nervous system lymphoma (PCNSL) frequentlyrequires neurosurgical biopsy due to nonspecific radiologic features andthe low yield of cerebrospinal fluid (CSF) studies. We characterized theclinical evaluation of suspected PCNSL (N = 1007 patients) and designeda rapid multiplexed genotyping assay for MYD88, TERT promoter, IDH1/2,H3F3A, and BRAF mutations to facilitate the d…	2021	//	BLOOD	138	5	382-386		10.1182/blood.2020010137		#12456	Gupta 2021	Interval definition is unclear
Association between waiting time for radiotherapy initiation and disease progression among women with cervical cancer in Addis Ababa	Dereje, Nebiyu; Addissie, Adamu; Worku, Alemayehu; Gebremariam, Alem; Kantelhardt, Eva Johanna; Assefa, Mathewos; Jemal, Ahmedin	There is shortage of radiotherapy machines in low-income countries,including Ethiopia. Data on adverse effects of this on cancer outcomesare limited, however. Herein, we examined the extent of waiting time forradiotherapy and its association with disease progression based on aprospective cohort study of women diagnosed with stage IA-IVA cervicalcancer in Addis Ababa and who were scheduled to rece…	2021	09//	INTERNATIONAL JOURNAL OF CANCER	149	6	1284-1289		10.1002/ijc.33689		#12468	Dereje 2021	Not reporting on any interval of interest
Seeking Medical Assistance for Dysphonia Is Associated with an Improved Survival Rate in Laryngeal Cancer: Real-World Evidence	Lu, Yi-An; Tsai, Ming-Shao; Lee, Li-Ang; Lee, Shu-Ru; Lin, Li-Yun; Chang, Chain-Fen; Lin, Wan-Ni; Hsin, Li-Jen; Liao, Chun-Ta; Li, Hsueh-Yu; Wen, Yu-Wen; Fang, Tuan-Jen	(1) Background: Patients with laryngeal cancer usually present withdysphonia. However, some studies reported that the duration fromdysphonia to cancer diagnosis has been prolonged significantly in recentyears. This study aimed to evaluate that in the initialdysphonia-related diagnosis and the interval between the diagnosis oflaryngeal cancer may affect the overall survival (OS). (2) Methods: The1…	2021	02//	DIAGNOSTICS	11	2			10.3390/diagnostics11020255		#12472	Lu 2021	Incomplete outcome reporting
Prolonged Diagnostic Intervals as Marker of Missed Diagnostic Opportunities in Bladder and Kidney Cancer Patients with Alarm Features: A Longitudinal Linked Data Study	Zhou, Yin; Walter, Fiona M; Singh, Hardeep; Hamilton, William; Abel, Gary A; Lyratzopoulos, Georgios	Simple SummaryIn England, patients with alarm features of cancer should be assessed bya specialist within 14 days based on national guidelines. However, it isnot known how quickly these patients are actually diagnosed. Wetherefore examined how quickly patients who met these fast-trackreferral criteria were actually diagnosed, using bladder and kidneycancer patients as exemplars. We found that of …	2021	//	CANCERS	13	1			10.3390/cancers13010156		#12474	Zhou 2021	Not reporting on any interval of interest
Decline and incomplete recovery in cancer diagnoses during the COVID-19 pandemic in Belgium: a year-long	Peacock, H M; Tambuyzer, T; Verdoodt, F; Calay, F; Poirel, H A; De Schutter, H; Francart, J; Van Damme, N; Van Eycken, L	Background: Oncological care was considerably impacted by the COVID-19pandemic. Worrisome declines in diagnostic procedures and cancerdiagnoses in 2020 have been reported; however, nationwide,population-based evidence is limited. Quantification of the magnitudeand distribution of the remaining outstanding diagnoses is likewiselacking.Methods: Using accelerated delivery of data from pathology labo…	2021	//	ESMO OPEN	6	4			10.1016/j.esmoop.2021.100197		#12496	Peacock 2021	Not reporting on any interval of interest
One year of procarbazine lomustine and vincristine is poorly tolerated in low grade glioma: a real world experience in a national neuro-oncology centre	Keogh, Rachel J; Aslam, Razia; Hennessy, Maeve A; Coyne, Zac; Hennessy, Bryan T; Breathnach, Oscar S; Grogan, Liam; Morris, Patrick G	Background Following optimal local therapy, adjuvant Procarbazine,Lomustine and Vincristine (PCV) improves overall survival (OS) inlow-grade glioma (LGG). However, 1 year of PCV is associated withsignificant toxicities. In the pivotal RTOG 9802 randomised controltrial, approximately half of the patients discontinued treatment after 6months. As patients on clinical trials may be fitter, we aimed t…	2021	02//	BMC CANCER	21	1			10.1186/s12885-021-07809-5		#12501	Keogh 2021	Not reporting on any interval of interest
Challenges faced by cancer patients in Uganda: Implications for health systems strengthening in resource limited settings	Nakaganda, Annet; Solt, Kristen; Kwagonza, Leocadia; Driscoll, Deborah; Kampi, Rebecca; Orem, Jackson	Background: Uganda Cancer Institute (UCI), the only comprehensive cancertreatment center in Uganda, registers about 4000 new cancer patients ayear. However, many cancer patients in Uganda never receive treatmentdue to a variety of challenges. We therefore conducted a study toidentify and assess the challenges faced by cancer patients in Uganda.Methods: A cross-sectional study conducted in April-M…	2021	03//	JOURNAL OF CANCER POLICY	27				10.1016/j.jcpo.2020.100263		#12509	Nakaganda 2021	Not reporting on any interval of interest
Factors Associated With Delay of Diagnosis of Hepatocellular Carcinoma in Patients With Cirrhosis	Choi, Debra T; Davila, Jessica A; Sansgiry, Shubhada; David, Eric; Singh, Hardeep; El-Serag, Hashem B; Sada, Yvonne Hsiao-Fan	BACKGROUND & AIMS: We examined the frequency of and factors associatedwith delays in diagnosis of hepatocellular carcinoma (HCC) in a cohortof patients with cirrhosis in the Veterans Health Administration.METHODS: In a retrospective study, we collected and analyzed data fromthe Veterans Health Administration's electronic health records. We useda multivariate logistic regression model to identify …	2021	//	CLINICAL GASTROENTEROLOGY AND HEPATOLOGY	19	8	1679-1687		10.1016/j.cgh.2020.07.026		#12512	Choi 2021	Not reporting on any interval of interest
Impact of COVID-19 on the management of hepatocellular carcinoma in a high-prevalence area	Amaddeo, Giuliana; Brustia, Raffaele; Allaire, Manon; Lequoy, Marie; Hollande, Clemence; Regnault, Helene; Blaise, Lorraine; Ganne-Carrie, Nathalie; Seror, Olivier; Larrey, Edouard; Lim, Chetana; Scatton, Olivier; El Mouhadi, Sanaa; Ozenne, Violaine; Paye, Francois; Balladur, Pierre; Dohan, Anthony; Massault, Pierre-Philippe; Pol, Stanislas; Burgio, Marco Dioguardi; Vilgrain, Valerie; Sepulveda, …	Background & Aims: Patients affected by hepatocellular carcinoma (HCC)represent a vulnerable population during the COVID-19 pandemic and maysuffer from altered allocation of healthcare resources. The aim of thisstudy was to determine the impact of the COVID-19 pandemic on themanagement of patients with HCC within 6 referral centres in themetropolitan area of Paris, France.Methods: We performed a …	2021	02//	JHEP REPORTS	3	1			10.1016/j.jhepr.2020.100199		#12519	Amaddeo 2021	Not reporting on any interval of interest
Care disruptions among patients with lung cancer: A COVID-19 and cancer outcomes study	Bhalla, Sheena; Bakouny, Ziad; Schmidt, Andrew L; Labaki, Chris; Steinharter, John A; Tremblay, Douglas A; Awad, Mark M; Kessler, Alaina J; Haddad I, Robert; Evans, Michelle; Busser, Fiona; Wotman, Michael; Curran, Catherine R; Zimmerman, Brittney S; Bouchard, Gabrielle; Jun, Tomi; Nuzzo V, Pier; Qin, Qian; Hirsch, Laure; Feld, Jonathan; Kelleher, Kaitlin M; Seidman, Danielle; Huang, Hsin-Hui; An…	Introduction: Patients with lung cancer (LC) are susceptible to severeoutcomes from COVID-19. This study evaluated disruption to care ofpatients with LC during the COVID-19 pandemic. Methods: The COVID-19 andCancer Outcomes Study (CCOS) is a prospective cohort study comprised ofpatients with a current or past history of hematological or solidmalignancies with outpatient visits between March 2 and…	2021	10//	LUNG CANCER	160		78-83		10.1016/j.lungcan.2021.07.002		#12531	Bhalla 2021	Not reporting on any interval of interest
Dataset evaluating the treatment timeliness of cervical cancer in Zambia	Mumba, Jane Mwamba; Kasonka, Lackson; Owiti, Okola Basil; Andrew, John; Lubeya, Mwansa Ketty; Lukama, Lufunda; Kasempa, Charlotte; Msadabwe, Susan C; Kalinda, Chester	Cervical cancer is the fourth most common cancer diagnosed among womenglobally. Effective screening routines and early detection are vital inreducing its disease burden and mortality. Several factors can influencethe timely detection and treatment of cervical cancer, especially in lowmiddle-income countries where the burden of this disease is highest. Thedata presented in this paper relates to th…	2021	//	DATA IN BRIEF	37				10.1016/j.dib.2021.107201		#12539	Mumba 2021	Not reporting on any interval of interest
More Aggressive Cancer Behaviour in Thyroid Cancer Patients in the Post-COVID-19 Pandemic Era: A Retrospective Study	Liu, Hanqing; Zhan, Ling; Guo, Liantao; Yu, Xizi; Li, Lingrui; Feng, Hongfang; Yang, Dan; Xu, Zhiliang; Tu, Yi; Chen, Chuang; Sun, Shengrong	Purpose: Many thyroid cancer patients have suffered from treatmentdelays caused by the coronavirus disease 2019 pandemic. Although therehave been many reviews, recommendations, or clinical experiences,clinical evidence that evaluates patient disease status is lacking. Theaim of our research was to evaluate thyroid cancer behaviour in thepost-COVID-19 era.Patients and Methods: A retrospective stud…	2021	//	INTERNATIONAL JOURNAL OF GENERAL MEDICINE	14		7197-7206		10.2147/IJGM.S339998		#12552	Liu 2021	Not reporting on any interval of interest
Sex-specific Differences in the Quality of Treatment of Muscle-invasive Bladder Cancer Do Not Explain the Overall Survival Discrepancy	Krimphove, Marieke J; Szymaniak, Julie; Marchese, Maya; Tully, Karl H; D'Andrea, David; Mossanen, Matthew; Lipsitz, Stuart R; Kilbridge, Kerry; Kibel, Adam S; Kluth, Luis A; Shariat, Shahrokh F; Trinh, Quoc-Dien	Background: While bladder cancer is less common among women, female sexis associated with worse oncological outcomes.Objective: To evaluate sex-specific differences in initial presentationand treatment patterns of muscle-invasive bladder cancer.Design, setting, and participants: A retrospective study using theNational Cancer Database to identify individuals diagnosed withmuscle-invasive bladder c…	2021	//	EUROPEAN UROLOGY FOCUS	7	1	124-131		10.1016/j.euf.2019.06.001		#12557	Krimphove 2021	Incomplete outcome reporting
The Prolonged Diagnostic Pathway of Young Adults (Aged 25-39) with Cancer in the United Kingdom: Results from the Young Adult Cancer Patient Journey Study	Soomers, Victorien L M N; Lidington, Emma; Sirohi, Bhawna; Gonzalez, Michael A; Darlington, Anne-Sophie; van der Graaf, Winette T A; Husson, Olga	Purpose: Teenagers and young adults (TYAs; aged 13-24) experienceprolonged intervals to cancer diagnosis. Insight into diagnosticintervals in young adults (YAs; aged 25-39) and subgroups at risk forlong intervals is lacking. We investigated the diagnostic pathway of YAcancer patients, examined patient and tumor characteristics associatedwith its length, and compared the patient interval length of…	2021	10//	JOURNAL OF CLINICAL MEDICINE	10	20			10.3390/jcm10204646		#12560	Soomers 2021	Incomplete outcome reporting
Racial differences in impact of geography on breast cancer treatment delay	Reeder-Hayes, Katherine Elizabeth; Baggett, Christopher; Jackson, Bradford E; Kuo, Tzy-Mey; Gaddy, Jacquelyne Janean; Bell, Emily Fox; Green, Laura; Wheeler, Stephanie B		2021	10//	JOURNAL OF CLINICAL ONCOLOGY	39	28, S			10.1200/JCO.2020.39.28_suppl.81		#12623	Reeder-Hayes 2021	Conference abstract only
Institutional financial toxicity of failure to adhere to treatment guidelines for head and neck squamous cell carcinoma	Jurica, James M; Rubio, Felixnando; Hernandez, David J; Sandulache, Vlad C	Background Delays in treatment of head and neck squamous cell carcinoma(HNSCC) are known to increase disease recurrence, generating the needfor additional salvage treatment, often with immunotherapy.Methods Three treatment metrics were identified: time from diagnosis totreatment initiation (TTI), time from surgery to postoperativeradiotherapy (surg -> PORT), and total treatment package time (TPT)…	2021	03//	HEAD AND NECK-JOURNAL FOR THE SCIENCES AND SPECIALTIES OF THE HEAD AND NECK	43	3	816-824		10.1002/hed.26539		#12626	Jurica 2021	Not an original research report
Diagnosed with a Rare Cancer: Experiences of Adult Sarcoma Survivors with the Healthcare System-Results from the SURVSARC Study	Drabbe, Cas; Grunhagen, Dirk J; Van Houdt, Winan J; Braam, Petra M; Soomers, Vicky L M N; der Hage, Jos A; De Haan, Jacco J; Keymeulen I, Kristien B M; Husson, Olga; der Graaf, Winette T A	Simple SummaryPatients with rare cancers face obstacles including delays in diagnosis,inadequate treatments and limited scientific evidence to guide decisionmaking. These obstacles may have a unique impact on their experiencewith the healthcare system and might be different at various ages. Someaspects of care that shape the experience with the healthcare systeminclude information needs, satisfac…	2021	02//	CANCERS	13	4			10.3390/cancers13040679		#12635	Drabbe 2021	Incomplete outcome reporting
Time to Surgery and Colon Cancer Survival in the United States	Kaltenmeier, Christof; Shen, Chengli; Medich, David S; Geller, David A; Bartlett, David L; Tsung, Allan; Tohme, Samer	Purpose: Time to surgery (TTS) is of concern to patients diagnosed withcancer and their physicians. Controversy surrounds the impact of TTS oncolon cancer survival. There are limited national data evaluating theassociation; thus, our aim was to estimate the overall survival (OS)impact from increasing TTS for patients with colon cancer.Methods: Using the National Cancer Data Base (NCDB), we assess…	2021	//	ANNALS OF SURGERY	274	6	1025-1031		10.1097/SLA.0000000000003745		#12640	Kaltenmeier 2021	Duplicate report or sample reported in another article
FACTORS INFLUENCING LUNG CANCER DIAGNOSTIC DELAY IN GIPPSLAND - A RETROSPECTIVE AUDIT OF A RAPID ACCESS LUNG NODULE SERVICE	Nair, A; Wright, A		2021	//	RESPIROLOGY	26	2, SI	53-53				#12642	Nair 2021	Conference abstract only
Frequency of Esophageal Carcinoma and Delay in Diagnostic Workup; A Multi-centre Experience from Southern Pakistan	Javed, Mohsin; Bhatti, Irtiza Ahmed; Jaffar, Nazish; Haider, Ghulam; Irshad, Zareen; Haroon, Saroona	Objective: Esophageal carcinoma is one of the most lethal and yet leaststudied malignancies in South Asian region. The aim of our study was todetermine the frequency of Esophageal Carcinoma and to identify factorsresponsible for late stage diagnosis of this malignancy.Methods: A multi-institutional prospective cross-sectional study wasconducted at Oncology department, JPMC and Atomic Energy Medic…	2021	02//	WORLD FAMILY MEDICINE	19	2	74-80		10.5742/MEWFM.2021.93986		#12647	Javed 2021	Incomplete outcome reporting
Impact of the COVID-19 pandemic on neuro-oncology outcomes	Norman, Sofya; Ramos, Alexander; Giantini Larsen, Alexandra M; Bander, Evan; Goldberg, Jacob; Parker, Whitney; Juthani, Rupa G	Introduction The Coronavirus disease 2019 (COVID-19) pandemic hasuprooted healthcare systems worldwide, disrupting care and increasingdependence on alternative forms of health care delivery. It is yet to bedetermined how the pandemic affected neuro-oncology patient outcomes,given that the majority of even ``elective{''} neurosurgical oncologyprocedures are time-sensitive. This study quantifies ch…	2021	09//	JOURNAL OF NEURO-ONCOLOGY	154	3	375-381		10.1007/s11060-021-03838-z		#12663	Norman 2021	Not reporting on any interval of interest
The Impact of Surgical Delays on Short- and Long-Term Survival Among Colon Cancer Patients	Lo, Brian D; Caturegli, Giorgio; Stem, Miloslawa; Biju, Kevin; Safar, Bashar; Efron, Jonathan E; Rajput, Ashwani; Atallah, Chady	Background The purpose of this study was to assess the impact ofsurgical delays on short- and long-term survival among colon cancerpatients. Methods Adult patients undergoing surgery for stage I, II, orIII colon cancer were identified from the National Cancer Database(2010-2016). After categorization by wait times from diagnosis tosurgery (<1 week, 1-3 weeks, 3-6 weeks, 6-9 weeks, 9-12 weeks, and…	2021	11//	AMERICAN SURGEON	87	11	1783-1792		10.1177/00031348211047511		#12684	Lo 2021	Duplicate report or sample reported in another article
Consequences of the COVID-19 Pandemic and Governmental Containment Policies on the Detection and Therapy of Oral Malignant Lesions-A Retrospective	Heimes, Diana; Mueller, Lena Katharina; Schellin, Alexandra; Naujokat, Hendrik; Graetz, Christian; Schwendicke, Falk; Goedecke, Maximilian; Beck-Broichsitter, Benedicta; Kaemmerer, Peer W	Simple Summary Due to the COVID-19 pandemic, the oncology community waschallenged with the need to protect a vulnerable population from apotentially fatal infection without jeopardizing cancer treatments. Theimpact of the crisis on the medical care of patients with oral cancer islargely unexplored. This multicenter cohort study from Germany aims toassess the consequences of the COVID-19 pandemic …	2021	06//	CANCERS	13	12			10.3390/cancers13122892		#12686	Heimes 2021	Interval definition is unclear
The Effects of Time to Treatment Initiation for Patients With Non-small-cell Lung Cancer in the United States	Cushman, Taylor R; Jones, Bernard; Akhavan, David; Rusthoven, Chad G; Verma, Vivek; Salgia, Ravi; Sedrak, Mina; Massarelli, Erminia; Welsh, James W; Amini, Arya	The purpose of our study is to determine the effect of the interval fromdiagnosis to initial treatment on survival in patients withnon-metastatic non small-cell lung cancer. A retrospective analysis of140,555 patients from the National Cancer Database was performed;increased time from diagnosis to treatment initiation was independentlyassociated with poorer survival and racial, ethnic, and socioe…	2021	//	CLINICAL LUNG CANCER	22	1	E84-E97		10.1016/j.cllc.2020.09.004		#12690	Cushman 2021	Duplicate report or sample reported in another article
Treatment delay of cancer patients in Indonesia: a reflection from a national referral hospital	Gondhowiardjo, Soehartati; Hartanto, Sugandi; Wirawan, Sigit; Jayalie, Vito Filbert; Astiti, Ida Ayu Putri; Panigoro, Sonar Soni; Sekarutami, Sri Mutya; Rachman, Andhika; Bachtiar, Adang	BACKGROUND Cancer is a complex disease requiring a multidisciplinaryapproach in establishing prompt diagnosis and treatment. Treatment in atimely manner is crucial for the outcomes. Hence, this study aimed toprovide information on treatment delay including patient and providerdelays and its associated factors.METHODS Cancer patients were recruited conveniently in the outpatientclinic of Departmen…	2021	06//	MEDICAL JOURNAL OF INDONESIA	30	2	129-137		10.13181/mji.oa.204296		#12697	Gondhowiardjo 2021	Incomplete outcome reporting
Trends in Patient Volume by Hospital Type and the Association of These Trends With Time to Cancer Treatment Initiation	Frosch, Zachary A K; Illenberger, Nicholas; Mitra, Nandita; Boffa, Daniel J; Facktor, Matthew A; Nelson, Heidi; Palis, Bryan E; Bekelman, Justin E; Shulman, Lawrence N; Takvorian, Samuel U	IMPORTANCE Increasing demand for cancer care may be outpacing thecapacity of hospitals to provide timely treatment, particularly atreferral centers such as National Cancer Institute (NCI)-designated andacademic centers. Whether the rate of patient volume growth has strainedhospital capacity to provide timely treatment is unknown.OBJECTIVE To evaluate trends in patient volume by hospital type and …	2021	07//	JAMA NETWORK OPEN	4	7			10.1001/jamanetworkopen.2021.15675		#12707	Frosch 2021	Not reporting on any interval of interest
Histological profile and progression of intraspinal tumors after surgery	Zabsonre, Sylvain Denlewende; Bambara, Augustin Tozoula; Ouattara, Souleymane; Traore, Adama; Kafando, Adeline Julie Kyelem; Dabilgou, Alfred Aselme; Klamadji, Stephane; Haro, Yacouba; Dao, Ibrahim; Kinda, Boureima; Kabre, Abel	Intraspinal tumors are uncommon. Positive diagnosis is based on medicalimaging exams, in particular MRI. Anatomopathological examination allowsfor definitive diagnosis. Surgery is the treatment of choice for most ofthem. Prognosis is related to the histological type and patient'sinitial clinical condition. We here report the histological profile andprogression of intraspinal tumors in our departm…	2021	02//	PAN AFRICAN MEDICAL JOURNAL	38				10.11604/pamj.2021.38.128.21214		#12709	Zabsonre 2021	Not reporting on any interval of interest
Association of surgical interval and survival among hospital and non-hospital based patients with melanoma in North Carolina	Adamson, Adewole S; Jackson, Bradford E; Baggett, Christopher D; Thomas, Nancy E; Pignone, Michael P	Surgical excision is important for melanoma treatment. Delays insurgical excision after diagnosis of melanoma have been linked todecreased survival in hospital-based cohorts. This study was aimed atquantifying the association between the timeliness of surgical excisionand overall survival in patients diagnosed with melanoma in hospital-and non-hospital-based settings, using a retrospective cohort…	2021	10//	ARCHIVES OF DERMATOLOGICAL RESEARCH	313	8	653-661		10.1007/s00403-020-02146-2		#12711	Adamson 2021	Incomplete outcome reporting
The impact of COVID-19 on head and neck cancer diagnosis and disease extent	Kiong, Kimberley L; Diaz, Edward M; Gross, Neil D; Diaz Jr., Eduardo M; Hanna, Ehab Y	Background Due to COVID-19, diagnostic delays and a surge of advancedhead and neck cancer (HNC) is anticipated. We hereby evaluate patientand tumor characteristics before and during the early COVID-19 period.Methods Retrospective review of patients with HNC presented at amultidisciplinary tumor conference from May 14, 2020 to June 18, 2020was performed and compared to a similar 6-week period a ye…	2021	06//	HEAD AND NECK-JOURNAL FOR THE SCIENCES AND SPECIALTIES OF THE HEAD AND NECK	43	6	1890-1897		10.1002/hed.26665		#12713	Kiong 2021	Not reporting on any interval of interest
Timeframe for initiating oral cancer treatment in Brazil since approval of new legislation in 2012: time trend	de Souza Alves Franca, Mary Anne; Nery, Newillames Goncalves; Ferreira Antunes, Jose Leopoldo; Matias Freire, Maria do Carmo	The study aimed to investigate whether the maximum delay (60 days) forinitiating oral cancer treatment following diagnosis, as provided inFederal Law n. 12,732/2012, was achieved in Brazil from 2013 to 2019 andto describe the trend in the number of cases that initiated treatmentwithin this timeframe. A time series was performed with treatment data(N = 37,417) from the Oncology Dashboard of the Br…	2021	//	CADERNOS DE SAUDE PUBLICA	37	10			10.1590/0102-311X00293220		#12718	deSouzaAlvesFranca 2021	Incomplete outcome reporting
Diagnostic Interval in Extranodal Non-Hodgkin Head and Neck Lymphomas	Castro, Alba Bello; Seoane, Juan; Rodriguez, Maximo Francisco Fraga; Sampedro, Francisco Gude; Romero, Javier Seoane; Martin-Biedma, Benjamin; Castelo-Baz, Pablo	The aim of this study is to measure the diagnostic interval (DI) ofprimary extranodal non-Hodgkin lymphomas (PE-NHL) affecting the head andneck and to discover any associated factors. With this aim, we performeda retrospective observational study in northwestern Spain on patientsdiagnosed between 1 January 2005 and 1 January 2016. A search was madeacross the electronic health records of the publi…	2022	02//	JOURNAL OF CLINICAL MEDICINE	11	3			10.3390/jcm11030853		#12736	Castro 2022	Not reporting on any interval of interest
Medical Oncology or Surgical Oncology: Which Branch Should Be Started in Esophageal Cancer Diagnostic Evaluation?	Yildirim, Ozgen Ahmet; Erdur, Erkan	ObjectiveWe evaluated the effect of the branch of the cancer specialist (medicaloncologist versus surgical oncologist) who initially examines a patienton treatment delay. The objective was to evaluate whether surgicaloncology and medical oncology clinics, which have different operatingstyles, impact the timeliness of treatment. Additionally, weinvestigated the prognostic impact of the clinical an…	2022	02//	CUREUS JOURNAL OF MEDICAL SCIENCE	14	2			10.7759/cureus.22286		#12747	Yildirim 2022	Not reporting on any interval of interest
Faecal Immunochemical Test Impact on Prognosis of Colorectal Cancer Detected in Symptomatic Patients	de Castro, Jesus Daniel; Baiocchi Ureta, Franco; Fernandez Gonzalez, Raquel; Pin Vieito, Noel; Cubiella Fernandez, Joaquin	The use of the faecal immunochemical test (FIT) to stratify the risk ofcolorectal cancer (CRC) in symptomatic patients in primary healthcareenables improved referrals to colonoscopy. However, its effect ondiagnostic delays or the prognosis of patients has been poorly evaluatedin this setting. We performed a retrospective cohort study that includedsymptomatic patients with outpatient CRC diagnosis…	2022	//	DIAGNOSTICS	12	4			10.3390/diagnostics12041013		#12777	deCastro 2022	Duplicate report or sample reported in another article
Delays in Time to Head and Neck Cancer Treatment: A South Australian Perspective	Cook, Lachlan; Woods, Charmaine; Nicholls, Tracey; Ooi, Eng H	Background and Objectives: In head and neck cancer, delays in time totreatment are associated with poorer clinical outcomes. WithinAustralia, it is recommended that primary treatment is initiated within56 days of initial referral. The aim of this study was to assess whetherhead and neck cancer treatment was delivered within these timeframeguidelines at our institution and identify factors associa…	2022	02//	MEDICINA-LITHUANIA	58	2			10.3390/medicina58020145		#12798	Cook 2022	Not reporting on any interval of interest
Oligometastatic adenoid cystic carcinoma: Correlating tumor burden and time to treatment with outcomes	Tyan, Kevin; Bae, Ji Eun; Lorch, Jochen H; Margalit, Danielle N; Tishler, Roy B; Huynh, Mai Anh; Jo, Vickie Y; Haddad I, Robert; Chau, Nicole G; Hanna, Glenn J; Schoenfeld, Jonathan D	Background There is limited information on the management and outcomesof oligometastases (OM) in adenoid cystic carcinoma (ACC). MethodsRetrospective study of 42 patients with metastatic ACC of the head andneck. Imaging studies were analyzed to identify patients with OM (1-5lesions) at any point during follow-up. Results There was radiographicevidence of OM in 33/42 (79%) patients. Eighteen patie…	2022	03//	HEAD AND NECK-JOURNAL FOR THE SCIENCES AND SPECIALTIES OF THE HEAD AND NECK	44	3	722-734		10.1002/hed.26964		#12800	Tyan 2022	Not reporting on any interval of interest
Impact of obesity on safety outcomes and treatment modifications with ado-trastuzumab emtansine in breast cancer patients	Lee, Anna; Larck, Chris; Moore, Donald C	IntroductionAdo-trastuzumab emtansine (T-DM1) is an antibody-drug conjugateindicated for the treatment of HER2-positive breast cancer. The 2012American Society of Clinical Oncology guidelines on chemotherapy dosingin obesity recommend using full weight-based cytotoxic chemotherapydoses to treat obese patients with cancer. These guidelines werepublished prior to the advent of anticancer antibody-d…	2022	//	JOURNAL OF ONCOLOGY PHARMACY PRACTICE	28	1	49-54		10.1177/1078155220982648		#12806	Lee 2022	Not reporting on any interval of interest
Early Diagnosis and Diagnostic Delay in Oral Cancer	Varela-Centelles, Pablo		2022	//	CANCERS	14	7			10.3390/cancers14071758		#12807	Varela-Centelles 2022	Not an original research report
Time is Blood: The Impact of Diagnostic Delays on Acquired Hemophilia A	Fragner, Michael; Imbo, Bailey; Hobson, Jared; Roberts, Jonathan C; Rajasekhar, Anita; Tarantino, Michael D; Morell, Jason; Kelkar, Amar H	Background and objectiveAcquired hemophilia A (AHA) is an uncommon autoimmune bleeding disordercaused by the formation of neutralizing antibodies against endogenousfactor VIII (FVIII). Delays between the onset of symptoms and thecorrect diagnosis of the condition lead to poor outcomes and a highermortality rate. In this study, we aimed to analyze the impact of delaysin diagnosis on AHA patients.M…	2022	02//	CUREUS JOURNAL OF MEDICAL SCIENCE	14	2			10.7759/cureus.22048		#12826	Fragner 2022	Study population without confirmed cancer diagnosis
Patient journey and quality of life (QOL) among diffuse-type TGCT in the U.S	Bernthal, N M; Spierenburg, G; Van De Sande, M; Healey, J H; Stacchiotti, S; Bauer, S; Gelderblom, H; Staals, E; Bastida, J L; Fronk, E.-M.; Ye, X; Laeis, P; Palmerini, E	Background: Diffuse Tenosynovial Giant Cell Tumor (d-TGCT) is a rare, locally aggressive neoplasm of joint and tendon sheath synovia, which may severely affect patients (pts) QOL due to pain, limited joint function and destruction of bone and local tissues. This study analyzes real-world data to describe d-TGCT pt journey and QOL in the US. Methods: The TGCT Observational Platform Project (TOPP),…	2020	//	Journal of Clinical Oncology	38	15			10.1200/JCO.2020.38.15_suppl.e23565 LK - http://resolver.ebscohost.com/openurl?sid=EMBASE&issn=15277755&id=doi:10.1200%2FJCO.2020.38.15_suppl.e23565&atitle=Patient+journey+and+quality+of+life+%28QOL%29+among+diffuse-type+TGCT+in+the+U.S&stitle=J.+Clin.+O		#12882	Bernthal 2020	Conference abstract only
Patient and diagnostic intervals of sarcoma patients: Results from a survivorship study in the Netherlands	Soomers, V.L.M.N.; Husson, O; Desar, I M E; Van De Sande, M; De Haan, J; Verhoef, C; Vriens, I; Van Houdt, W J; Van De Poll-Franse, L V; Van Der Graaf, W T A	Background: Sarcoma patients are hypothesised to experience long intervals to cancer diagnosis, due to the rarity of the disease, heterogeneous presentation, and complexity of histological diagnosis. Comprehensive assessment of patientinterval (time between first symptom and presentation to a doctor), diagnostic interval (time between presentation to a doctor and diagnosis), and their associated …	2020	//	Journal of Clinical Oncology	38	15			10.1200/JCO.2020.38.15_suppl.e23553 LK - http://resolver.ebscohost.com/openurl?sid=EMBASE&issn=15277755&id=doi:10.1200%2FJCO.2020.38.15_suppl.e23553&atitle=Patient+and+diagnostic+intervals+of+sarcoma+patients%3A+Results+from+a+survivorship+study+in+the+N		#12890	Soomers 2020	Conference abstract only
What's the magic number? impact of time to initiation of treatment for rectal cancer	Edwards, G; Gamboa, A C; Abdel-misih, S; Balch, G; Holder-Murray, J; Regenbogen, S; Silviera, M; Hawkins, A	Purpose/Background: National guidelines, including the National Accreditation Program for Rectal Cancer, recommend initiation of treatment within 60 days of diagnosis. However, the effect of this timeliness upon progression-free survival (PFS) and overall survival (OS) is unknown. We hypothesize that initiation of treatment within 60 days of diagnosis will result in improved PFS and OS. Methods/I…	2020	//	Diseases of the Colon and Rectum	63	6	e152-e152		10.1097/DCR.0000000000001712 LK - http://resolver.ebscohost.com/openurl?sid=EMBASE&issn=15300358&id=doi:10.1097%2FDCR.0000000000001712&atitle=What%27s+the+magic+number%3F+impact+of+time+to+initiation+of+treatment+for+rectal+cancer&stitle=Dis.+Colon+Rectu		#12905	Edwards 2020	Conference abstract only
Time from diagnosis to 1st line immunotherapy (IOT) and its challenges	Shimony, U; Hasid, L; Deutsch, I; Malki, E; Vorobiof, D A	Background: The importance of timely treatment of advanced NSCLC and timeline measurements have been the subject of reported studies. Real world evidence data (RWED) via EHR and cutting-edge technology paired with Belong.life pts engagement platform, was evaluated in Israeli pts with NSCLC, members of Belong.life community. Timelines from diagnosis to start of IOT were analyzed by data scientists…	2020	//	Journal of Clinical Oncology	38	15			10.1200/JCO.2020.38.15_suppl.e19346 LK - http://resolver.ebscohost.com/openurl?sid=EMBASE&issn=15277755&id=doi:10.1200%2FJCO.2020.38.15_suppl.e19346&atitle=Time+from+diagnosis+to+1st+line+immunotherapy+%28IOT%29+and+its+challenges%2C+in+a+retrospective%2		#12923	Shimony 2020	Conference abstract only
The proclipi study; a prototype registry for rare cancers with global collaboration for establishment of a prognostic index in mycosis fungoides and sezary syndrome	Scarisbrick, J; Quaglino, P; Prince, H M; Vermeer, M; Papadavid, E; Hodak, E; Bagot, M; Ortiz, P; Knobler, R; Stadler, R; Evison, F; Hong, E; Willemze, R; Kim, Y	Introduction: Mycosis fungoides (MF) and Sezary syndrome (SS) are the commoner forms of primary cutaneous T-cell lymphomas, early-stage MF (IA-IIA) may have a long survival 15+years but >25% progress to advanced stage disease. 1/3 present in advanced stage with a poor outcome, median survival 1-4 years. Tests to determine which patients may have a worse prognosis are lacking. Objectives: The PROC…	2020	//	Journal of the Dermatology Nurses' Association	12	2					#12937	Scarisbrick 2020	Conference abstract only
Higher distress scores associated with reduced ability to complete prescribed gynecologic cancer therapy	Nyakudarika, N C; Pineda, E L; Machicado, R; Zakhour, M; Sinno, A K; Holschneider, C H	Objective: The association of social determinants of health with oncologic outcome is extensively described in the literature. The mechanism by which these social determinants have a direct impact on oncologic outcome is not clearly known. The aim of this study is to investigate whether a priori patient-reported distress levels, as measured by validated toolkits, correlate with treatment interrup…	2020	//	Gynecologic Oncology	159		245-246		10.1016/j.ygyno.2020.05.419 LK - http://resolver.ebscohost.com/openurl?sid=EMBASE&issn=10956859&id=doi:10.1016%2Fj.ygyno.2020.05.419&atitle=Higher+distress+scores+associated+with+reduced+ability+to+complete+prescribed+gynecologic+cancer+therapy&stitle=Gy		#12939	Nyakudarika 2020	Conference abstract only
Impact of racial differences in financialburden on time to treatment	Elkins, W; Mbah, O; Benson, J T; Farnan, L; Padilla, N; Cykert, S; Reeve, B B; Corbie-Smith, G; Samuel, C A	Background Racial disparities in time-to-treatment exist among cancer patients, with patients of color being morelikely to experience treatment delays. Such racial differences in treatment initiation are likely on the causal pathwayto inequities in treatment outcomes. Emerging research has documented racial differences in financial burden, butlittle is known about the contribution of financial bu…	2020	//	Cancer Epidemiology Biomarkers and Prevention	29	6 SUPPL 2			10.1158/1538-7755.DISP19-D071 LK - http://resolver.ebscohost.com/openurl?sid=EMBASE&issn=10559965&id=doi:10.1158%2F1538-7755.DISP19-D071&atitle=Impact+of+racial+differences+in+financialburden+on+time+to+treatment&stitle=Cancer+Epidemiol.+Biomarkers+Prev.		#12941	Elkins 2020	Conference abstract only
Impact of Treatment Package Time and Distance to Treatment Facility in Patients with Newly-Diagnosed Glioblastoma Treated with Hypofractionated Chemoradiotherapy	Padilla, O; Smith, D; Buss, E J; Sisti, M B; Bruce, J N; McKhann, G M; Cheng, S K; Wu, C C; Wang, T J C	Purpose/Objective(s): While hypofractionated radiotherapy (hRT) with temozolomide (TMZ) is a well-tolerated option for elderly or poor functional status patients with newly diagnosed glioblastoma (GBM), treatment delays and interruptions are commonly observed. To date, few studies have reported on the effect of protracted treatment initiation and completion in patients who receive hRT. Here, we i…	2020	//	International Journal of Radiation Oncology Biology Physics	108	3	e690-e690		10.1016/j.ijrobp.2020.07.2051 LK - http://resolver.ebscohost.com/openurl?sid=EMBASE&issn=1879355X&id=doi:10.1016%2Fj.ijrobp.2020.07.2051&atitle=Impact+of+Treatment+Package+Time+and+Distance+to+Treatment+Facility+in+Patients+with+Newly-Diagnosed+Glioblast		#12944	Padilla 2020	Conference abstract only
THE PROGNOSTIC IMPACT OF RADIOTHERAPY DELAYS IN OROPHARYNX CARCINOMA AND THE ROLE OF HPV STATUS	Urban, R; Olson, R; Wu, J; Berthelet, E; Tran, E; Hamm, J; Hamilton, S	Purpose: This study evaluates the prognostic significance of the time from diagnosis to time of initiation of radical radiotherapy for patients with squamous cell carcinoma (SCC) of the oropharynx, comparing p16 positive (+) versus p16 negative (-) disease. Materials and Methods: A retrospective analysis of patients with SCC of the oropharynx at our provincial institution treated with radical rad…	2020	//	Radiotherapy and Oncology	150		S56-S56		10.1016/S0167-8140(20)31019-7 LK - http://resolver.ebscohost.com/openurl?sid=EMBASE&issn=18790887&id=doi:10.1016%2FS0167-8140%2820%2931019-7&atitle=THE+PROGNOSTIC+IMPACT+OF+RADIOTHERAPY+DELAYS+IN+OROPHARYNX+CARCINOMA+AND+THE+ROLE+OF+HPV+STATUS&stitle=Rad		#12957	Urban 2020	Conference abstract only
Extranodal natural killer/t-cell lymphoma	Moussa, D; Aminata, D; Oumy, N S	Introduction: The distribution of extranodal NK/T-cell lymphoma (ENKTCL) is highly inhomogeneous throughout the world. In sub-Saharan Africa, despite the precocity of Epstein-Barr virus (EBV) infection and its endemicity, ENKTCLremains exceptionally reported. The purpose of this study was to report the epidemiological, clinical, paraclinical and evolutionary characteristics of ENKTCL at the Arist…	2020	//	Journal of the Dermatology Nurses' Association	12	2					#12975	Moussa 2020	Interval definition is unclear
The clinicopathological features and staging at presentation of gastric cancer: A single-center retrospective study	Chong, S Y; Ang, S F	Introduction: Gastric cancer (GC) is the third leading cause of cancer death, with most patients diagnosed at a later stage, with distant metastasis at the time of presentation, contributing to poor prognosis. GC has been associated with nonspecific clinical presentations, which cause a time delay for patients to seek for medical advice. This study aims to identify the clinicopathological feature…	2020	//	Asian Journal of Oncology	6	3	120-126		10.1055/s-0040-1714307 LK - http://resolver.ebscohost.com/openurl?sid=EMBASE&issn=24554618&id=doi:10.1055%2Fs-0040-1714307&atitle=The+clinicopathological+features+and+staging+at+presentation+of+gastric+cancer%3A+A+single-center+retrospective+study&stitle		#13000	Chong 2020	Not reporting on any interval of interest
Breast cancer treatment delays at anurban safety net hospital among women experiencinghomelessness	Festa, K; Hirsch, A E; Cassidy, M R; Oshry, L; Quinn, K; Sullivan, M M; Ko, N Y	Disparities in outcomes for vulnerable women is a persistent, ongoing problem. Timely treatment improvesbreast cancer outcomes and efforts to improve delays among underserved patients is needed. Specifically,homelessness and breast cancer treatment outcomes are understudied. This is a novel and descriptive studyexploring types of homelessness and treatment delays at an urban safety net hospital p…	2020	//	Cancer Epidemiology Biomarkers and Prevention	29	6 SUPPL 2			10.1158/1538-7755.DISP19-B124 LK - http://resolver.ebscohost.com/openurl?sid=EMBASE&issn=10559965&id=doi:10.1158%2F1538-7755.DISP19-B124&atitle=Breast+cancer+treatment+delays+at+anurban+safety+net+hospital+among+women+experiencinghomelessness&stitle=Canc		#13019	Festa 2020	Conference abstract only
Atypical fibroxanthoma. a 10-year retrospective study	Yague, J A; Gomez, S; Gomez, C; Gonzalez Del Tanago, J; Blanch, L; Izu, R	Introduction and objectives: Atypical fibroxanthoma (AFX) is an uncommon tumor of uncertain histiogenesis that usually appears as a solitary nodule in actinically damaged skin in the elderly. The objective of this study was to describe and analyze the epidemiological, clinical and histological characteristics of AFX. Materials and methods: We made a research in the Pathological Anatomy Service da…	2020	//	Journal of the Dermatology Nurses' Association	12	2					#13038	Yague 2020	Conference abstract only
Gender differences in nonradiographic axial spondyloarthritis: from clinical characteristics to effectiveness of TNF inhibitors	Neuenschwander, R; Hebeisen, M; Micheroli, R; Buerki, K; Exer, P; Niedermann Schneider, K; Nissen, M; Scherer, A; Ciurea, A	Background: While a male predominance is found in radiographic axial spondyloarthritis (r-axSpA), an equal male to female distribution was repeatedly reported for the nonradiographic disease form (nr-axSpA). Some important differences in clinical manifestations and response to treatment with tumor necrosis factor inhibitors (TNFi) between the sexes have been delineated for r-axSpA. It remains unc…	2020	//	Annals of the Rheumatic Diseases	79	SUPPL 1	425-426		10.1136/annrheumdis-2020-eular.3551 LK - http://resolver.ebscohost.com/openurl?sid=EMBASE&issn=14682060&id=doi:10.1136%2Fannrheumdis-2020-eular.3551&atitle=Gender+differences+in+nonradiographic+axial+spondyloarthritis%3A+from+clinical+characteristics+to+		#13049	Neuenschwander 2020	Conference abstract only
Time intervals from the first symptom to surgery of ovarian malignancies in a tertiary hospital	Ortega, M; Toral, J	This cross-sectional study aimed to determine the time intervals from the first symptom to surgery of 37 patients with ovarian malignancies who underwent surgery at a tertiary government hospital from June to October 2019. Structured interviews and chart reviews identified the intervals and the reasons behind such. The data were analyzed using Stata/SE 14.1, with the time intervals presented as m…	2020	//	International Journal of Gynecological Cancer	30	SUPPL 3	A50-A51		10.1136/ijgc-2020-IGCS.94 LK - http://resolver.ebscohost.com/openurl?sid=EMBASE&issn=15251438&id=doi:10.1136%2Fijgc-2020-IGCS.94&atitle=Time+intervals+from+the+first+symptom+to+surgery+of+ovarian+malignancies+in+a+tertiary+hospital&stitle=Int.+J.+Gynecol		#13075	Ortega 2020	Conference abstract only
Retrospective analysis of the relationship between time to anti-resorptive therapy and incidence of skeletal related events in patients with multiple myeloma	Hughes, K; Abdulkareem, A O; Raj, N; Barsouk, A; Zhan, T; Binder, A F	Background Multiple Myeloma (MM) is a plasma cell neoplasm causing a proliferation of monoclonal immunoglobulins that causes end organ damage in the form of hypercalcemia, renal insufficiency, anemia, and lytic bone lesions. Specifically, patients with MM are at risk for developing significant bone disease eventually leading to development of skeletal related events (SRE) (pathological fractures,…	2020	//	Blood	136	SUPPL 1	34-35		10.1182/blood-2020-143340 LK - http://resolver.ebscohost.com/openurl?sid=EMBASE&issn=15280020&id=doi:10.1182%2Fblood-2020-143340&atitle=Retrospective+analysis+of+the+relationship+between+time+to+anti-resorptive+therapy+and+incidence+of+skeletal+related+e		#13108	Hughes 2020	Conference abstract only
Lung cancer care pathway at Peninsula Health: A retrospective study	Mian Ng, S; Poole, W; Zangiabadi, A; Tamjid, B	Aim: Prompt diagnosis and treatment of lung cancer have been shown to improve patient outcomes. This study explores the timeliness of care for lung cancer patients at PeninsulaHealth inMelbourne compared to the optimal care pathway. Methods: In this retrospective study, patients with new diagnosis of primary non-small cell (NSCLC) and small cell (SCLC) lung cancer in 2018 and 2019 were identified…	2020	//	Asia-Pacific Journal of Clinical Oncology	16	SUPPL 8	174-174		10.1111/ajco.13498 LK - http://resolver.ebscohost.com/openurl?sid=EMBASE&issn=17437563&id=doi:10.1111%2Fajco.13498&atitle=Lung+cancer+care+pathway+at+Peninsula+Health%3A+A+retrospective+study&stitle=Asia-Pac.+J.+Clin.+Oncol.&title=Asia-Pacific+Journal+of		#13114	MianNg 2020	Conference abstract only
Delay time in the diagnosis and treatment of breast cancer in the California-Mexican Border	Galindo-Castañeda, A; Gonzalez-Corral, M; Garcia-Armas, L; Egurrola-Terán, O; Martínez-Gómez, L; Guadarrama-Orozco, J A	Introduction The delay in the diagnosis and treatment of breast cancer has a direct correlation with more advanced stages of the disease and a lower survival rate. These delays represent an urgent situation in developing countries due to their high prevalence. Objective This study aims to determine the time intervals in the diagnosis and treatment of patients with breast cancer in the main public…	2020	//	Cancer Epidemiology Biomarkers and Prevention	29	12 SUPPL			10.1158/1538-7755.DISP20-PO-214 LK - http://resolver.ebscohost.com/openurl?sid=EMBASE&issn=10559965&id=doi:10.1158%2F1538-7755.DISP20-PO-214&atitle=Delay+time+in+the+diagnosis+and+treatment+of+breast+cancer+in+the+California-Mexican+Border&stitle=Cancer+		#13138	Galindo-Castañeda 2020	Conference abstract only
Effects of delayed treatment on patients with acute myeloid leukemia; treatment delay matters in younger patients	Kwag, D; Cho, B S; Min, G J; Park, S.-S.; Yoon, J.-H.; Lee, S.-E.; Eom, K.-S.; Kim, Y.-J.; Min, C.-K.; Cho, S.-G.; Kim, D.-W.; Lee, J W; Kim, H.-J.	Introduction Acute myeloid leukemia (AML) has been considered as a hematological emergency. However, debates on how much the time from diagnosis to treatment (TDT) can be justified to choose the optimal treatment in AML have been raised due to the increased possibility of customized treatment with novel targeted agents based on genetic abnormalities tested by newly applicable diagnostic tools. Th…	2020	//	Blood	136	SUPPL 1	19-20		10.1182/blood-2020-143361 LK - http://resolver.ebscohost.com/openurl?sid=EMBASE&issn=15280020&id=doi:10.1182%2Fblood-2020-143361&atitle=Effects+of+delayed+treatment+on+patients+with+acute+myeloid+leukemia%3B+treatment+delay+matters+in+younger+patients&st		#13139	Kwag 2020	Conference abstract only
Diagnosis-to-treatment interval is an important prognostic factor with a time-dependent effect predicting event-free survival after 12 months from first-line treatment in newly diagnosed diffuse large B-cell primary CNS lymphoma	Laude, M.-C.; Julia, E; Nicolas-Virelizier, E; Antherieu, G; Safar, V; Rey, P; Ferrant, E; Traverse-Glehen, A; Chassagne-Clément, C; Meyronet, D; Lazareth, A; Lequeu, H; Golfier, C; Brisou, G; Ghergus, D; Sesques, P; Karlin, L; Salles, G; Bachy, E; Ducray, F; Bouafia, F; Drouet, Y; Ghesquieres, H	Background: Diagnostic-to-treatment interval (DTI) was recently described as a strong prognostic factor for newly diagnosed systemic diffuse large B-cell lymphoma patients (DLBCL) with an improvement of event-free survival (EFS) for patients with a longer DTI. These results have some implications for patient selection and result interpretations in clinical trials. This association has not been pr…	2020	//	Blood	136	SUPPL 1	43-45		10.1182/blood-2020-138789 LK - http://resolver.ebscohost.com/openurl?sid=EMBASE&issn=15280020&id=doi:10.1182%2Fblood-2020-138789&atitle=Diagnosis-to-treatment+interval+is+an+important+prognostic+factor+with+a+time-dependent+effect+predicting+event-free+s		#13142	Laude 2020	Conference abstract only
Socioeconomic Influences on the Treatment and Outcomes of Patients with Acute Myeloid Leukemia: Experience from an Urban Academic Center	Pan, J; Ghimire, S; Halloran, M; Xu, A; Zhan, T; Keiffer, G; Wilde, L; Palmisiano, N; Kasner, M; Binder, A F	Introduction Disparities in age, socioeconomic status, insurance status and race/ethnicity have all been shown to impact the treatment and survival outcomes in patients with acute myeloid leukemia (AML). Database studies have highlighted that elderly patients with AML have worse survival outcomes. There is also evidence that Black and Hispanic patients with AML have an increased risk of death com…	2020	//	Blood	136	SUPPL 1	24-24		10.1182/blood-2020-143146 LK - http://resolver.ebscohost.com/openurl?sid=EMBASE&issn=15280020&id=doi:10.1182%2Fblood-2020-143146&atitle=Socioeconomic+Influences+on+the+Treatment+and+Outcomes+of+Patients+with+Acute+Myeloid+Leukemia%3A+Experience+from+an+U		#13151	Pan 2020	Conference abstract only
Factors associated with longer time tosurgical treatment in melanoma	Baranowski, M L H; Yeung, H; Chen, S C; Gillespie, T W; Goodman, M	Background: Timely treatment for melanoma may affect survival, and characterizing predictors of treatment delaymay inform intervention strategies. Objective: To determine patient-, provider-, and facility-level characteristics associated with a delay to treatment inmelanoma. Methods: The National Cancer Database was used to examine factors associated with an increased intervalbetween diagnosis an…	2020	//	Cancer Epidemiology Biomarkers and Prevention	29	6 SUPPL 1			10.1158/1538-7755.DISP18-B084 LK - http://resolver.ebscohost.com/openurl?sid=EMBASE&issn=10559965&id=doi:10.1158%2F1538-7755.DISP18-B084&atitle=Factors+associated+with+longer+time+tosurgical+treatment+in+melanoma&stitle=Cancer+Epidemiol.+Biomarkers+Prev.		#13152	Baranowski 2020	Duplicate report or sample reported in another article
Do delays in prostate cancer treatment change survival outcomes?	Paciotti, M; Cone, E B; Marchese, M; Nguyen, D; Cole, A P; Mucci, L A; Saita, A R; Lazzeri, M; Buffi, N M; Lughezzani, G; Kibel, A S; Trinh, Q	Introduction: To evaluate whether prolonged time to treatment initiation (TTI) is associated with an increased risk of mortality for patients diagnosed intermediate- and high-risk prostate cancer (PCa). Materials and methods: Using the National Cancer Database from 2004–2015, we identified 615,291 patients diagnosed with intermediate- and high-risk PCa according to the D'Amico classification. Pat…	2020	//	European Urology Open Science	20		S145-S145		10.1016/S2666-1683(20)35567-1 LK - http://resolver.ebscohost.com/openurl?sid=EMBASE&issn=26661683&id=doi:10.1016%2FS2666-1683%2820%2935567-1&atitle=Do+delays+in+prostate+cancer+treatment+change+survival+outcomes%3F&stitle=Eu.+Uro.+Op.+Sci&title=European+		#13182	Paciotti 2020	Conference abstract only
Examine the prevalence of risk factors and causes of oral squamous cell carcinoma	Yasser, F; Mushtaq, S; Ahmad, A; Tauseef, A; Shahbaz, R Y; Kamran, R	Objective: To examine the prevalence of clinical and histological proven cases of oral squamous cell carcinoma also examine the risk factors and challenges in diagnosis oral cancers. Study Design: Retrospective/observational study Place and Duration of Study: This study was conducted at the Department of Oral Pathology, Institute of Dentistry, CMH Lahore Medical College Lahore and Military Dental…	2020	//	Medical Forum Monthly	31	8	97-100				#13209	Yasser 2020	Not reporting on any interval of interest
Sezary syndrome: A 10-year singlecenter experience	Magdoud, O; Hammami, H; Chamli, A; Zaouak, A; Fenniche, S	Introduction: Primary cutaneous lymphomas (PCL) are a group of extranodal non-Hodgkin lymphomas presenting with no evidence of extracutaneous disease at the time of diagnosis. Few longitudinal studies of PCL have been conducted. Objective: To describe the behavior of PCL and evaluate patient survival in a cohort of patients from our institution. Materials and Methods: We conducted a retrospective…	2020	//	Journal of the Dermatology Nurses' Association	12	2					#13222	Magdoud 2020	Conference abstract only
Late-stage diagnosis of breast cancer and associated factors at rural hospitals in Ethiopia: A mixed-method study	Tesfaw, A; Getachew, S; Taylor, L; Kantelhardt, E J; Addissie, A	Background: A key factor for beneficial breast cancer (BC) outcome is detection at early stage; however, late-stagediagnosis of BC is a common problem in Africa. In Ethiopia the causes for late-stage presentation are not wellstudied, particularly in rural settings. Thus, the main aim of this study was to assess the magnitude of late-stagediagnosis of BC and its associated factors at six selected …	2020	//	Cancer Epidemiology Biomarkers and Prevention	29	6 SUPPL 1			10.1158/1538-7755.DISP18-C105 LK - http://resolver.ebscohost.com/openurl?sid=EMBASE&issn=10559965&id=doi:10.1158%2F1538-7755.DISP18-C105&atitle=Late-stage+diagnosis+of+breast+cancer+and+associated+factors+at+rural+hospitals+in+Ethiopia%3A+A+mixed-method+		#13229	Tesfaw 2020	Conference abstract only
Female breast cancer in suriname: Pathways to treatment-A patient's perception	Irving, E R; Mans, D R A; Dams, E T M; Lichtveld, M Y	PURPOSE Delays across the entire cancer care continuum are not uncommon. This cross-sectional study explored the health care trajectories of Surinamese women with breast cancer and identified predictors of timely diagnosis and treatment initiation. METHODS One hundred women age 30 years or older who were newly diagnosed with breast cancer in 2017 to 2018 were recruited from all 4 hospitals in Par…	2020	//	Journal of Global Oncology	6	SUPPL 1	49-49		10.1200/GO.20.45000 LK - http://resolver.ebscohost.com/openurl?sid=EMBASE&issn=23789506&id=doi:10.1200%2FGO.20.45000&atitle=Female+breast+cancer+in+suriname%3A+Pathways+to+treatment-A+patient%27s+perception&stitle=J.++Glob.+Oncol.&title=Journal+of+Global		#13267	Irving 2020	Conference abstract only
Barriers to obtaining a timely diagnosis in human papillomavirus-associated oropharyngeal squamous cell carcinoma	Karp, E E; Yin, L X; Elias, A; Price, D L; Moore, E J; Van Abel, K M	Objectives: Failure to recognize symptoms of human papillomavirus- positive oropharynx squamous cell carcinoma (HPV+ OPSCC) at presentation can delay diagnosis and treatment. This study aimed to identify patient factors and practice patterns that contribute to delayed diagnosis. Methods: A retrospective case series at a tertiary center of all HPV+ OPSCC patients receiving intent-to-cure treatment…	2020	//	Otolaryngology - Head and Neck Surgery	163	1 SUPPL	P63-P63		10.1177/0194599820934780 LK - http://resolver.ebscohost.com/openurl?sid=EMBASE&issn=10976817&id=doi:10.1177%2F0194599820934780&atitle=Barriers+to+obtaining+a+timely+diagnosis+in+human+papillomavirus-associated+oropharyngeal+squamous+cell+carcinoma&stitle		#13283	Karp 2020	Conference abstract only
Racial Disparities in Time to Treatment Initiation for Stage IV Non-Small Cell Lung Cancer Patients Receiving Immunotherapy	Deng, W; Wang, Y; Yang, M; Liu, X; Yang, Z; Jiang, W	Purpose/Objective(s): Immune checkpoint inhibitors (ICIs) have improved survival outcome of advanced non-small-cell lung cancer (NSCLC). However, the difference of patterns of care between African American (AA) and white NSCLC patients underwent immunotherapy has not been illustrated. In this study, we sought to describe whether there are racial disparities in time from diagnosis to immunotherapy…	2020	//	International Journal of Radiation Oncology Biology Physics	108	3	e154-e154		10.1016/j.ijrobp.2020.07.1332 LK - http://resolver.ebscohost.com/openurl?sid=EMBASE&issn=1879355X&id=doi:10.1016%2Fj.ijrobp.2020.07.1332&atitle=Racial+Disparities+in+Time+to+Treatment+Initiation+for+Stage+IV+Non-Small+Cell+Lung+Cancer+Patients+Receiving+		#13352	Deng 2020	Conference abstract only
Presentation of ovarian cancer in women with BRCA mutations	Nanez, A; Stram, D; Garcia, C; Powell, C B	Objectives: Investigate the clinical presentation and diagnosis of ovarian cancer in women with BRCA mutations. Methods: Retrospective cohort study of all women in an integrated healthcare system with pathogenic mutations identified between 1/1/2003-12/31/2018 who were diagnosed with ovarian cancer (OC). Primary outcome was stage of OC; secondary outcomes included method of diagnosis in women wit…	2021	//	Gynecologic Oncology	162		S244-S244		10.1016/S0090-8258(21)01114-8 LK - http://resolver.ebscohost.com/openurl?sid=EMBASE&issn=10956859&id=doi:10.1016%2FS0090-8258%2821%2901114-8&atitle=Presentation+of+ovarian+cancer+in+women+with+BRCA+mutations&stitle=Gynecol.+Oncol.&title=Gynecologic+Oncol		#13438	Nanez 2021	Conference abstract only
Primary central nervous system lymphoma of the spinal cord: A loc network cohort study	Valyraki, N; Ahle, G; Tabouret, E; Houot, R; Jardin, F; Ghesquieres, H; Choquet, S; Moles, M; Hoang-Xuan, K; Houillier, C	BACKGROUND: Primary central nervous system lymphoma (PCNSL) mainly affects the brain (>90% of the cases), Very little data can be found in the literature on PCNSL with spinal cord localization. MATERIAL AND METHODS: We present a retrospective study based on the French LOC network database. We selected adult immunocompetentpatients, with a histological or cytological diagnosis of PCNSL, and a spin…	2021	//	Neuro-Oncology	23	SUPPL 2	ii48-ii48		10.1093/neuonc/noab180.165 LK - http://resolver.ebscohost.com/openurl?sid=EMBASE&issn=15235866&id=doi:10.1093%2Fneuonc%2Fnoab180.165&atitle=Primary+central+nervous+system+lymphoma+of+the+spinal+cord%3A+A+loc+network+cohort+study&stitle=Neuro-Oncology&tit		#13461	Valyraki 2021	Conference abstract only
Pregnancy-associated breast cancer: Does timing of presentation affect outcome?	Crown, A; McCartan, D; Curry, M; Feldman, M; Patil, S; Kamer, S; Goldfarb, S B; Gemignani, M	Background: Pregnancy-associated breast cancer (PABC) comprises breast cancer diagnosed during the gestational period or within the first year post-partum. PABC is associated with worse prognosis, especially for women diagnosed in the postpartum period. Methods: This is an IRB-approved retrospective review of an institutional database of women with stage 0-III PABC diagnosed between 1992 and 2019…	2021	//	Cancer Research	81	4 SUPPL			10.1158/1538-7445.SABCS20-PS1-18 LK - http://resolver.ebscohost.com/openurl?sid=EMBASE&issn=15387445&id=doi:10.1158%2F1538-7445.SABCS20-PS1-18&atitle=Pregnancy-associated+breast+cancer%3A+Does+timing+of+presentation+affect+outcome%3F&stitle=Cancer+Res.&t		#13468	Crown 2021	Conference abstract only
Telemedicine in the covid era	Jiménez-Rosales, R; López De Hierro-Ruiz, M; Heredia-Carrasco, C; Redondo-Cerezo, E	Introduction: SARS-CoV2 pandemic has greatly impacted endoscopy units worldwide, due to concerns about transmission, shortage of PPE in the first wave of the disease and the need to dedicate the staff to the assistance of COVID patients (1, 2). This fact forced us to call off every nonurgent endoscopic procedure, as well as the ones with a high suspicion of neoplasms, scheduled in March and April…	2021	//	United European Gastroenterology Journal	9	SUPPL 8	606-606		10.1002/ueg2.12144 LK - http://resolver.ebscohost.com/openurl?sid=EMBASE&issn=20506414&id=doi:10.1002%2Fueg2.12144&atitle=Telemedicine+in+the+covid+era%2C+a+real-life+experience+in+the+colorectal+cancer+diagnosis&stitle=United+Eur.+Gastroenterol.+J.&titl		#13516	Jiménez-Rosales 2021	Conference abstract only
Delay in the diagnosis of primary cutaneous lymphomas	Medina-Montalvo, S; Polo-Rodríguez, I; Gómez-Zubiaur, A; Expósito-Camacho, B; Medina-Expósito, I; Callejas-Charavia, M; Trasobares-Marugán, L	Introduction: Cutaneous lymphomas are a heterogeneous group of non-Hodgkin lymphomas that are manifested in the skin, this being the most frequent extranodal location after the gastrointestinal tract. They are named primary cutaneous lymphomas (PCL) when they are present exclusively in the skin at the time of diagnosis. Objective: To know the diagnosis delay of PCL and its relationship with the d…	2021	//	Medicina Cutanea Ibero-Latino-Americana	49	1	2022-09-01		10.24875/MCUT.20000153 LK - http://resolver.ebscohost.com/openurl?sid=EMBASE&issn=02105187&id=doi:10.24875%2FMCUT.20000153&atitle=Delay+in+the+diagnosis+of+primary+cutaneous+lymphomas&stitle=Med.+Cutanea+Ibero-Lat.-Am.&title=Medicina+Cutanea+Ibero-Latino		#13540	Medina-Montalvo 2021	Not reporting on any interval of interest
Timeline of Cancer Diagnosis and Treatment in Malaysia: A Multicentre Cross-Sectional Study	Ee, L C; Liang, W Y; Tho, L C; Bustamam, R S A; Wahab, M.Y.H.A.; Hashim, S S M; Jeganathan, J R R; Liang, H Y; Wen, L J F; Suling, L F; Yin, L W; Kalianan, R S; Subramaniam, S; Shien, T H; Jun, W W; Mustapha, F I; Soo-Hwang, T	Introduction: Cancer is the fourth common cause of death in Malaysia and late presentation (Stage III and IV) is one of the primary challenges. This study explores the timeline from the onset of symptoms to initiation of cancer treatment among breast, cervical, colorectal, and nasopharyngeal cancer patients. Methods: This is a multicentre cross-sectional study involving adult patients with primar…	2021	//	Medical Journal of Malaysia	76	SUPPL 5	63-63				#13545	Ee 2021	Conference abstract only
Diagnostic pathway and stage migration of sinonasal malignancies in the era of the COVID-19 pandemic	Meerwein, C M; Stadler, T M; Balermpas, P; Soyka, M B; Holzmann, D	Objectives: The COVID-19 pandemic bears the risk of delayed cancer diagnoses. Methods: Study on the diagnostic pathway of sinonasal malignancies during the COVID-19 pandemic. Results: Median time from first symptom to treatment initiation was not increased during the pandemic: 137 days (interquartile range [IQR] 104-193) vs 139 days (IQR 103-219) (P =.60). Median time from first appointment at ou…	2021	//	Laryngoscope Investigative Otolaryngology	6	5	904-910		10.1002/lio2.640 LK - http://resolver.ebscohost.com/openurl?sid=EMBASE&issn=23788038&id=doi:10.1002%2Flio2.640&atitle=Diagnostic+pathway+and+stage+migration+of+sinonasal+malignancies+in+the+era+of+the+COVID-19+pandemic&stitle=Laryngoscope+Investigative+O		#13559	Meerwein 2021	Not reporting on any interval of interest
Significant decline in cancer diagnostic testing in U.S. CMS population during the COVID-19 pandemic	Smart, D; Riccelli, P; Kerr, K; Clark, J; Fosvig, S M; Lawler, M	Background: The COVID-19 pandemic has caused >400,000 infection related deaths in the US to January 2021. Actions taken to limit COVID-19 infection and mortality could potentially lead to unintended consequences, precipitating excess mortality due to other causes. One such cause is delayed cancer diagnosis. Significant decreases in presentation for cancer diagnosis at the primary care level have …	2021	//	Journal of Clinical Oncology	39	15 SUPPL			10.1200/JCO.2021.39.suppl.6536 LK - http://resolver.ebscohost.com/openurl?sid=EMBASE&issn=15277755&id=doi:10.1200%2FJCO.2021.39.suppl.6536&atitle=Significant+decline+in+cancer+diagnostic+testing+in+U.S.+CMS+population+during+the+COVID-19+pandemic&stitle=		#13596	Smart 2021	Conference abstract only
Severe hematological toxicity during chemoradiation for glioblastoma: Identification of clinical and pharmacological risk factors and consequences for the individual patient	Grun, N; Den Otter, C A; Sintemaartensdijk, M; Osinga, J; Van Den Elzen, F E L; Van Der Vegt, A N; De Haan, J; Bruynzeel, A M E; Van Linde, M E; Postma, T J; Schuur, M; De Witt Hamer, P C; De Vos, F.Y.F.L.; Verhoeff, J J C; Jongen, J L M; Lissenberg-witte, B I; Kouwenhoven, M C M	BACKGROUND: Besides early tumour progression, standard first-line radiation with concurrent and adjuvant temozolomide in de novo glioblastoma patients is abrogated frequently by severe haematological toxicity. This leads to treatment delays with unknown effect on efficacy and to more hospital visits with increased disease burden. In the present study, we identified clinical and pharmacological ri…	2021	//	Neuro-Oncology	23	SUPPL 2	ii40-ii40		10.1093/neuonc/noab180.138 LK - http://resolver.ebscohost.com/openurl?sid=EMBASE&issn=15235866&id=doi:10.1093%2Fneuonc%2Fnoab180.138&atitle=Severe+hematological+toxicity+during+chemoradiation+for+glioblastoma%3A+Identification+of+clinical+and+pharmacolog		#13606	Grun 2021	Conference abstract only
Improving time to molecular testing results in patients with newly diagnosed	Ossowski, S; Neeman, E; Borden, C; Lin, A Y J; Liu, R	Background: Next generation sequencing (NGS) is a crucial component of evaluation of newly diagnosed patients with metastatic non-small cell lung cancer (NSCLC) to determine appropriate first line treatment. Delays in NGS can lead to psychologic distress for patients and can affect choices in first line therapy, especially for patients with underlying targetable mutations. While more data is need…	2021	//	Journal of Clinical Oncology	39	28 SUPPL			10.1200/JCO.2020.39.28_suppl.244 LK - http://resolver.ebscohost.com/openurl?sid=EMBASE&issn=15277755&id=doi:10.1200%2FJCO.2020.39.28_suppl.244&atitle=Improving+time+to+molecular+testing+results+in+patients+with+newly+diagnosed%2C+metastatic+non-small+cel		#13620	Ossowski 2021	Conference abstract only
Randomized multicenter trial of 3 weekly cabazitaxel versus weekly paclitaxel chemotherapy in the first-line treatment of HER2 negative metastatic breast cancer (MBC)	Bahl, A; Braybrooke, J; Bravo, A; Foulstone, E; Ball, J; Churn, M; Dubey, S; Spensley, S; Bowen, R; Waters, S; Riddle, P; Wheatley, D; Stephens, P; Mansi, J; Bezecny, P; Madhusudan, S; Verrill, M; Markham, A; Pearson, S; Wilson, W	Background: Paclitaxel is commonly used as first line chemotherapy for HER2 negative MBC. However, with response rates of 21.5-53.7% and a significant risk of peripheral neuropathy there is a need for more effective and better tolerated chemotherapy (CCT). Methods: This open label randomised (1:1) phase 2 trial compared 6 cycles of cabazitaxel (25 mg/m2 ) every 3 weeks, with weekly paclitaxel (80…	2021	//	Journal of Clinical Oncology	39	15 SUPPL			10.1200/JCO.2021.39.15-suppl.1008 LK - http://resolver.ebscohost.com/openurl?sid=EMBASE&issn=15277755&id=doi:10.1200%2FJCO.2021.39.15-suppl.1008&atitle=Randomized+multicenter+trial+of+3+weekly+cabazitaxel+versus+weekly+paclitaxel+chemotherapy+in+the+firs		#13624	Bahl 2021	Conference abstract only
Are neglected breast cancer relates to lifestyle and socioeconomic environment?	Farcy, A.-L.; Louis, L J; Vaysse, C; Delpierre, C; Selmes, G; Ung, M; Brac De La Perriere, C; Domenech, C; De Maio, E; Cabarrou, B; Tremollieres, F; Dalenc, F	Background: The incidence of patients with neglected breast cancer (NBC) in high-income countries remains an issue. It may be important to clarify their characteristics to adapt prevention policy. The purpose of present study was to describe the clinical and socio-economic features of patients with NBC at diagnosis. Methods: We conducted a retrospective analysis of 110 patients treated in our ins…	2021	//	Journal of Clinical Oncology	39	15 SUPPL			10.1200/JCO.2021.39.suppl.e18542 LK - http://resolver.ebscohost.com/openurl?sid=EMBASE&issn=15277755&id=doi:10.1200%2FJCO.2021.39.suppl.e18542&atitle=Are+neglected+breast+cancer+relates+to+lifestyle+and+socioeconomic+environment%3F&stitle=J.+Clin.+Oncol.		#13634	Farcy 2021	Conference abstract only
Delayed Presentation for Oncological Care among Patients with Hepato-pancreato-Biliary Cancers in Ile-Ife	Wuraola, F; Olasehinde, O; Alatise, O; Adisa, A; Arowolo, O	Introduction: Hepato-pancreato-biliary cancers are associated with high mortality rate. It been projected that cancer incidence will rise by 70% in developing countries. Cancer mortality rate is high in Nigeria also late presentation is then norm. This study aims to identify the various factors responsible for delay by assessing both patients and health system factors. Methods: This is a cross-se…	2021	//	HPB	23		S397-S397		10.1016/j.hpb.2020.11.1023 LK - http://resolver.ebscohost.com/openurl?sid=EMBASE&issn=14772574&id=doi:10.1016%2Fj.hpb.2020.11.1023&atitle=Delayed+Presentation+for+Oncological+Care+among+Patients+with+Hepato-pancreato-Biliary+Cancers+in+Ile-Ife%2C+Nigeria		#13663	Wuraola 2021	Conference abstract only
How long is it safe to wait for breast surgery after completion of neoadjuvant chemotherapy?	Ma, T; Mao, Y; Wang, H	Purpose: This study aimed to evaluate the impact of surgical time on postoperative complications and survival outcomes in breast cancer patients after neoadjuvant chemotherapy (NAC). Patients and Methods: We retrospectively reviewed breast cancer patients treated at Breast Disease Center of the Affiliated Hospital of Qingdao University, from January 2013 to December 2018. The eligibility criteria…	2021	//	Cancer Management and Research	13		989-998		10.2147/CMAR.S287089 LK - http://resolver.ebscohost.com/openurl?sid=EMBASE&issn=11791322&id=doi:10.2147%2FCMAR.S287089&atitle=How+long+is+it+safe+to+wait+for+breast+surgery+after+completion+of+neoadjuvant+chemotherapy%3F&stitle=Cancer+Manage.+Res.&title=		#13691	Ma 2021	Not reporting on any interval of interest
Factors influencing treatment delays in a safety net hospital: teachable moments?	Kamath, P; Taub, M; Carranco, S; Palin, H; Jordan, S; Schlumbrecht, M; Pearson, J; Sinno, A; Huang, M	Objectives: Delays in diagnosis and treatment of ovarian cancer contribute to decreased overall survival. A post-hoc analysis of a GOG study demonstrated that initiation of chemotherapy more than 25 days after surgery adversely affected survival. Furthermore, previous studies have shown that socio-demographic factors also play a role in treatment delays. We sought to determine factors contributin…	2021	//	Gynecologic Oncology	162		S160-S160		10.1016/S0090-8258(21)00947-1 LK - http://resolver.ebscohost.com/openurl?sid=EMBASE&issn=10956859&id=doi:10.1016%2FS0090-8258%2821%2900947-1&atitle=Factors+influencing+treatment+delays+in+a+safety+net+hospital%3A+teachable+moments%3F&stitle=Gynecol.+Onco		#13740	Kamath 2021	Conference abstract only
Epidemiology of early onset colorectal cancer at a safety-net hospital system in Texas	Spezia-Lindner, N J; Millien, V O; Tran, V V; Bilal, M F; Montealegre, J R; Suarez, M G	Introduction: Colorectal cancer (CRC) is the second leading cause of cancer-related deaths in American men and women combined. While overall incidence and mortality of CRC have seen consistent declines over the last several decades, rates of CRC in young adults have been rising. Many patients with early onset CRC (EOCRC) present at late stages of disease, including a high proportion who present w…	2021	//	American Journal of Gastroenterology	116	SUPPL	S75-S75		10.14309/01.ajg.0000773152.81318.64 LK - http://resolver.ebscohost.com/openurl?sid=EMBASE&issn=15720241&id=doi:10.14309%2F01.ajg.0000773152.81318.64&atitle=Epidemiology+of+early+onset+colorectal+cancer+at+a+safety-net+hospital+system+in+Texas&stitle=Am.+		#13744	Spezia-Lindner 2021	Conference abstract only
The impact of the COVID-19 pandemic on the diagnosis and management of patients with classical Hodgkin lymphoma: A single-center experience	Kucukyurt, S; Şahin, K; Yılmaz, U; Erçalışkan, A; Özkan Tekin, T; Ortaboz, D; Elverdi, T; Salihoğlu, A; Ar, M C; Öngören; Başlar, Z; Eskazan, A E; Yilmaz, U; Erçalişkan, A; Tekin, T Ö; Salihoǧlu, A; Öngören, S	Background: The coronavirus disease 2019 (COVID-19) pandemic has brought life to a standstill all over the world. Especially in Istanbul, the most populated city in Turkey, many hospitals served as pandemic hospitals and suspended the examination of patients who were not infected with COVID-19. On the other hand, in this period, lockdown was applied frequently to control the pandemic and to reduc…	2021	//	Blood	138	SUPPL 1	1394-1394		10.1182/blood-2021-152534 LK - http://resolver.ebscohost.com/openurl?sid=EMBASE&issn=15280020&id=doi:10.1182%2Fblood-2021-152534&atitle=The+impact+of+the+COVID-19+pandemic+on+the+diagnosis+and+management+of+patients+with+classical+Hodgkin+lymphoma%3A+A+s		#13755	Kucukyurt 2021	Conference abstract only
Impact of COVID-19 on west of scotland colorectal cancer services	Welsh, S; Al-Ani, A	Aim: The coronavirus disease 19 (COVID-19) pandemic has driven unprecedented restriction of the National Health Service to accommodate additional pressures. Our aim was to analyse the impact of COVID-19 on the largest colorectal cancer (CRC) services in NHS Greater Glasgow & Clyde. Method: Audit data collected from multidisciplinary team meetings for South Glasgow CRC service were accessed. We co…	2021	//	British Journal of Surgery	108	SUPPL 6	vi16-vi17		10.1093/bjs/znab308.035 LK - http://resolver.ebscohost.com/openurl?sid=EMBASE&issn=13652168&id=doi:10.1093%2Fbjs%2Fznab308.035&atitle=Impact+of+COVID-19+on+west+of+scotland+colorectal+cancer+services&stitle=Br.+J.+Surg.&title=British+Journal+of+Surgery&v		#13765	Welsh 2021	Conference abstract only
Impact of Diagnosis-to-Treatment Interval on Overall Survival in Patients with Mantle Cell Lymphoma: A National Cancer Database Analysis	Andrade-Gonzalez, X; Bock, A M; Wang, J; Saliba, A; Munoz, J; Inwards, D J; Paludo, J; Habermann, T M; Nowakowski, G S; Wang, Y	Introduction: The clinical presentation of mantle cell lymphoma (MCL) is heterogeneous, ranging from indolent disease that does not require immediate treatment to rapidly progressive disease that responds poorly to aggressive immunochemotherapy. Several small retrospective studies suggested that active surveillance or delayed treatment is feasible in select patients with an indolent disease cours…	2021	//	Blood	138	SUPPL 1	3549-3549		10.1182/blood-2021-151952 LK - http://resolver.ebscohost.com/openurl?sid=EMBASE&issn=15280020&id=doi:10.1182%2Fblood-2021-151952&atitle=Impact+of+diagnosis-to-treatment+interval+on+overall+survival+in+patients+with+mantle+cell+lymphoma%3A+A+national+canc		#13775	Andrade-Gonzalez 2021	Conference abstract only
Reducing delays to lung cancer treatment through systematic consult scheduling: A multidisciplinary quality improvement initiative at a safetynet hospital	Lin, Y; Qureshi, M M; Tapan, U; Suzuki, K; Billatos, E; Steiling, K A; Everett, P C; Litle, V R; Mak, K S	Background: Delays in diagnosis and treatment have been identified as practice gaps in lung cancer management. At our large safety-net hospital, 2016-2018 data provided by the Commission on Cancer (CoC) indicated that 58- 66% of lung cancer patients began treatment > 30 days after their diagnosis, compared to a median of 30 days for CoC-accredited hospitals. A quality improvement (QI) project was…	2021	//	Journal of Clinical Oncology	39	15 SUPPL			10.1200/JCO.2021.39.suppl.e18640 LK - http://resolver.ebscohost.com/openurl?sid=EMBASE&issn=15277755&id=doi:10.1200%2FJCO.2021.39.suppl.e18640&atitle=Reducing+delays+to+lung+cancer+treatment+through+systematic+consult+scheduling%3A+A+multidisciplinary+qu		#13785	Lin 2021	Conference abstract only
Mediating factors between patient race and time to colorectal cancer treatment	Grunvald, M W; Underhill, J M; Aquina, C T; Bhama, A R; Hayden, D M; Becerra, A	Purpose/Background: Previous disparities research has demonstrated that Black patients have worse outcomes in the treatment of colorectal cancer and that they experience unnecessary delays in time to treatment. These delays may or may not be clinically significant, however they are a marker of inequities in our healthcare system and inegalitarian rationing of healthcare to white patients. This st…	2021	//	Diseases of the Colon and Rectum	64	5	2022-05-04		10.1097/DCR.0000000000002029 LK - http://resolver.ebscohost.com/openurl?sid=EMBASE&issn=15300358&id=doi:10.1097%2FDCR.0000000000002029&atitle=Mediating+factors+between+patient+race+and+time+to+colorectal+cancer+treatment&stitle=Dis.+Colon+Rectum&title=Di		#13786	Grunvald 2021	Conference abstract only
Diagnostic Interval: Experiences among Women with Breast Cancer in Malaysia	Mamat, W H W; Jarrett, N; Lund, S	BACKGROUND: The diagnostic pathway is critical for early breast cancer detection and prognosis improvement. Countries such as the United Kingdom, particularly England, have implemented faster diagnosis standards to ensure that patients receive a definitive diagnosis of cancer or are ruled out within 28 days of referral. However, there is a severe shortage of data on the experiences of breast canc…	2021	//	Open Access Macedonian Journal of Medical Sciences	9	T5	54-59		10.3889/oamjms.2021.7833 LK - http://resolver.ebscohost.com/openurl?sid=EMBASE&issn=18579655&id=doi:10.3889%2Foamjms.2021.7833&atitle=Diagnostic+Interval%3A+Experiences+among+Women+with+Breast+Cancer+in+Malaysia&stitle=Open+Access+Maced.+J.+Med.+Sci.&tit		#13801	Mamat 2021	Incomplete outcome reporting
Changes in multiple myeloma treatment patterns during the early COVID-19 pandemic period	Neparidze, N; Wang, R; Zeidan, A M; Podoltsev, N; Shallis, R M; Ma, X; Davidoff, A J; Huntington, S F	Background: Early during the COVID-19 pandemic patient and provider anxiety concerning in-person visits and travel restrictions may have delayed cancer diagnosis and altered treatment. We evaluated changes in clinical presentation and treatment patterns in multiple myeloma (MM) during the early COVID-19 period compared to historical pre-COVID periods. Methods: Using the nationwide Flatiron Health…	2021	//	Blood	138	SUPPL 1	4092-4092		10.1182/blood-2021-148998 LK - http://resolver.ebscohost.com/openurl?sid=EMBASE&issn=15280020&id=doi:10.1182%2Fblood-2021-148998&atitle=Changes+in+multiple+myeloma+treatment+patterns+during+the+early+COVID-19+pandemic+period&stitle=Blood&title=Blood&volu		#13802	Neparidze 2021	Conference abstract only
Analysis of lung cancer patient pathway: A 6-year nationwide analysis from Hungary	Bogos, K; Gaffly, G; Kiss, Z; Tamási, L; Ostoros, G; Müller, V; Urbán, L; Bittner, N; Sárosi, V; Vastag, A; Polányi, Z; Daniel, A; Nagy, B; Rokszin, G; Abonyi-Tóth, Z; Barcza, Z; Moldvay, J; Vokó, Z	Background: This study aimed to examine the characteristics of the lung cancer (LC) patient pathway in Hungary during a 6-year period. Methods: Methods This nationwide, retrospective study included patients newly diagnosed with LC (ICD-10 C34) between January 1, 2011 and December 31, 2016 using data from the National Health Insurance Fund (NHIF) of Hungary. Following patient pathway intervals wer…	2021	//	Journal of Thoracic Oncology	16	4	S718-S718		10.1016/S1556-0864(21)01887-6 LK - http://resolver.ebscohost.com/openurl?sid=EMBASE&issn=15561380&id=doi:10.1016%2FS1556-0864%2821%2901887-6&atitle=Analysis+of+lung+cancer+patient+pathway%3A+A+6-year+nationwide+analysis+from+Hungary&stitle=J.+Thorac.+Onc		#13817	Bogos 2021	Conference abstract only
An in Depth Analysis of Factors Contributing to Diagnostic Delay in Myeloma: A Retrospective UK Study of Patients Journey from Primary Care to Specialist Secondary Care	Hossain, I; Hampson, P; Nowell, C; Khan, S; Sen, R; Sundararaman, S; Adiyodi, J; Basu, S; Hossain, M I	Introduction Patients with Multiple Myeloma (MM) often have a significant delay between onset of symptoms and diagnosis of disease. As a result, a significant number of patients present via emergency routes with severe co-morbidities which affect survival rates. Timely diagnosis relies on the early recognition of symptoms and blood test results which may indicate disease. Methods We examined the …	2021	//	Blood	138	SUPPL 1	3007-3007		10.1182/blood-2021-150848 LK - http://resolver.ebscohost.com/openurl?sid=EMBASE&issn=15280020&id=doi:10.1182%2Fblood-2021-150848&atitle=An+in+Depth+Analysis+of+Factors+Contributing+to+Diagnostic+Delay+in+Myeloma%3A+A+Retrospective+UK+Study+of+Patients+Jo		#13864	Hossain 2021	Conference abstract only
Racial determinants of treatment delays in gynecologic malignancies	Joshi, T; Hamilton, K; Yi, M; Scott, K; Buchanan, T; Burton, E; Edelson, M; Sorosky, J; Shahin, M; Chatterjee-Paer, S	Objectives: Gynecologic malignancies affect racial minorities disproportionately. It is well-documented that black women have worse clinical outcomes than white women and present at later stages. While likely multifactorial, treatment delays may contribute to these disparities. The primary objective of this study was to investigate whether time from initial diagnosis to treatment initiation varie…	2021	//	Gynecologic Oncology	162		S60-S60		10.1016/S0090-8258(21)00756-3 LK - http://resolver.ebscohost.com/openurl?sid=EMBASE&issn=10956859&id=doi:10.1016%2FS0090-8258%2821%2900756-3&atitle=Racial+determinants+of+treatment+delays+in+gynecologic+malignancies&stitle=Gynecol.+Oncol.&title=Gynecolog		#13882	Joshi 2021	Conference abstract only
Factors associated with delayed diagnosis of cervical cancer in tikur anbesa specialized hospital	Zeleke, S; Anley, M; Kefale, D; Wassihun, B	Background: Cervical cancer is a preventable and curable disease if detected early enough. But several numbers of women in Ethiopia strive for treatment when the disease has extended to the last stage. Delay in diagnosis is the main reason for cervical cancer mortality in Ethiopia. The main objective of this study was to assess factors associated with delayed diagnoses of cervical cancer in Tikur…	2021	//	Cancer Management and Research	13		579-585		10.2147/CMAR.S285621 LK - http://resolver.ebscohost.com/openurl?sid=EMBASE&issn=11791322&id=doi:10.2147%2FCMAR.S285621&atitle=Factors+associated+with+delayed+diagnosis+of+cervical+cancer+in+tikur+anbesa+specialized+hospital%2C+Ethiopia%2C+2019%3A+Cross-s		#13901	Zeleke 2021	Not reporting on any interval of interest
Evaluation of a rapid assessment clinic for lung malignancy	Dabholkar, S; Malalasekera, A; Vinod, S; Bray, V; Harrington, Z; Collett, P; Descallar, J; Williamson, J	Introduction/Aim: Survival with lung cancer in Australia is poor1, with 53% diagnosed with advanced disease2. Guidelines recommend referral to specialist review ≤14 days and treatment within 42 days3. We established a Rapid Lung Assessment Clinic (RLAC), in a metropolitan teaching hospital, to fast-track patients with suspected lung malignancy. This observational cohort study evaluates the perfor…	2021	//	Respirology	26	SUPPL 2	50-50		10.1111/resp.14021 LK - http://resolver.ebscohost.com/openurl?sid=EMBASE&issn=13237799&id=doi:10.1111%2Fresp.14021&atitle=Evaluation+of+a+rapid+assessment+clinic+for+lung+malignancy&stitle=Respirology&title=Respirology&volume=26&issue=SUPPL+2&spage=50&ep		#13928	Dabholkar 2021	Conference abstract only
An audit on the diagnosis of primary CNS lymphoma	Joe, D; Yin, L; Kassam, S; Cikurel, K; Lavrador, J.-P.; Vergani, F; Gullan, R; Bhangoo, R; Ashkan, K; Finnerty, G	AIMS: Primary central nervous system lymphoma (PCNSL) is a rare form of non-Hodgkin lymphoma with exclusive manifestations in the central nervous system, leptomeninges and eyes. It forms around 5% of all primary brain tumours. It is an aggressive tumour which has a poor prognosis if left untreated. It is imperative that diagnosis is made timely so treatment can be started promptly. Therefore, we …	2021	//	Neuro-Oncology	23	SUPPL 4	iv24-iv25		10.1093/neuonc/noab195 LK - http://resolver.ebscohost.com/openurl?sid=EMBASE&issn=15235866&id=doi:10.1093%2Fneuonc%2Fnoab195&atitle=An+audit+on+the+diagnosis+of+primary+CNS+lymphoma&stitle=Neuro-Oncology&title=Neuro-Oncology&volume=23&issue=SUPPL+4&spage		#13942	Joe 2021	Conference abstract only
Disparities in treatment and survival in germ cell tumors	Siemon, J; George, S; Kwon, D; Miao, F; Tabuyo-Martin, A; Roy, M; Samuel, D; Huang, M; Pearson, J; Sinno, A; Schlumbrecht, M	Objectives: Ovarian Germ Cell Tumors (GCT) are rare, and understudied, subtypes of ovarian cancer. Our objective was to evaluate the effects of race, ethnicity, and clinicopathologic characteristics on treatment selection, treatment delays, and overall survival in this disease. Methods: Data from the National Cancer Database between 2004 and 2015 were evaluated for adult women with invasive ovari…	2021	//	Gynecologic Oncology	162		S137-S137		10.1016/S0090-8258(21)00901-X LK - http://resolver.ebscohost.com/openurl?sid=EMBASE&issn=10956859&id=doi:10.1016%2FS0090-8258%2821%2900901-X&atitle=Disparities+in+treatment+and+survival+in+germ+cell+tumors&stitle=Gynecol.+Oncol.&title=Gynecologic+Oncolog		#13989	Siemon 2021	Conference abstract only
Impact of Delay in Definitive Surgery in Stage 3 Merkel Cell Carcinoma	Pairawan, S S; Bonnick, K; Dominguez, C; Selleck, M J; Molina, D C; Solomon, N L; Reeves, M E; Garberoglio, C A; Namm, J P	Introduction: The impact of treatment delay remains unknown in Merkel cell carcinoma (MCC). This study aims to investigate how delayed definitive surgical intervention impacts outcomes in stage 3 MCC. Methods: We utilized the National Cancer Database (NCDB) to identify patients (2004-2016) who underwent definitive surgical intervention of the primary lesion and regional lymph nodes (LN) for stage…	2021	//	Journal of the American College of Surgeons	233	5	e181-e181		10.1016/j.jamcollsurg.2021.08.490 LK - http://resolver.ebscohost.com/openurl?sid=EMBASE&issn=18791190&id=doi:10.1016%2Fj.jamcollsurg.2021.08.490&atitle=Impact+of+Delay+in+Definitive+Surgery+in+Stage+3+Merkel+Cell+Carcinoma&stitle=J.+Am.+Coll.+Surg.&title		#14006	Pairawan 2021	Conference abstract only
Disparities in time-to-treatment for rectal cancer	Justiniano, C F; Loria, A; Xu, Z; Temple, L K; Fleming, F	Purpose/Background: Despite the complex nature of rectal cancer therapy there is little data regarding the impact of time-to-treatment (TTT) and overall survival from the United States. Therefore, we aimed to identify factors associated with prolonged TTT and to characterize the patients who are most likely to experience clinically significantly delays in TTT. Methods/Interventions: The National …	2021	//	Diseases of the Colon and Rectum	64	5	110-110		10.1097/DCR.0000000000002029 LK - http://resolver.ebscohost.com/openurl?sid=EMBASE&issn=15300358&id=doi:10.1097%2FDCR.0000000000002029&atitle=Disparities+in+time-to-treatment+for+rectal+cancer&stitle=Dis.+Colon+Rectum&title=Diseases+of+the+Colon+and+Rect		#14032	Justiniano 2021	Conference abstract only
First line b+r in elderly patients with indolent non-hodgkin's lymphoma and mantle cell lymphoma: A real-world experience	Kotchetkov, R; Susman, D; Gerard, L M; Dimaria, E; Nay, D; Prica, A	Background: Bendamustine plus rituximab (B+R) was established as a preferred first-line therapy for indolent non-Hodgkin's lymphoma (iNHL) and mantle cell lymphoma (MCL); however, few reports on the performance of this combination in the real-world setting in elderly patients are available to date. Methods: A retrospective review of adult patients over 70 years (elderly) vs younger (<70 years) wi…	2021	//	Blood	138	SUPPL 1	4519-4519		10.1182/blood-2021-144888 LK - http://resolver.ebscohost.com/openurl?sid=EMBASE&issn=15280020&id=doi:10.1182%2Fblood-2021-144888&atitle=First+line+b%2Br+in+elderly+patients+with+indolent+non-hodgkin%27s+lymphoma+and+mantle+cell+lymphoma%3A+A+real-world+e		#14044	Kotchetkov 2021	Conference abstract only
Clinical outcomes in HER2-positive and triple-negative breast cancer: Assessing racial disparities	Sarma, M; Ronghe, A; Nasir, S; Kapoor, A; Attwood, K; Gandhi, S	Background: Triple negative breast cancer (TNBC) & HER2 positive breast cancer (Her2BC), are aggressive breast cancer subtypes. Both are associated with higher mortality in NonHispanic Black (NHB) compared to NonHispanic White women (NHW). Factors attributed to this racial disparity include socioeconomic status, insurance status, diagnosis(dx)/ treatment delays & comorbidities. We examined the as…	2021	//	Journal of Clinical Oncology	39	15 SUPPL			10.1200/JCO.2021.39.suppl.e18624 LK - http://resolver.ebscohost.com/openurl?sid=EMBASE&issn=15277755&id=doi:10.1200%2FJCO.2021.39.suppl.e18624&atitle=Clinical+outcomes+in+HER2-positive+and+triple-negative+breast+cancer%3A+Assessing+racial+disparities&sti		#14051	Sarma 2021	Conference abstract only
The impact of delayed surgical treatment of suspected stage I ovarian cancer: lessons for a pandemic	Darling, A; Albright, B; Mayne, N; Yang, C.-F.J.; Berchuck, A; Moss, H	Objectives: During the COVID-19 pandemic, the Society of Gynecologic Oncology and other medical societies provided guidelines about acceptable delays in oncologic treatments for patients with a suspected malignancy. The objective of this study was to characterize the association between timing of treatment and survival and to evaluate how extended delays to guideline-concordant treatment for susp…	2021	//	Gynecologic Oncology	162		S295-S296		10.1016/S0090-8258(21)01213-0 LK - http://resolver.ebscohost.com/openurl?sid=EMBASE&issn=10956859&id=doi:10.1016%2FS0090-8258%2821%2901213-0&atitle=The+impact+of+delayed+surgical+treatment+of+suspected+stage+I+ovarian+cancer%3A+lessons+for+a+pandemic&sti		#14072	Darling 2021	Conference abstract only
Impact of delay from transperineal biopsy to radical prostatectomy upon objective measures of cancer control	Qu, L G; Jack, G; Perera, M; Evans, M; Evans, S; Bolton, D; Papa, N	Objective: Treatment delays in prostate cancer have been characterised, although not explicitly in men undergoing transperineal prostate biopsies. We aimed to determine if delays to radical prostatectomy correlate with adverse outcomes using a contemporary population-based cohort of men diagnosed by transperineal biopsies. Methods: This study analysed men with prostate cancer of the International…	2022	//	Asian Journal of Urology	9	2	170-176		10.1016/j.ajur.2021.08.008 LK - http://resolver.ebscohost.com/openurl?sid=EMBASE&issn=22143890&id=doi:10.1016%2Fj.ajur.2021.08.008&atitle=Impact+of+delay+from+transperineal+biopsy+to+radical+prostatectomy+upon+objective+measures+of+cancer+control&stitle=		#14088	Qu 2022	Incomplete outcome reporting
Overview of lymphoma diagnosis in Brazilian public health system patients: Open data analysis for health care planning	Martins, D P; Correa-Netto, N F; Melo, N; Loggetto, S R; de Liberal, M M C	Introduction: Knowing the information regarding the panorama of lymphoma diagnosis in patients treated in the Brazilian Public Unified Health System from the last 10 years is a challenge for Strategic Health Planning. Objective: To characterize the Brazilian population with lymphoma treated in the Brazilian Public Unified Health System between 2008 and 2017 regarding staging, sex, residence site …	2022	//	Hematology, Transfusion and Cell Therapy	44	1	40-48		10.1016/j.htct.2020.08.017 LK - http://resolver.ebscohost.com/openurl?sid=EMBASE&issn=25311387&id=doi:10.1016%2Fj.htct.2020.08.017&atitle=Overview+of+lymphoma+diagnosis+in+Brazilian+public+health+system+patients%3A+Open+data+analysis+for+health+care+plan		#14105	Martins 2022	Incomplete outcome reporting
Complications after surgery for malignant melanoma do not delay further treatment	Munkhammar, S; Sars, C; Schultz, I; Gillgren, P; Lindqvist, E K		2022	//	European Journal of Plastic Surgery	45	2	337-339		10.1007/s00238-021-01839-9 LK - http://resolver.ebscohost.com/openurl?sid=EMBASE&issn=14350130&id=doi:10.1007%2Fs00238-021-01839-9&atitle=Complications+after+surgery+for+malignant+melanoma+do+not+delay+further+treatment&stitle=Eur.+J.+Plast.+Surg.&title=		#14115	Munkhammar 2022	Not reporting on any interval of interest
PREDICTORS OF ADVANCED STAGE DIAGNOSIS AND DELAY IN TREATMENT OF BREAST CANCER PATIENTS IN PAKISTAN	Khalid, M Z; Majid, H J; Anwar, I; Anwar, H	Background: Within Pakistan there are multiple factors that lead to the delayed diagnosis of breast cancer and subsequently delay in treatment. These include the patient’s age at the time of first appearance of symptoms, marital status, employment status, socioeconomic class and financial constraints and travel distance from diagnostic centre and tertiary care facility. Materials and Methods: Thi…	2022	//	European Journal of Surgical Oncology	48	2	e71-e72		10.1016/j.ejso.2021.12.071 LK - http://resolver.ebscohost.com/openurl?sid=EMBASE&issn=15322157&id=doi:10.1016%2Fj.ejso.2021.12.071&atitle=PREDICTORS+OF+ADVANCED+STAGE+DIAGNOSIS+AND+DELAY+IN+TREATMENT+OF+BREAST+CANCER+PATIENTS+IN+PAKISTAN&stitle=Eur.+J.+S		#14147	Khalid 2022	Conference abstract only
COVID-19 is Affecting the Presentation and Treatment of Melanoma Patients in the Northeastern United States	Davis, C H; Ho, J; Greco, S H; Koshenkov, V P; Vidri, R J; Farma, J M; Berger, A C	Background: Covid-19 significantly affected healthcare delivery over the past year, with a shift in focus away from nonurgent care. Emerging data are showing that screening for breast and colon cancer has dramatically decreased. It is unknown whether the same trend has affected patients with melanoma. Methods: This is a retrospective cohort study of melanoma patients at two large-volume cancer ce…	2022	//	Annals of Surgical Oncology	29	3	1629-1635		10.1245/s10434-021-11086-8 LK - http://resolver.ebscohost.com/openurl?sid=EMBASE&issn=15344681&id=doi:10.1245%2Fs10434-021-11086-8&atitle=COVID-19+is+Affecting+the+Presentation+and+Treatment+of+Melanoma+Patients+in+the+Northeastern+United+States&stitle=A		#14154	Davis 2022	Not reporting on any interval of interest
Socio-demographic Antecedents	Jabeen, S; Zakar, R	Aim: To find out the relationship between socio-demographic, intrapersonal factors and patient delay among breast cancer cases. Method: It was a cross-sectional study conducted in three divisions of Punjab province i.e. Lahore, Faisalabad and Multan. A total of 350 breast cancer patients who were under treatment in the public sector hospitals participated in the study. The respondents were select…	2022	//	Pakistan Journal of Medical and Health Sciences	16	4	45-47		10.53350/pjmhs2216445 LK - http://resolver.ebscohost.com/openurl?sid=EMBASE&issn=19967195&id=doi:10.53350%2Fpjmhs2216445&atitle=Socio-demographic+Antecedents%2C+Intrapersonal+factors+and+Patient+Delay+among+Breast+Cancer+Cases+in+Punjab+Province&stitle=P		#14157	Jabeen 2022	Not reporting on any interval of interest
Factors Influencing Total Delay of Breast Cancer in Northeast of China	Ren, S; Zhang, Y; Qin, P; Wang, J	Objectives: Delay in diagnosis and treatment, called total delay, could probably result in lower survival rates in breast cancer patients. This study aimed to investigate the factors associated with the comprehensive delay behaviors and to evaluate its effect on outcomes in patients with breast cancer in Dalian, a northeast city of China. Methods: A retrospective chart review was conducted using …	2022	//	Frontiers in Oncology	12				10.3389/fonc.2022.841438 LK - http://resolver.ebscohost.com/openurl?sid=EMBASE&issn=2234943X&id=doi:10.3389%2Ffonc.2022.841438&atitle=Factors+Influencing+Total+Delay+of+Breast+Cancer+in+Northeast+of+China&stitle=Front.+Oncol.&title=Frontiers+in+Oncology&		#14160	Ren 2022	Not reporting on any interval of interest
COVID-19 pandemic impact on diagnosis and management of breast cancer in Northern Portugal	Teixeira-Pinto, R; Rodrigues, J; Redondo, P; José-Bento, M; Savva-Bordalo, J	Background: COVID-19 pandemic brought pressure to Portuguese National Health Service (NHS). We aim to assess pandemic impact on diagnosis and management of breast cancer (BC) in a high-volume Portuguese comprehensive cancer centre, which was classified as a COVID-free institution by public health authorities. Methods: Observational retrospective cohort study. We evaluated medical records of newly…	2022	//	Annals of Oncology	33		S234-S234		10.1016/j.annonc.2022.03.262 LK - http://resolver.ebscohost.com/openurl?sid=EMBASE&issn=15698041&id=doi:10.1016%2Fj.annonc.2022.03.262&atitle=COVID-19+pandemic+impact+on+diagnosis+and+management+of+breast+cancer+in+Northern+Portugal&stitle=Ann.+Oncol.&ti		#14164	Teixeira-Pinto 2022	Conference abstract only
Associations of timing of Medicaid enrollment with stage at diagnosis	Xie, E; Colditz, G A; Lian, M; Greever-Rice, T; Schmaltz, C; Lucht, J; Liu, Y	Patients insured by Medicaid present with more late-stage breast cancer and poorer survival than privately insured patients. Delayed coverage may contribute to these disparities, since, in many states, diagnoses of cancer and other illnesses influence Medicaid eligibility. Prior studies have linked post-diagnosis Medicaid coverage with lower rates of screening mammography and greater risk of late…	2022	//	Cancer Epidemiology Biomarkers and Prevention	31	1 SUPPL			10.1158/1538-7755.DISP21-PO-220 LK - http://resolver.ebscohost.com/openurl?sid=EMBASE&issn=10559965&id=doi:10.1158%2F1538-7755.DISP21-PO-220&atitle=Associations+of+timing+of+Medicaid+enrollment+with+stage+at+diagnosis%2C+treatment+delays%2C+and+mortality		#14166	Xie 2022	Conference abstract only
Timing of Primary Tumor Resection in Synchronous Metastatic Colon Cancer Patients Undergoing Hepatic Arterial Infusion Pump Placement	Verheij, F S; Soares, K C; Beets, G L; Kok, N F M; Yuval, J B; Kemeny, N E; Kingham, T P; Jarnagin, W R; D’Angelica, M I; Garcia-Aguilar, J	Introduction: Hepatic arterial infusion (HAI) chemotherapy is associated with improved survival in stage IV colon cancer with liver metastases. Whether simultaneous colon resection and HAI pump (HAIP) placement is associated with increased morbidity has not been specifically studied. The purpose of this study was to compare perioperative outcomes of simultaneous colon resection and HAIP placement…	2022	//	Annals of Surgical Oncology	29	3	2044-2051		10.1245/s10434-021-11029-3 LK - http://resolver.ebscohost.com/openurl?sid=EMBASE&issn=15344681&id=doi:10.1245%2Fs10434-021-11029-3&atitle=Timing+of+Primary+Tumor+Resection+in+Synchronous+Metastatic+Colon+Cancer+Patients+Undergoing+Hepatic+Arterial+Infusi		#14169	Verheij 2022	Not reporting on any interval of interest
Applying Latent Class Analysis on Cancer Registry Data to Identify and Compare Health Disparity Profiles in Colorectal Cancer Surgical Treatment Delay	Montiel Ishino, Francisco A.; Odame, Emmanuel A.; Villalobos, Kevin; Whiteside, Martin; Mamudu, Hadii; Williams, Faustine	Context: Colorectal cancer (CRC) surgical treatment delay (TD) has been associated with mortality and morbidity; however, disparities by TD profiles are unknown. Objectives: This study aimed to identify CRC patient profiles of surgical TD while accounting for differences in sociodemographic, health insurance, and geographic characteristics. Design: We used latent class analysis (LCA) on 2005-2015…	2021		ETSU Faculty Works	28	2	E487-E496		10.1097/PHH.0000000000001341		#14183	MontielIshino 2021	Incomplete outcome reporting
Lymphoma: Understanding the diagnostic challenges and improving outcomes in a TBand HIV-endemic area												#14184		Duplicate report or sample reported in another article
HEAD AND NECK CANCER: PATIENT CHARACTERISTICS	Väisänen; Janne											#14187		Duplicate report or sample reported in another article
A comprehensive approach for quality assessment of breast cancer care | Scholarly Publications												#14188		Duplicate report or sample reported in another article
Long-term Prognosis of Patients with an Insulinoma - Trepo												#14191		Duplicate report or sample reported in another article
Interaction between treatment delivery delay and stage on the mortality from non-small cell lung cancer	Abrao, Fernando Conrado; de Abreu, Igor Renato; Rocha, Roberto Odebrecht; Munhoz, Felipe Dourado; Godoy Rodrigues, Joao Henrique; Batista, Bernardo Nogueira	Background: The aim of this study is to evaluate the interaction betweentreatment delay and stage on the mortality from non-small cell lungcancer (NSCLC).Methods: We performed a survival analysis in a cohort of patientsadmitted to the reference cancer center. The following data werecollected: age, gender, smoking status, tumor staging, type of lungcancer, and time from the date when the patient w…	2018	05//	JOURNAL OF THORACIC DISEASE	10	5	2813-2819		10.21037/jtd.2018.05.22		#1866	Abrao 2018	Incomplete outcome reporting
[Intramedullary tumors. Results of a national investigation in private neurosurgery].	Adam, Y; Benezech, J; Blanquet, A; Fuentes, J-M; Bousigue, J-Y; Debono, B; Duplessis, E; Espagno, C; Plas, J-Y; Lescure, J-P; Destandau, J; Hladky, J-P; Grunewald, P; Mahla, K; Remond, J; Louis, E	UNLABELLED: The frequency of intramedullary tumors is 0.5 cases per year for 100,000 inhabitants. The study reported herein was a retrospective study conducted from January 1985 to September 2007., MATERIAL: Seventy-nine cases were distributed in the following manner: ependymomas, 38; astrocytomas, 22; oligodendrogliomas, four; gangliogliomas, two; hemangioblastomas, 10 (nine sporadic cases and o…	2010	//	Les tumeurs intramedullaires. Resultat d'une enquete nationale en neurochirurgie liberale.	56	4	344-349		https://dx.doi.org/10.1016/j.neuchi.2009.11.003		#1871	Adam 2010	Interval definition is unclear
Association of Delays in Surgery for Melanoma With Insurance Type	Adamson, Adewole S; Zhou, Lei; Baggett, Christopher D; Thomas, Nancy E; Meyer, Anne-Marie	IMPORTANCE: Timely receipt of treatment for cancer is an importantaspect of health care quality. It is unknown how delays of surgery formelanoma vary by insurance type.& para;& para;OBJECTIVE: To analyzefactors associated with delays between diagnosis and surgery formelanoma in patients with Medicare, Medicaid, or private insurance.&para;& para;DESIGN, SETTING, AND PARTICIPANTS: Retrospective coh…	2017	11//	JAMA DERMATOLOGY	153	11	1106-1113		10.1001/jamadermatol.2017.3338		#1873	Adamson 2017	Incomplete outcome reporting
EFFECT OF TREATMENT DELAYS ON LATE-STAGE PROSTATE CANCER SURVIVAL	Adunlin, G B; Xiao, H; Ali, A A		2012	06//	VALUE IN HEALTH	15	4	A208-A208		10.1016/j.jval.2012.03.1122		#1877	Adunlin 2012	Conference abstract only
Diagnostic delay and survival in high-grade gliomas - evidence of the 'waiting time paradox'?.	Aggarwal, Ajay; Herz, Naomi; Campbell, Philip; Arkush, Leo; Short, Susan; Rees, Jeremy	INTRODUCTION: We present a retrospective single-centre study to determine whether delays in diagnosis of high-grade glioma (HGG) impact on overall survival (OS)., MATERIAL AND METHODS: Consecutive patients diagnosed with HGG at a single neuroscience centre in 2011 were reviewed. Route of referral and time from initial presentation to diagnosis were analysed and correlated with OS., RESULTS: 118 p…	2015	//	British journal of neurosurgery	29	4	520-523		https://dx.doi.org/10.3109/02688697.2015.1012050		#1881	Aggarwal 2015	Not reporting on any interval of interest
Presentation intervals and the impact of delay on breast cancer progression in a black African population	Agodirin, Olayide; Olatoke, Samuel; Rahman, Ganiyu; Olaogun, Julius; Olasehinde, Olalekan; Katung, Aba; Kolawole, Oladapo; Ayandipo, Omobolaji; Etonyeaku, Amarachukwu; Habeeb, Olufemi; Adeyeye, Ademola; Agboola, John; Akande, Halimat; Oguntola, Soliu; Akanbi, Olusola; Fatudimu, Oluwafemi	Background The help-seeking interval and primary-care interval arepoints of delays in breast cancer presentation. To inform futureintervention targeting early diagnosis of breast cancer, we describedthe contribution of each interval to the delay and the impact of delayon tumor progression. Method We conducted a multicentered survey fromJune 2017 to May 2018 hypothesizing that most patients visite…	2020	06//	BMC PUBLIC HEALTH	20	1			10.1186/s12889-020-09074-w		#1883	Agodirin 2020	Duplicate report or sample reported in another article
Help seeking behavior and predictors of patient delay after symptom appraisal for oral cancer and perceived barriers	Agrawal, Mamta; Pandey, Sushma; Jain, Shikha; Gupta, Tulika; Sheoran, Jyoti; Khan, Tayyeb Sultan	Objective: The aim of this study was to assess the help seeking behaviorand factors predictive of delayed approach to health care professionalafter symptom appraisal for oral cancer. It also intended to determinethe barriers which might contribute to delayed presentation ofsymptomatic subjects to the clinician.Method: A total of 1635 persons participated in the study. Respondentsrecording symptom…	2016	07//	JOURNAL OF ORAL AND MAXILLOFACIAL SURGERY MEDICINE AND PATHOLOGY	28	4	362-365		10.1016/j.ajoms.2016.02.003		#1884	Agrawal 2016	Study population without confirmed cancer diagnosis
Is locally advanced breast cancer a neglected disease?.	Akhtar, M; Akulwar, V; Gandhi, D; Chandak, K	BACKGROUND AND AIMS: Breast cancer is the second most common malignancy in India, and majority of patients present as a locally advanced breast carcinoma (LABC). Evaluating the prevalence of LABC and assessing the causes of local advancement and delayed presentation is the aim of the present study., SETTINGS AND DESIGN: This was a rural hospital-based prospective cross-sectional study., STATISTIC…	2011	//	Indian journal of cancer	48	4	403-405		https://dx.doi.org/10.4103/0019-509X.92254		#1894	Akhtar 2011	Not reporting on any interval of interest
Time to surgery and its impact on survival in patients with endometrial cancer: A National cancer database study	AlHilli, Mariam M; Elson, Paul; Rybicki, Lisa; Khorana, Alok A; Rose, Peter G	Objective. To determine patient and facility-specific factors associatedwith time to surgery (TTS) in patients with endometrial cancer (EC), anddefine the impact of delay in TTS >6 weeks on overall survival (OS) bytumor histology and stage.Methods. The National Cancer Database (NCDB) was queried to identifypatients with EC who underwent definitive primary surgical treatmentbetween 2004 and 2013. …	2019	06//	GYNECOLOGIC ONCOLOGY	153	3	511-516		10.1016/j.ygyno.2019.03.244		#1909	AlHilli 2019	Study population diagnosed only via screening, incidental, relapse or similar
Short Diagnosis-to-Treatment Interval Is Associated with Higher Levels of Circulating Tumor DNA in Aggressive B-Cell Non-Hodgkin Lymphoma	Alig, Stefan; Macaulay, Charles; Kurtz, David M; Duhrsen, Ulrich; Huttmann, Andreas; Jin, Michael C; Sworder, Brian; Garofalo, Andrea; Esfahani, Mohammad Shahrokh; Soo, Joanne; Scherer, Florian; Craig, Alexander; Casasnovas, Olivier; Westin, Jason R; Gaidano, Gianluca; Rossi, Davide; Diehn, Maximilian; Alizadeh, Ash A		2019	11//	BLOOD	134	1			10.1182/blood-2019-129283		#1910	Alig 2019	Conference abstract only
Diagnostic and therapeutic delay in patients with larynx cancer at a reference public hospital.	Amar, Ali; Chedid, Helma Maria; Franzi, Sergio Altino; Rapoport, Abrao	UNLABELLED: Laryngeal squamous cell carcinoma is very often diagnosed at advanced stages. The time interval between the specialist consultation and the start of treatment may contribute to better outcomes., AIM: the interval assessment between the first specialist evaluation and the treatment of patients with laryngeal squamous cell carcinoma., STUDY DESIGN: longitudinal historical cohort., MATER…	2010	//	Brazilian journal of otorhinolaryngology	76	6	700-703				#1917	Amar 2010	Not reporting on any interval of interest
Patient-provider delays in superior vena caval obstruction of lung cancer and outcomes.	Ampil, Federico L; Caldito, Gloria	This retrospective study investigates the types of delay in the initiation of palliative thoracic radiotherapy for superior vena caval obstruction (SVCO) of lung cancer (LCa) and the effect of treatment delay on patient outcomes. Treatment delays were categorized as patient delay (duration of symptoms), in-hospital delay, and professional delay and were determined in 42 people treated by radiatio…	2014	//	The American journal of hospice & palliative care	31	4	441-443		https://dx.doi.org/10.1177/1049909113491622		#1922	Ampil 2014	Not reporting on any interval of interest
Pre-diagnostic delays caused by gastrointestinal investigations do not affect outcomes in pancreatic cancer	Apollos, Jeyakumar R; Sami, Sharukh; Prasanth, Manju Nadh; Jeyakumar, Jerusha; McFadyen, Angus K	Background: Pancreatic ductal adenocarcinomas are poor prognosticcancers accounting for 3% of all cancer cases in the UK. They oftenpresent late in the course of the disease process with non-specificsymptoms, including gastro-intestinal(GI) symptoms. Delays in diagnosisoccur when investigations are carried out in a primary care setting forGI symptoms. The aim of this study was to assess delays in…	2018	10//	ANNALS OF MEDICINE AND SURGERY	34		66-70		10.1016/j.amsu.2018.07.011		#1941	Apollos 2018	Not reporting on any interval of interest
Delays in referral from primary care worsen survival for patients with colorectal cancer: a retrospective cohort study	Arhi, Chanpreet S; Burns, Elaine M; Bottle, Alex; Bouras, George; Aylin, Paul; Ziprin, Paul; Darzi, Ara	BackgroundDelays in referral for patients with colorectal cancer may occur if thepresenting symptom is falsely attributed to a benign condition.AimTo investigate whether delays in referral horn primary care areassociated with a later stage of cancer at diagnosis and worseprognosis.Design and settingA national retrospective cohort study in England including adultpatients with colorectal cancer ide…	2020	07//	BRITISH JOURNAL OF GENERAL PRACTICE	70	696	E463-E471		10.3399/bjgp20X710441		#1947	Arhi 2020	Not reporting on any interval of interest
Delays in referral from primary care are associated with a worse survival in patients with esophagogastric cancer	Arhi, Chanpreet S; Markar, S; Burns, E M; Bouras, G; Bottle, A; Hanna, G; Aylin, P; Ziprin, P; Darzi, A	NICE referral guidelines for suspected cancer were introduced to improveprognosis by reducing referral delays. However, over 20% of patientswith esophagogastric cancer experience three or more consultationsbefore referral. In this retrospective cohort study, we hypothesize thatsuch a delay is associated with a worse survival compared with patientsreferred earlier.By utilizing Clinical Practice Re…	2019	10//	DISEASES OF THE ESOPHAGUS	32	10			10.1093/dote/doy132		#1948	Arhi 2019	Not reporting on any interval of interest
Evaluation of therapeutic care delay among Latina- and European-American cervical cancer survivors	Ashing-Giwa, Kimlin; Rosales, Monica	Objectives. Cervical cancer (CCA) ranks among the deadliest of cancers.Globally CCA claims 275,000 lives yearly. Severe delays, in cancerdiagnostic or therapeutic care, that approach >= 60 days negativelyaffect survival and survivorship outcomes. This study investigatedsocioeconomic and healthcare system factors influencing therapeutic caredelays among cervical cancer survivors (CCS).Methods. 291…	2013	02//	GYNECOLOGIC ONCOLOGY	128	2	160-165		10.1016/j.ygyno.2012.11.015		#1956	Ashing-Giwa 2013	Incomplete outcome reporting
FACTORS ASSOCIATED WITH DIAGNOSTIC AND TREATMENT INTERVALS AND THE TREATMENT RECEIVED BY PROSTATE CANCER PATIENTS IN QUEENSLAND	Baade, Peter D; Youlden, Danny R; Gardiner, Robert A; Ferguson, Megan; Aitken, Joanne F; Yaxley, John; Chambers, Suzanne K		2012	11//	ASIA-PACIFIC JOURNAL OF CLINICAL ONCOLOGY	8	3, SI	332-332				#1972	Baade 2012	Conference abstract only
Treatment delays from transfers of care and their impact on breast cancer quality measures	Bleicher, Richard J; Chang, Cecilia; Wang, Chihsiung E; Goldstein, Lori J; Kaufmann, Cary S; Moran, Meena S; Pollitt, Karen A; Suss, Nicholas R; Winchester, David P; Tafra, Lorraine; Yao, Katharine	PurposeDespite delays between diagnosis and surgery adversely affectingsurvival, patients frequently transfer their breast cancer care betweeninstitutions. This study was performed to assess the prevalence andeffect of such transfers of care (TsOC) on the time to surgery, and itsimpact on current time-dependent breast cancer quality metrics atCommission on Cancer (CoC) and National Accreditation …	2019	02//	BREAST CANCER RESEARCH AND TREATMENT	173	3	603-617		10.1007/s10549-018-5046-x		#1993	Bleicher 2019	Duplicate report or sample reported in another article
Analysis of Melanoma in African American Patients in the United States.	Boczar, Daniel; Restrepo, David J; Sisti, Andrea; Huayllani, Maria T; Saleem, Humza Y; Lu, Xiaona; Cinotto, Gabriela; Manrique, Oscar J; Spaulding, Aaron C; Forte, Antonio J	BACKGROUND/AIM: To characterize the demographics, tumor staging and treatment of African American (AA) patients diagnosed with melanoma in the United States., PATIENTS AND METHODS: The National Cancer Database was used to extrapolate data from patients with melanoma between January 1, 2004, and December 31, 2015. The patients were then further divided based on ethnicity (AAs vs. Caucasians) to co…	2019	//	Anticancer research	39	11	6333-6337		https://dx.doi.org/10.21873/anticanres.13844		#1997	Boczar 2019	Not reporting on any interval of interest
Determinants of Treatment Delays Among Underserved Hispanics With Lung and Head and Neck Cancers	Borrayo, Evelinn A; Scott, Katie L; Drennen, Ava R; MacDonald, Tiare; Nguyen, Jennifer	Background: Evidence is lacking to explain the reasons why treatment isdelayed among disadvantaged Hispanic patients diagnosed with lung andhead and neck cancers. Data indicate that treatment delays beyond 46days increase the risk of death for individuals with these cancers.Methods: A mixed-methods design was used to explore determinants oftreatment delays by analyzing data from the medical recor…	2016	10//	CANCER CONTROL	23	4	390-400		10.1177/107327481602300410		#2014	Borrayo 2016	Incomplete outcome reporting
Factors contributing to delays in diagnosis of breast cancers in Ghana	Brinton, Louise; Figueroa, Jonine; Adjei, Ernest; Ansong, Daniel; Biritwum, Richard; Edusei, Lawrence; Nyarko, Kofi M; Wiafe, Seth; Yarney, Joel; Addai, Beatrice Wiafe; Awuah, Baffour; Clegg-Lamptey, Joe Nat; Team, Ghana Breast Hlth Study	Late diagnoses and poor prognoses of breast cancer are common throughoutAfrica.To identify responsible factors, we utilized data from apopulation-based case-control study involving 1184 women with breastmalignancies conducted in three hospitals in Accra and Kumasi, Ghana.Interviews focused on potential breast cancer risk factors as well asfactors that might contribute to presentation delays. We c…	2017	02//	BREAST CANCER RESEARCH AND TREATMENT	162	1	105-114		10.1007/s10549-016-4088-1		#2044	Brinton 2017	Incomplete outcome reporting
High performance of F-fluorodeoxyglucose positron emission tomography and contrast-enhanced CT in a rapid outpatient diagnostic program for patients with suspected lung cancer.	Brocken, Pepijn; van der Heijden, Henricus F M; Dekhuijzen, P N Richard; Peters-Bax, Liesbeth; de Geus-Oei, Lioe-Fee	BACKGROUND: The diagnostic evaluation of patients presenting with possible lung cancer is often complex and time consuming. A rapid outpatient diagnostic program (RODP) including (18)F-fluorodeoxyglucose positron emission tomography (FDG-PET) and contrast-enhanced computed tomography (CT) as a routine diagnostic tool may improve timeliness, however the diagnostic performance of such a combined ap…	2014	//	Respiration; international review of thoracic diseases	87	1	32-37		https://dx.doi.org/10.1159/000347096		#2048	Brocken 2014	Duplicate report or sample reported in another article
Analysis of the impact of deprivation on urgent suspected head and neck cancer referrals in the Mersey region between January 2004 to December 2006	Brocklehurst, Paul; Rafiq, Raheela; Lowe, Derek; Rogers, Simon	Serious delay in patients presenting with head and neck cancer isassociated with poor outcomes. We aimed to examine the influence ofdeprivation on professional delay in the Mersey region from 2004 to2006. The study sample comprised 6681 patients who were referred betweenJanuary 2004 and December 2006. The dataset was dominated by the largesthospital (H1), which received 48% of all cases. Median r…	2012	//	BRITISH JOURNAL OF ORAL & MAXILLOFACIAL SURGERY	50	3	215-220		10.1016/j.bjoms.2011.05.002		#2049	Brocklehurst 2012	Not reporting on any interval of interest
Determining the natural history of pancreatic cystic neoplasms: a Manitoban cohort study	Broughton, Jon; Lipschitz, Jeremy; Cantor, Michael; Moffatt, Dana; Abdoh, Ahmed; Mckay, Andrew	Background: Most pancreatic cystic neoplasms (PCN) are thought to harbora low malignant potential. This historical cohort study attempts todescribe the natural history of these lesions in a provincial cohort, toassess the safety of non-surgical management. Pathological diagnosis ofmalignancy was the primary outcome measure of interest.Methods: All adult patients (age 18+) with PCN seen between 20…	2016	//	HPB	18	4	383-388		10.1016/j.hpb.2015.11.001		#2054	Broughton 2016	Not reporting on any interval of interest
Predictors of Timely Access of Oncology Services and Advanced-Stage Cancer in an HIV-Endemic Setting.	Brown, Carolyn A; Suneja, Gita; Tapela, Neo; Mapes, Abigail; Pusoentsi, Malebogo; Mmalane, Mompati; Hodgeman, Ryan; Boyer, Matthew; Musimar, Zola; Ramogola-Masire, Doreen; Grover, Surbhi; Nsingo-Bvochora, Memory; Kayembe, Mukendi; Efstathiou, Jason; Lockman, Shahin; Dryden-Peterson, Scott	BACKGROUND: Three-quarters of cancer deaths occur in resource-limited countries, and delayed presentation contributes to poor outcome. In Botswana, where more than half of cancers arise in HIV-infected individuals, we sought to explore predictors of timely oncology care and evaluate the hypothesis that engagement in longitudinal HIV care improves access., METHODS: Consenting patients presenting f…	2016	//	The oncologist	21	6	731-738		https://dx.doi.org/10.1634/theoncologist.2015-0387		#2055	Brown 2016	Incomplete outcome reporting
Promoting prompt help-seeking for symptoms - assessing the impact of a gynaecological cancer leaflet on presentations to primary care: a record-based randomised control trial.	Campbell, Jackie; Vaghela, Kirty; Rogers, Stephen; Pyer, Michelle; Simon, Alice; Waller, Jo	BACKGROUND: Information leaflets have been shown to significantly improve awareness of the symptoms of gynaecological cancers and to reduce perceived barriers to seeking medical help. This record-based, parallel, randomised control trial study aimed to assess whether receipt of a leaflet would change the behaviour of women experiencing symptoms indicative of gynaecological cancers by prompting th…	2018	//	BMC public health	18	1	997-997		https://dx.doi.org/10.1186/s12889-018-5920-9		#2080	Campbell 2018	Study population without confirmed cancer diagnosis
Relationship between documentation status and survival for medically underserved Hispanic breast cancer patients.	Castro-Echeverry, Eduardo; Kao, Lillian S; Robinson, Emily K; Silberfein, Eric J; Ko, Tien C; Wray, Curtis J	BACKGROUND: Undocumented immigrants have been shown to be predisposed to worse clinical outcomes than the general population. This study examines survival in socioeconomically disadvantaged Hispanic documented and undocumented breast cancer patients., METHODS: Analysis of a prospective breast cancer database of patients treated in a safety-net hospital system. Overall survival was the primary out…	2013	//	The Journal of surgical research	180	2	284-289		https://dx.doi.org/10.1016/j.jss.2012.04.072		#2090	Castro-Echeverry 2013	Not reporting on any interval of interest
Diagnostic delay and prognosis in primary central nervous system lymphoma compared with glioblastoma multiforme.	Cerqua, R; Balestrini, S; Perozzi, C; Cameriere, V; Renzi, S; Lagalla, G; Mancini, G; Montanari, M; Leoni, P; Scerrati, M; Iacoangeli, M; Silvestrini, M; Luzzi, S; Provinciali, L	Glioblastoma multiforme (GBM) and primary central nervous system lymphoma (PCNSL) are malignant cerebral neoplasms associated with poor prognosis. Early diagnosis and subsequent planning of adequate treatment strategy are relevant to improve survival and reduce neurological deficit. Two groups of patients affected by GBM and PCNSL were compared to identify: (1) factors influencing the time necess…	2016	//	Neurological sciences : official journal of the Italian Neurological Society and of the Italian Society of Clinical Neurophysiology	37	1	23-29		https://dx.doi.org/10.1007/s10072-015-2353-4		#2097	Cerqua 2016	Not reporting on any interval of interest
Effect of time interval from diagnosis to treatment for cervical cancer on survival: A nationwide cohort study	Chen, Chao-Ping; Kung, Pei-Tseng; Wang, Yueh-Hsin; Tsai, Wen-Chen	ObjectivesDespite the ease of health care access and the waiver of copayments forcancer patients, treatment is delayed in a small proportion of Taiwanesepatients diagnosed with cervical cancer. In this study, we explored therelationship between the time interval from diagnosis to treatment andsurvival in cervical cancer patients.Material and methodsThe study was a retrospective population-based o…	2019	09//	PLOS ONE	14	9			10.1371/journal.pone.0221946		#2114	Chen 2019	Incomplete outcome reporting
The impact of time factors on overall survival in patients with nasopharyngeal carcinoma: a population-based study	Chen, Po-Chun; Liu, Wen-Shan; Huang, Wei-Lun; Wu, Cheng-Jung; Yang, Ching-Chieh; Lee, Ching-Chih	Background: Nasopharyngeal carcinoma (NPC) is most common in SoutheastAsia. The purpose of this study is to investigate the correlationbetween wait time and length of radiotherapy and overall survival (OS)of NPC patients in Taiwan.Methods: From Taiwan's National Health Insurance Research Database, thisnationwide population-based cohort study identified 3605 NPC patientswho received radiotherapy b…	2016	//	RADIATION ONCOLOGY	11				10.1186/s13014-016-0638-2		#2120	Chen 2016	Incomplete outcome reporting
Characteristics of the Delayed or Refusal Therapy in Breast Cancer Patients: A Longitudinal Population-Based Study in Taiwan	Chen, Su Jing; Kung, Pei-Tseng; Huang, Kuang Hua; Wang, Yueh-Hsin; Tsai, Wen-Chen	BackgroundThe evidence indicated breast cancer was a cancer with high survivalrate. However, there were still some breast cancer patients delaying orrefusing therapy. So we conducted a cohort study to explore therelationship between characteristics of breast cancer patients and delayor refusal of therapy within four months after cancer diagnosed.MethodsThis was a retrospective national population…	2015	06//	PLOS ONE	10	6			10.1371/journal.pone.0131305		#2122	Chen 2015	Not reporting on any interval of interest
Prognostic value of wait time in nasopharyngeal carcinoma treated with intensity modulated radiotherapy: a propensity matched analysis	Chen, Yu-Pei; Mao, Yan-Ping; Zhang, Wen-Na; Chen, Lei; Tang, Ling-Long; Li, Wen-Fei; Liu, Xu; Zhou, Guan-Qun; Guo, Rui; Sun, Ying; Kang, Tie-Bang; Zeng, Mu-Sheng; Ma, Jun	The aim of this study was to determine the prognostic value of wait timefrom histological diagnosis to primary treatmen for nasopharyngealcarcinoma (NPC) treated with intensity-modulated radiotherapy (IMRT).Between October 2009 and February 2012, a total of 1672 NPC patientswere retrospectively analyzed. A cutoff value of > 4 weeks was used todefine prolonged wait time. Matched patients according…	2016	03//	ONCOTARGET	7	12	14973-14982		10.18632/oncotarget.7789		#2127	Chen 2016	Not reporting on any interval of interest
Treatment delay and facility case volume are associated with survival in early-stage glottic cancer.	Cheraghlou, Shayan; Kuo, Phoebe; Judson, Benjamin L	OBJECTIVE: To identify and compare treatment and system factors associated with survival in early-stage glottic cancer., STUDY DESIGN: Retrospective study of cases in the Commission on Cancer National Cancer Database., METHODS: Adult patients with early glottic cancer (stage I or II) diagnosed between January 1, 2004, and December 31, 2012, were included. Demographic, tumor, and survival variable…	2017	//	The Laryngoscope	127	3	616-622		https://dx.doi.org/10.1002/lary.26259		#2128	Cheraghlou 2017	Incomplete outcome reporting
Reasons for delays in diagnosis of anal cancer and the effect on patient satisfaction	Chiu, Sharon; Joseph, Kurian; Ghosh, Sunita; Cornand, Rose-Marie; Schiller, Dan	Objective To quantify the time to diagnosis of anal cancer after onsetof symptoms, to identify reasons for delays in diagnosis, and toidentify the effect of delays on patient satisfaction.Design Retrospective questionnaire.Setting Cross Cancer Institute in Edmonton, Alta.Participants Patients newly diagnosed with anal cancer on their firstvisit to the centre.Main outcome measures Timeline from fi…	2015	11//	CANADIAN FAMILY PHYSICIAN	61	11	E509-E516				#2137	Chiu 2015	Not reporting on any interval of interest
Comparing outcomes of renal cell carcinoma diagnostic and treatment intervals within two different hospital systems in a single academic medical center.	Choi, Sung-Hee; Moore, Joseph Allen; Luo, Xin; Xie, Yang; Arriaga, Yull Edwin		2016	05//	JOURNAL OF CLINICAL ONCOLOGY	34	15, S			10.1200/JCO.2016.34.15_suppl.e16093		#2139	Choi 2016	Conference abstract only
Delays in seeking cancer diagnosis in relation to beliefs about the curability of cancer in patients with different disease locations	Chojnacka-Szawlowska, Gabriela; Koscielak, Ryszard; Karasiewicz, Karol; Majkowicz, Mikolaj; Kozaka, Joanna	This study is aimed at investigating factors leading to delayedoncologic examinations versus immediate consultation with a physician inpatients with various cancers. We analysed the results of a study ofpatients (n=291) reporting for their first oncologic examinations. Weconducted structured interviews containing social, demographic andclinical data, the Spielberger State-Trait Anxiety Inventory,…	2013	//	PSYCHOLOGY & HEALTH	28	2	154-170		10.1080/08870446.2012.700056		#2140	Chojnacka-Szawlowska 2013	Study population without confirmed cancer diagnosis
Determinants of patient delay in doctor consultation in head and neck cancers (Protocol DEREDIA).	Christophe, Veronique; Leroy, Tanguy; Seillier, Melanie; Duthilleul, Camille; Julieron, Morbize; Clisant, Stephanie; Foncel, Jerome; Vallet, Fanny; Lefebvre, Jean-Louis	INTRODUCTION: Reducing the time between the onset of the first symptoms of cancer and the first consultation with a doctor (patient delay) is essential to improve the vital prognosis and quality of life of patients. Longer patient delay is linked to the already known sociodemographic, socioeconomic, socioeducational, sociocultural and socioprofessional factors. However, recent data suggest that s…	2014	//	BMJ open	4	7	e005286-e005286		https://dx.doi.org/10.1136/bmjopen-2014-005286		#2144	Christophe 2014	Study protocol without data
THERAPY DELAYS AMONG WOMEN WITH DIAGNOSED BREAST CANCER AND CHOSEN SOCIODEMOGRAPHIC FACTORS	Cipora, Elzbieta	Background: Up to now, there have been very few studies concerning delayissues in the treatment of breast cancer in Poland. The aim of the studywas to determine the time and causes of delay in the treatment of womendiagnosed with breast cancer and the importance of demographic andsocial factors on the occurrence of delays in the implementation oftherapy. Material and Methods: The study was conduc…	2019	//	MEDYCYNA PRACY	70	1	89-98		10.13075/mp.5893.00808		#2153	Cipora 2019	Not reporting on any interval of interest
Adverse Events and Time to Diagnosis of In-Office Laryngeal Biopsy Procedures	Cohen, Jacob T; Bishara, Taiser; Trushin, Vladimir; Benyamini, Limor	Objective To examine the adverse events and time to diagnosis ofin-office laryngeal biopsy (IOB) procedures.Study Design Retrospective cohort study.Setting Outpatient clinic-tertiary referral medical center.Subjects and Methods A total of 390 IOBs were included in this study.Data on demographic characteristics, outcomes, and complications werecollected. Complications were classified as severenece…	2018	07//	OTOLARYNGOLOGY-HEAD AND NECK SURGERY	159	1	97-101		10.1177/0194599818764412		#2158	Cohen 2018	Not reporting on any interval of interest
THE TIMELINESS OF LUNG CANCER DIAGNOSIS AND TREATMENT	Cruickshank, A; Ameer, F; Thasneem, A		2019	03//	RESPIROLOGY	24	1, SI	157-157				#2187	Cruickshank 2019	Conference abstract only
[Vulvar cancer treatment options: experience in the Oncology Center in Oujda].	Dahbi, Zineb; Elmejjatti, Fouad; Naciri, Farid; Guerouaz, Amine; Oabdelmoumen, Asmae; Sbai, Ali; Mezouar, Loubna	Vulvar cancer is a rare neoplastic disorder accounting for less than 5% of female genital cancers. This study aims to describe the epidemiological, clinical, paraclinical, therapeutic and evolutionary profile of vulvar cancer in the population of the eastern region of Morocco. We conducted a retrospective study of all patients treated for vulvar cancer in the Oncology Center, University Hospital …	2018	//	Les traitements du cancer de la vulve: experience du Centre d'Oncologie d'Oujda.	31		182-182		https://dx.doi.org/10.11604/pamj.2018.31.182.13812		#2193	Dahbi 2018	Not reporting on any interval of interest
System delays in breast cancer	Dalwai, E; Buccimazza, I	Background. Centralised multidisciplinary management of breast canceroccurs in KwaZulu-Natal, South Africa, and requires a diagnostic andstaging pathway at the referring hospital. Delays in this pathway areunknown. This study, conducted at a referring hospital, R K Khan (RKK),quantifies and analyses these delays.Methods. A retrospective folder review included all patients with breastcancer diagno…	2015	07//	SOUTH AFRICAN JOURNAL OF SURGERY	53	2	40-42		10.7196/sajsnew.7741		#2197	Dalwai 2015	Not reporting on any interval of interest
Imaging investigations before referral to a sarcoma center delay the final diagnosis of musculoskeletal sarcoma.	Dyrop, Heidi Buvarp; Vedsted, Peter; Raedkjaer, Mathias; Safwat, Akmal; Keller, Johnny	Background and purpose - The use of point-of-care or local investigations before referral to specialist sarcoma centers as part of a fast-track diagnostic pathway varies, and may affect the time to diagnosis. We wanted to investigate differences in time intervals and proportion of malignancy in patients who were referred after initial diagnostic investigations were performed locally and in patien…	2017	//	Acta orthopaedica	88	2	211-216		https://dx.doi.org/10.1080/17453674.2016.1278113		#2218	Dyrop 2017	Study population without confirmed cancer diagnosis
The impact of centralization of services on treatment delay in ovarian cancer: A study on process quality.	Eggink, F A; Vermue, M C; Van der Spek, C; Arts, H J; Apperloo, M J; Nijman, H W; Niemeijer, G C	Objective: Emphasis on improving healthcare quality has led to centralization of services for patients suspected of ovarian cancer. As centralization of services may induce treatment delays, we aimed to assess compliance with health system interval guidelines in patients suspected of ovarian cancer., Design: Evaluation of health system intervals, comparison between direct and indirect referrals a…	2017	//	International journal for quality in health care : journal of the International Society for Quality in Health Care	29	6	810-816		https://dx.doi.org/10.1093/intqhc/mzx107		#2225	Eggink 2017	Not reporting on any interval of interest
Early versus Delayed Therapy of Advanced Gastric Cancer Patients--Does It Make a Difference?.	Elimova, Elena; Shiozaki, Hironori; Slack, Rebecca S; Chen, Hsiang-Chun; Wadhwa, Roopma; Sudo, Kazuki; Charalampakis, Nikolaos; Hiremath, Adarsh; Estrella, Jeannelyn S; Matamoros, Aurelio; Sagebiel, Tara; Das, Prajnan; Rogers, Jane E; Garris, Jeana L; Blum, Mariela A; Badgwell, Brian; Ajani, Jaffer A	BACKGROUND: Nearly 50% of gastric cancer patients are diagnosed with advanced gastric cancer (AGC). Therapy is palliative but results in ill effects. The median overall survival (OS) of AGC patients is often <12 months. It is unclear if the early initiation of therapy in all AGC patients is beneficial., METHODS: A retrospective analysis of AGC patients in our database was carried out. The patient…	2015	//	Oncology	89	4	215-220		https://dx.doi.org/10.1159/000434647		#2236	Elimova 2015	Incomplete outcome reporting
Impact of Wait Times on Survival for Women With Uterine Cancer	Elit, Lorraine M; O'Leary, Erin M; Pond, Gregory R; Seow, Hsien-Yeang	Purpose To determine whether wait time from histologic diagnosis ofuterine cancer to time of definitive surgery by hysterectomy had animpact on all-cause survival.Patients and Methods Women in Ontario with a confirmed histopathologicdiagnosis of uterine cancer between April 1, 2000, and March 31, 2009,followed by surgery were identified in the Ontario Cancer Registry.Survival was calculated by us…	2014	//	JOURNAL OF CLINICAL ONCOLOGY	32	1	27-33		10.1200/JCO.2013.51.3671		#2239	Elit 2014	Incomplete outcome reporting
The Improving Rural Cancer Outcomes (IRCO) Trial: a factorial cluster-randomised controlled trial of a complex intervention to reduce time to diagnosis in rural patients with cancer in Western Australia: a study protocol	Emery, Jon D; Gray, Victoria; Walter, Fiona M; Cheetham, Shelley; Croager, Emma J; Slevin, Terry; Saunders, Christobel; Threlfall, Tim; Auret, Kirsten; Nowak, Anna K; Geelhoed, Elizabeth; Bulsara, Max; Holman, C D'Arcy J	Introduction: While overall survival for most common cancers inAustralia is improving, the rural-urban differential has been widening,with significant excess deaths due to lung, colorectal, breast andprostate cancer in regional Australia. Internationally a major focus onunderstanding variations in cancer outcomes has been later presentationto healthcare and later diagnosis. Approaches to reducing…	2014	09//	BMJ OPEN	4	9	23-23		10.1136/bmjopen-2014-006156		#2246	Emery 2014	Study protocol without data
Diagnosing cancer in the bush: a mixed-methods study of symptom appraisal and help-seeking behaviour in people with cancer from rural Western Australia.	Emery, Jon D; Walter, Fiona M; Gray, Vicky; Sinclair, Craig; Howting, Denise; Bulsara, Max; Bulsara, Caroline; Webster, Andrew; Auret, Kirsten; Saunders, Christobel; Nowak, Anna; Holman, C D'Arcy	BACKGROUND: Previous studies have focused on the treatment received by rural cancer patients and have not examined their diagnostic pathways as reasons for poorer outcomes in rural Australia., OBJECTIVES: To compare and explore symptom appraisal and help-seeking behaviour in patients with breast, lung, prostate or colorectal cancer from rural Western Australia (WA)., METHODS: A mixed-methods stud…	2013	//	Family practice	30	3	294-301		https://dx.doi.org/10.1093/fampra/cms087		#2249	Emery 2013	Not reporting on any interval of interest
Trends and Outcomes of Non-compliance with Treatment for Gastric Cancer in Korea over the 16 years from 1999 to 2015	Eom, Bang Wool; Jung, Kyu-Won; Won, Young-Joo; Kim, Young-Woo	Purpose: The aim of this study was to evaluate the trend ofnon-compliance with treatment (NCT) among gastric cancer patients in theKorean population.Materials and Methods: Using data from the Korea Central Cancer Registryfrom 1999 to 2015, patients who did not receive any treatment forgastric cancer within 4 months after diagnosis were defined as the NCTgroup. The annual incidence rate, distribut…	2019	03//	JOURNAL OF GASTRIC CANCER	19	1	92-101		10.5230/jgc.2019.19.e5		#2254	Eom 2019	Not reporting on any interval of interest
Therapeutic delay and survival after surgery for cancer of the pancreatic head with or without preoperative biliary drainage.	Eshuis, Wietse J; van der Gaag, Niels A; Rauws, Erik A J; van Eijck, Casper H J; Bruno, Marco J; Kuipers, Ernst J; Coene, Peter P; Kubben, Frank J G M; Gerritsen, Josephus J G M; Greve, Jan Willem; Gerhards, Michael F; de Hingh, Ignace H J T; Klinkenbijl, Jean H; Nio, C Y; de Castro, Steve M M; Busch, Olivier R C; van Gulik, Thomas M; Bossuyt, Patrick M M; Gouma, Dirk J	OBJECTIVE: To evaluate the relation between delay in surgery because of preoperative biliary drainage (PBD) and survival in patients scheduled for surgery for pancreatic head cancer., BACKGROUND: Patients with obstructive jaundice due to pancreatic head cancer can undergo PBD. The associated delay of surgery can lead to more advanced cancer stages at surgical exploration, affecting resection rate…	2010	//	Annals of surgery	252	5	840-849		https://dx.doi.org/10.1097/SLA.0b013e3181fd36a2		#2256	Eshuis 2010	Not reporting on any interval of interest
Prognostic Implications of Treatment Delays in the Surgical Resection of Lung Cancer	Evans, William K	The survival of patients with lung cancer remains low in most developedcountries, which is largely attributable to the advanced stage of thedisease when it presents. It seems obvious that if lung cancer could befound at an earlier stage, the prognosis of patients would be improved.The evidence from the medical literature on this point is conflicting;most studies suggest that delays in diagnosis a…	2013	05//	THORACIC SURGERY CLINICS	23	2, 1	225+-225+		10.1016/j.thorsurg.2013.01.006		#2259	Evans 2013	Not an original research report
Impact of treatment delay in patients with bladder cancer managed with partial cystectomy in Quebec: a population-based study	Fahmy, Nader; Aprikian, Armen; Ai-Otaibi, Mohammed; Tanguay, Simon; Steinberg, Jordan; Jeyaganth, Suganthiny; Amin, Moamen; Kassouf, Wassim	Objective: Treatment delays have been associated with adverse outcomesin patients with bladder cancer treated with radical cystectomy (RC). Wesought to evaluate the impact of treatment delay on disease recurrenceand survival in patients with bladder cancer treated with partialcystectomy (PC) in Quebec.Methods: We reviewed and obtained billing records for all patients whounderwent PC and/or RC for…	2009	//	CUAJ-CANADIAN UROLOGICAL ASSOCIATION JOURNAL	3	2	131-135				#2266	Fahmy 2009	Interval definition is unclear
Time to treatment initiation and survival in adult localized	Featherall, Joseph; Curtis, Gannon L; Lawrenz, Joshua M; Jin, Yuxuan; George, Jaiben; Scott, Jacob; Shah, Chirag; Shepard, Dale; Rubin, Brian P; Nystrom, Lukas M; Mesko, Nathan W	Background Although shorter delays in soft tissue sarcoma (STS)diagnosis may improve overall survival (OS), the influence of time totreatment initiation (TTI) on OS in STS has not been determined.Objective To determine if TTI influences OS in localized, high-gradeSTS. Methods An analysis of the National Cancer Database identified 8648patients meeting criteria with localized, high-grade STS diagno…	2019	//	JOURNAL OF SURGICAL ONCOLOGY	120	7	1241-1251		10.1002/jso.25719		#2279	Featherall 2019	Not reporting on any interval of interest
Race and ethnicity are associated with delays in breast cancer treatment (2003-2006).	Fedewa, Stacey A; Edge, Stephen B; Stewart, Andrew K; Halpern, Michael T; Marlow, Nicole M; Ward, Elizabeth M	Access to timely treatment may be one contributing factor to survival differences by race/ethnicity among breast cancer patients. In this study, we examined the relationship between race and treatment delay among breast cancer patients diagnosed between 2003 and 2006 with Stage I-III breast cancer from the National Cancer Database (n=250,007). We evaluated factors associated with receipt of initi…	2011	//	Journal of health care for the poor and underserved	22	1	128-141		https://dx.doi.org/10.1353/hpu.2011.0006		#2280	Fedewa 2011	Duplicate report or sample reported in another article
The diagnostic dilemma of tumor induced osteomalacia: a retrospective analysis of 144 cases.	Feng, Juan; Jiang, Yan; Wang, Ou; Li, Mei; Xing, Xiaoping; Huo, Li; Li, Fang; Yu, Wei; Zhong, Ding-Rong; Jin, Jin; Liu, Yong; Qi, Fang; Lv, Wei; Zhou, Lian; Meng, Xun-Wu; Xia, Wei-Bo	Diagnostic delay of tumor induced osteomalacia (TIO) is common in clinic practice. To investigate the diagnostic condition of TIO in China and raise clinicians' awareness of TIO, we retrospectively analyzed clinical manifestations, biochemical features, and specially evaluated missed diagnoses and misdiagnoses among 144 TIO patients from Peking Union Medical College Hospital during December 1982 …	2017	//	Endocrine journal	64	7	675-683		https://dx.doi.org/10.1507/endocrj.EJ16-0587		#2283	Feng 2017	Not reporting on any interval of interest
Prevalence of pituitary adenomas: a community-based	Fernandez, Alberto; Karavitaki, Niki; Wass, John A H	BACKGROUND: Pituitary adenomas (PAs) are associated with increased morbidity and mortality. The optimal delivery of services and the provision of care for patients with PAs require distribution of the resources proportionate to the impact of these conditions on the community. Currently, the resource allocation for PAs in the health care system is lacking a reliable and an up-to-date epidemiologic…	2010	//	Clinical endocrinology	72	3	377-382		https://dx.doi.org/10.1111/j.1365-2265.2009.03667.x		#2292	Fernandez 2010	Not reporting on any interval of interest
Race and Time from Diagnosis to Radical Prostatectomy: Does Equal Access Mean Equal Timely Access to the Operating Room?-Results from the SEARCH Database	Banez, Lionel L; Terris, Martha K; Aronson, William J; Presti Jr., Joseph C; Kane, Christopher J; Amling, Christopher L; Freedland, Stephen J	Background: African American men with prostate cancer are at higher riskfor cancer-specific death than Caucasian men. We determine whethersignificant delays in management contribute to this disparity. Wehypothesize that in an equal-access health care system, time intervalfrom diagnosis to treatment would not differ by race.Methods: We identified 1,532 African American and Caucasian men whounderwe…	2009	//	CANCER EPIDEMIOLOGY BIOMARKERS & PREVENTION	18	4	1208-1212		10.1158/1055-9965.EPI-08-0502		#2298	Banez 2009	Duplicate report or sample reported in another article
Cervical cancer in Ethiopia - predictors of advanced stage and prolonged time to diagnosis	Begoihn, Matthias; Mathewos, Assefa; Aynalem, Abreha; Wondemagegnehu, Tigeneh; Moelle, Ulrike; Gizaw, Muluken; Wienke, Andreas; Thomssen, Christoph; Worku, Dawit; Addissie, Adamu; Jemal, Ahmedin; Kantelhardt, Eva Johanna	Introduction In Ethiopia, most cervical cancer patients present atadvanced cancer stages, long time after they experience first symptoms.We investigated possible predictors of long time spans between symptomonset and pathologic diagnosis (patient intervals). We also aimed toseek out predictors for advanced cancer stage diagnosis. Methods Weconducted a retrospective cohort study among 1575 cervica…	2019	11//	INFECTIOUS AGENTS AND CANCER	14	1			10.1186/s13027-019-0255-4		#2325	Begoihn 2019	Not reporting on any interval of interest
Treatment delays in localized breast cancer: A NCDB analysis.	Bhandari, Shruti; Ngo, Phuong; Mudra, Sarah; Murray, Drew Carl Drennan; Lele, Rachana Shirish; Srivastava, Sudhir; Wu, Xiaoyong; Rai, Shesh; Mandadi, Mounika; Riley, Elizabeth Carloss		2019	05//	JOURNAL OF CLINICAL ONCOLOGY	37	15, S			10.1200/JCO.2019.37.15_suppl.e18023		#2346	Bhandari 2019	Conference abstract only
Patient Factors Associated With Delays in Obtaining Cancer Care in Botswana.	Bhatia, Rohini K; Rayne, Sarah; Rate, William; Bakwenabatsile, Lame; Monare, Barati; Anakwenze, Chidinma; Dhillon, Preet; Narasimhamurthy, Mohan; Dryden-Peterson, Scott; Grover, Surbhi	Purpose Delays in diagnosis and treatment of cancers can lead to poor survival. These delays represent a multifaceted problem attributable to patient, provider, and systemic factors. We aim to quantify intervals from symptom onset to treatment start among patients with cancer in Botswana and to understand potential risk factors for delay. Patients and Methods From December 2015 to January 2017, w…	2018	//	Journal of global oncology	4		2013-01-01		https://dx.doi.org/10.1200/JGO.18.00088		#2349	Bhatia 2018	Incomplete outcome reporting
Factors affecting patient access in Thailand: understanding delay in care seeking for patients with cancer.	Bhosai, Satasuk Joy; Sinthusake, Tanadej; Miwa, Saki; Bradley, Elizabeth	While nearly three-quarters of cancer mortalities occur in low- and middle-income countries, we know little about the factors contributing to patient delays in seeking care for cancer. Our study employs a multifactorial approach by examining three key areas: patient socio-demographic factors, structural factors of health-care access and cancer patients' beliefs about their illness and cancer in g…	2011	//	Global public health	6	4	385-397		https://dx.doi.org/10.1080/17441692.2010.508750		#2352	Bhosai 2011	Incomplete outcome reporting
Identifying factors influencing delays in breast cancer treatment in Kentucky following the 2014 Medicaid expansion	Bhutiani, Neal; Hicks, Adam C; Huang, Bin; Chen, Quan; Tucker, Thomas C; McMasters, Kelly M; Ajkay, Nicolas	Background and Objectives A previous analysis of breast cancer careafter the 2014 Medicaid expansion in Kentucky demonstrated delays intreatment despite a 12% increase in insurance coverage. This studysought to identify factors associated with treatment delays to betterfocus efforts for improved breast cancer care.Methods The Kentucky Cancer Registry was queried for adult womendiagnosed with inva…	2020	06//	JOURNAL OF SURGICAL ONCOLOGY	121	8	1191-1200		10.1002/jso.25914		#2353	Bhutiani 2020	Not reporting on any interval of interest
Breast Cancer Treatment Delays at an Urban Safety Net Hospital Among Women Experiencing Homelessness	Festa, Kate; Hirsch, Ariel E; Cassidy, Michael R; Oshry, Lauren; Quinn, Kathryn; Sullivan, Margaret M; Ko, Naomi Y	Disparities in outcomes for vulnerable women is an ongoing problem.Homelessness and breast cancer treatment outcomes is understudied. Thisis a descriptive study exploring types of homelessness and treatmentdelays at an urban safety net hospital providing care to a vulnerablepatient population.This study is a retrospective chart review ofhomeless female patients diagnosed with breast cancer betwee…	2020	06//	JOURNAL OF COMMUNITY HEALTH	45	3	452-457		10.1007/s10900-019-00759-x		#2368	Festa 2020	Incomplete outcome reporting
Association between the time to surgery and survival among patients with colon cancer: A population-based study	Flemming, J A; Nanji, S; Wei, X; Webber, C; Groome, P; Booth, C M	Factors associated with time-to-surgery (TTS) and survival in coloncancer has not been well studied. Cancer Care Ontario recommends surgerywithin 42 days of diagnosis and that 90% of patients meet thisbenchmark We describe factors associated with TI'S and survival inroutine clinical practice.Methods: Retrospective population-based cohort study of patientsreceiving elective colonic resection after…	2017	//	EJSO	43	8	1447-1455		10.1016/j.ejso.2017.04.014		#2379	Flemming 2017	Not reporting on any interval of interest
The role of receipt and timeliness of treatment in socioeconomic inequalities in lung cancer survival: population-based	Forrest, Lynne F; Adams, Jean; Rubin, Greg; White, Martin	Background Lung cancer survival is socioeconomically patterned, andsocioeconomic inequalities in receipt of treatment have beendemonstrated. In England, there are target waiting times for thereferral (14days) and treatment intervals (31days from diagnosis, 62daysfrom GP referral). Socioeconomic inequalities in the time intervals fromGP referral have been found. Cancer registry, Hospital EpisodeSt…	2015	02//	THORAX	70	2	138-145		10.1136/thoraxjnl-2014-205517		#2394	Forrest 2015	Duplicate report or sample reported in another article
Diagnostic Delays and Errors in Head and Neck Cancer Patients: Opportunities for Improvement	Franco, Joel; Elghouche, Alhasan N; Harris, Michael S; Kokoska, Mimi S	A retrospective review of 100 sequential patients (2009-2012) with headand neck cancer was performed to determine the frequency of 5 types ofdiagnostic delays and errors outlined by the Institute of Medicine.There were a total of 105 diagnostic delays/errors. The most common wasdelay in being seen in the otolaryngology clinic after referralplacement (28.6%), followed by diagnostic error by the re…	2017	//	AMERICAN JOURNAL OF MEDICAL QUALITY	32	3	330-335		10.1177/1062860616638413		#2405	Franco 2017	Not reporting on any interval of interest
Timeliness and quality of diagnostic care for medicare recipients with chronic lymphocytic leukemia.	Friese, Christopher R; Earle, Craig C; Magazu, Lysa S; Brown, Jennifer R; Neville, Bridget A; Hevelone, Nathanael D; Richardson, Lisa C; Abel, Gregory A	BACKGROUND: Little is known about the patterns of care relating to the diagnosis of chronic lymphocytic leukemia (CLL), including the use of modern diagnostic techniques such as flow cytometry., METHODS: The authors used the SEER-Medicare database to identify subjects diagnosed with CLL from 1992 to 2002 and defined diagnostic delay as present when the number of days between the first claim for a…	2011	//	Cancer	117	7	1470-1477		https://dx.doi.org/10.1002/cncr.25655		#2411	Friese 2011	Not reporting on any interval of interest
Optimal timing and treatment strategy for pancreatic cancer	Gamboa, Adriana C; Rupji, Manali; Switchenko, Jeffrey M; Lee, Rachel M; Turgeon, Michael K; Meyer, Benjamin I; Russell, Maria C; Cardona, Kenneth; Kooby, David A; Maithel, Shishir K; Shah, Mihir M	Background For pancreatic adenocarcinoma (PDAC), no studies haveestablished any association between earlier treatment initiation andlong-term outcomes. In addition, an optimal type of initial treatmentfor the localized disease remains ill-defined.Methods Patients in the National Cancer Database (2004-2015) withclinical stage I (CS-I) and II (CS-II) PDAC who underwentcurative-intent resection were…	2020	09//	JOURNAL OF SURGICAL ONCOLOGY	122	3	457-468		10.1002/jso.25976		#2434	Gamboa 2020	Duplicate report or sample reported in another article
Delay along the care-seeking journey of patients with ocular surface squamous neoplasia in Kenya.	Gichuhi, Stephen; Kabiru, Joy; M'bongo Zindamoyen, Alain; Rono, Hillary; Ollando, Ernest; Wachira, Joseph; Munene, Rhoda; Onyuma, Timothy; Sagoo, Mandeep S; Macleod, David; Weiss, Helen A; Burton, Matthew J	BACKGROUND: In Africa, accessing eye health services is a major challenge. Ocular surface squamous neoplasia (OSSN) is a substantial ocular health problem in Africa related to solar UV light exposure and HIV infection among other risk factors. The disease causes visual loss and even death in advanced cases. This study was conducted to assess referral pathway and treatment delay for patients with …	2017	//	BMC health services research	17	1	485-485		https://dx.doi.org/10.1186/s12913-017-2428-4		#2470	Gichuhi 2017	Not reporting on any interval of interest
The prognostic role of time to diagnosis and presenting symptoms in patients with pancreatic cancer.	Gobbi, Paolo G; Bergonzi, Manuela; Comelli, Mario; Villano, Lara; Pozzoli, Donatella; Vanoli, Alessandro; Dionigi, Paolo	BACKGROUND: The aim of this study was to investigate the prognostic role of diagnostic delay and clinical presentation (regarding pain, jaundice, and weight loss) in pancreatic carcinoma., METHODS: One hundred and seventy patients with pancreatic cancer were diagnosed and treated in the decade 2001-2010 (100 males and 70 females, with a mean age of 65.8 years [range, 36-91]). Patients were staged…	2013	//	Cancer epidemiology	37	2	186-190		https://dx.doi.org/10.1016/j.canep.2012.12.002		#2484	Gobbi 2013	Not reporting on any interval of interest
Time to treatment as a quality metric in lung cancer: Staging studies	Gomez, Daniel R; Liao, Kai-Ping; Swisher, Stephen G; Blumenschein, George R; Erasmus, Jeremy J Jr; Buchholz, Thomas A; Giordano, Sharon H; Smith, Benjamin D	PURPOSE: Prompt staging and treatment are crucial for non-small cell lung cancer (NSCLC). We determined if predictors of treatment delay after diagnosis were associated with prognosis., MATERIALS AND METHODS: Medicare claims from 28,732 patients diagnosed with NSCLC in 2004-2007 were used to establish the diagnosis-to-treatment interval (ideally 35days) and identify staging studies during that in…	2015	//	Radiotherapy and oncology : journal of the European Society for Therapeutic Radiology and Oncology	115	2	257-263		https://dx.doi.org/10.1016/j.radonc.2015.04.010		#2492	Gomez 2015	Duplicate report or sample reported in another article
Pattern of treatment delay in carcinoma cervix patients and effect on survival	Govardhan, H B; Sarkar, N		2017	11//	ANNALS OF ONCOLOGY	28	10	87-87				#2498	Govardhan 2017	Conference abstract only
Elapsed Time Between the First Symptoms of Breast Cancer and Medical Help-Seeking Behavior and the Affecting Factors	Gozum, Sebahat; Tuzcu, Ayla	Background: Many studies have determined that the time between women'srealization of first symptoms and seeking help from a healthcareprofessional is more than 1 month. The situation is defined as delay inmedical help-seeking behavior (MHSB). Objective: The purpose of thisstudy was to determine the time elapsed between the first symptoms ofbreast cancer and MHSB, as well as the factors contributi…	2018	//	CANCER NURSING	41	3	E21-E29		10.1097/NCC.0000000000000498		#2500	Gozum 2018	Incomplete outcome reporting
Determining the Cancer Diagnostic Interval Using Administrative Health Care Data in a Breast Cancer Cohort.	Groome, Patti A; Webber, Colleen; Whitehead, Marlo; Moineddin, Rahim; Grunfeld, Eva; Eisen, Andrea; Gilbert, Julie; Holloway, Claire; Irish, Jonathan C; Langley, Hugh	PURPOSE: Population-based administrative health care data could be a valuable resource with which to study the cancer diagnostic interval. The objective of the current study was to determine the first encounter in the diagnostic interval and compute that interval in a cohort of patients with breast cancer using an empirical approach., METHODS: This is a retrospective cohort study of patients with…	2019	//	JCO clinical cancer informatics	3		2022-10-01		https://dx.doi.org/10.1200/CCI.18.00131		#2518	Groome 2019	Duplicate report or sample reported in another article
A prospective study of peri-diagnostic and surgical wait times for patients with presumptive colorectal	Grunfeld, E; Watters, J M; Urquhart, R; O'Rourke, K; Jaffey, J; Maziak, D E; Morash, C; Patel, D; Evans, W K	The objective of this study was to prospectively measure peri-diagnosticand surgical time intervals for patients with suspected colorectal,lung, or prostate cancer. Prospective eligible patients were referred toa regional hospital in Ottawa, Canada between February 2004 and February2005 for diagnostic assessment of presumptive colorectal, lung, orprostate cancer. Chart abstractions were used to m…	2009	//	BRITISH JOURNAL OF CANCER	100	1	56-62		10.1038/sj.bjc.6604819		#2522	Grunfeld 2009	Study population diagnosed only via screening, incidental, relapse or similar
Impact on patient care time and tumor stage of a program for last diagnostic and treatment of colorectal cancer	Guzman Laura, K P; Bolibar Ribas, I; Alepuz, M T; Gonzalez, D; Martin, M	Objectives: to evaluate the effectiveness of a fast track diagnosis andtreatment program for colorectal cancer (CRC) in reducing the diagnosisto treatment interval (DTI) and tumor stage. To analyze the associationbetween DTI and tumor stage.Methods: a quasi-experimental study with a control group was conducted,and 156 incident cases of CRC referred through a preferential pathwaybetween July 2005 …	2011	//	REVISTA ESPANOLA DE ENFERMEDADES DIGESTIVAS	103	1	13-19				#2543	GuzmanLaura 2011	Incomplete outcome reporting
Disparities in timeliness of care for US Medicare patients diagnosed with cancer	Halpern, M T; Holden, D J	BackgroundTimeliness of care (rapid initiation of treatment after definitivediagnosis) is a key component of high-quality cancer treatment. Thepresent study evaluated factors influencing timeliness of care for U. S.Medicare enrollees.MethodsData for Medicare enrollees diagnosed with breast, colorectal, lung, orprostate cancer while living in U. S. seer (Surveillance, Epidemiologyand End Results) …	2012	//	CURRENT ONCOLOGY	19	6	E404-E413		10.3747/co.19.1073		#2556	Halpern 2012	Not reporting on any interval of interest
The effect of time between diagnosis and initiation of treatment on outcomes in patients with head and neck squamous cell carcinoma	DeGraaf, Luke H; Platek, Alexis J; Iovoli, Austin J; Wooten, Kimberly E; Arshad, Hassan; Gupta, Vishal; McSpadden, Ryan P; Kuriakose, Moni Abraham; Hicks Jr., Wesley L; Platek, Mary E; Singh, Anurag K	Objectives: To quantify the effect that time to initiation of treatmentafter diagnosis has on the outcomes of patients with head and necksquamous cell carcinoma (HNSCC).Methods: This is a single institution retrospective analysis of 633HNSCC patients treated from 2004 to 2017. Clinical information wasabstracted from the medical records. Patients were divided intoquartiles based on the time to tre…	2019	09//	ORAL ONCOLOGY	96		148-152		10.1016/j.oraloncology.2019.07.021		#2591	DeGraaf 2019	Incomplete outcome reporting
Factors influencing diagnosis of colorectal cancer: a hospital-based survey in China.	Deng, Shang Xin; An, Wei; Gao, Jie; Yin, Jie; Cai, Quan Cai; Yang, Ming; Hong, Shang You; Fu, Xin Xin; Yu, En Da; Xu, Xiao Dong; Zhu, Wei; Li, Zhao Shen	OBJECTIVE: To investigate the diagnostic status of colorectal cancer (CRC) and the influence of early diagnosis and cancer stage in a tertiary care hospital in China., METHODS: Face-to-face interviews were conducted in 364 consecutive CRC patients who had never participated in CRC screening. Initial symptoms, diagnosis and treatment delay were determined using a questionnaire. Factors influencing…	2012	//	Journal of digestive diseases	13	10	517-524		https://dx.doi.org/10.1111/j.1751-2980.2012.00626.x		#2595	Deng 2012	Incomplete outcome reporting
Impact of social and clinical factors on diagnostic delay of breast cancer: A Cross-sectional Study	Dianatinasab, Mostafa; Fararouei, Mohammad; Mohammadianpanah, Mohammad; Zare-Bandamiri, Mohammad		2016	09//	MEDICINE	95	38			10.1097/MD.0000000000004704		#2608	Dianatinasab 2016	Incomplete outcome reporting
Socioeconomic Factors	Dianatinasab, Mostafa; Mohammadianpanah, Mohammad; Daneshi, Nima; Zare-Bandamiri, Mohammad; Rezaeianzadeh, Abbas; Fararouei, Mohammad	BACKGROUND: Stage of cancer at diagnosis is one of the most important factors in patient prognosis. By controlling for diagnostic delay, this study aimed to identify factors associated with late-stage breast cancer (BC)., PATIENTS AND METHODS: From November 2014 to January 2017, required information on 497 patients who were newly diagnosed with BC was obtained from patients' medical records. Logi…	2018	//	Clinical breast cancer	18	3	239-245		https://dx.doi.org/10.1016/j.clbc.2017.09.005		#2609	Dianatinasab 2018	Not reporting on any interval of interest
Timeliness of Treatment Initiation in Newly Diagnosed Patients With Breast Cancer	Dong, Jinghui; Esham, Kimberly S; Boehm, Lauren; Karim, Sabrina A; Lin, Mingqian; Mao, Daqin; Wang, Fengqing; Fein, Daniel; Wang, Hanyin; Studenmund, Christine; Weidner, Ruth Ann; Noubary, Farzad; Freund, Karen M; Erban, John K; Parsons, Susan K	This retrospective study analyzed timeliness of care at Tufts MedicalCenter between 2009 and 2015. Most patients met the 45-day surgery andthe 1-year hormone therapy benchmarks. Knowledge of reasons fortreatment delay, including clinical complexity and logistical/financialissues, may allow targeting interventions for patients at greatest riskof care delays.Background: Evidence-based timeliness be…	2020	02//	CLINICAL BREAST CANCER	20	1	E27-E35		10.1016/j.clbc.2019.06.009		#2629	Dong 2020	Incomplete outcome reporting
Effects of Time to Treatment on Biochemical and Clinical Outcomes for Patients With Prostate Cancer Treated With Definitive Radiation	Dong, Yanqun; Li, Tianyu; Churilla, Thomas M; Viterbo, Rosalia; Sobczak, Mark L; Smaldone, Marc C; Chen, David Y T; Uzzo, Robert G; Hallman, Mark H; Horwitz, Eric M	Introduction: The purpose of this study was to evaluate if time totreatment (TTT) has an effect on outcomes for patients with localizedprostate cancer treated with definitive external beam radiation therapy(EBRT). Patients and Methods: We included 4064 patients (1549 low-risk,1612 intermediate-risk, and 903 high-risk) treated with EBRT. For eachNational Comprehensive Cancer Network (NCCN) risk gr…	2016	10//	CLINICAL GENITOURINARY CANCER	14	5	E463-E468		10.1016/j.clgc.2016.01.014		#2630	Dong 2016	Not reporting on any interval of interest
Endometrial cancer after endometrial ablation vs medical management of abnormal uterine bleeding.	Dood, Robert L; Gracia, Clarisa R; Sammel, Mary D; Haynes, Kevin; Senapati, Suneeta; Strom, Brian L	STUDY OBJECTIVE: To investigate whether endometrial ablation is associated with increased risk or delayed diagnosis of endometrial cancer compared with medical management of abnormal uterine bleeding., DESIGN: Multi-centered retrospective cohort study (Canadian Task Force classification II-2)., SETTING: The study was performed using data from The Health Improvement Network, a representative popul…	2014	//	Journal of minimally invasive gynecology	21	5	744-752		https://dx.doi.org/10.1016/j.jmig.2014.02.012		#2632	Dood 2014	Not reporting on any interval of interest
Influence of interval between biopsy and surgery on prognosis of patients with early-stage oral squamous cell carcinoma: A preliminary study	Hemmi, Tomoharu; Yusa, Kazuyuki; Kasuya, Satoshi; Yamanouchi, Hideyuki; Ishikawa, Shigeo; Kobayashi, Takehito; Iino, Mitsuyoshi	Objective: Recent studies have suggested that preoperative interventionssuch as tooth extraction, incision and curettage may be associated withpoor prognosis in patients with oral malignancies. Although biopsy isanother preoperative intervention, its influence on the prognosis ofpatients with oral squamous cell carcinoma (OSCC) has remained unclear.We investigated the prognosis of stage I and II …	2019	05//	JOURNAL OF ORAL AND MAXILLOFACIAL SURGERY MEDICINE AND PATHOLOGY	31	3	159-162		10.1016/j.ajoms.2018.12.005		#2650	Hemmi 2019	Incomplete outcome reporting
Time from the Identification of a Suspicious Pulmonary Lesion to the Treatment of Non-Small Cell Lung Cancer	Hiles, Claire; Hiles, Paul; Osswald, Michael		2017	//	JOURNAL OF THORACIC ONCOLOGY	12	1, S	S311-S312				#2666	Hiles 2017	Conference abstract only
Quantitative survival impact of composite treatment delays in head and neck cancer.	Ho, Allen S; Kim, Sungjin; Tighiouart, Mourad; Mita, Alain; Scher, Kevin S; Epstein, Joel B; Laury, Anna; Prasad, Ravi; Ali, Nabilah; Patio, Chrysanta; Clair, Jon Mallen-St; Zumsteg, Zachary S	BACKGROUND: Multidisciplinary management of head and neck cancer (HNC) must reconcile increasingly sophisticated subspecialty care with timeliness of care. Prior studies examined the individual effects of delays in diagnosis-to-treatment interval, postoperative interval, and radiation interval but did not consider them collectively. The objective of the current study was to investigate the combin…	2018	//	Cancer	124	15	3154-3162		https://dx.doi.org/10.1002/cncr.31533		#2671	Ho 2018	Duplicate report or sample reported in another article
Having Health Insurance Does Not Eliminate Race/Ethnicity-Associated Delays in Breast Cancer Diagnosis in the District of Columbia	Hoffman, Heather J; LaVerda, Nancy L; Levine, Paul H; Young, Heather A; Alexander, Lisa M; Patierno, Steven R; Patient, Dist Columbia Citywide	BACKGROUND: Delays in follow-up after breast cancer screening contributeto disparities in breast cancer outcomes. The objective of this researchwas to determine the impact of race/ethnicity and health insurance ondiagnostic time, defined as number of days from suspicious finding todiagnostic resolution. METHODS: This retrospective cohort study of 1538women examined for breast abnormalities betwee…	2011	//	CANCER	117	16	3824-3832		10.1002/cncr.25970		#2675	Hoffman 2011	Study population without confirmed cancer diagnosis
Racial Disparities in Time From Diagnosis to Treatment for Stage I Non-Small Cell Lung Cancer	Holmes, Jordan A; Chen, Ronald C	Background: Delay in lung cancer treatment is associated with worsesurvival outcomes. We examined whether there are racial disparities intime from diagnosis to treatment initiation for stage I non-small celllung cancer (NSCLC) using data from the National Cancer Data Base, whichincludes approximately 70% of incident cancer patients across theUnited States.Methods: We analyzed 119 184 patients dia…	2018	//	JNCI CANCER SPECTRUM	2	1			10.1093/jncics/pky007		#2677	Holmes 2018	Duplicate report or sample reported in another article
Risk factors and time to symptomatic presentation in leukaemia	Howell, Debra A; Warburton, Fiona; Ramirez, Amanda-Jane; Roman, Eve; Smith, Alexandra G; Forbes, Lindsay J L	Background: UK policy aims to improve cancer outcomes by promoting earlydiagnosis, which for many haematological malignancies is particularlychallenging as the pathways leading to diagnosis can be difficult andprolonged.Methods: A survey about symptoms was sent to patients in England withacute leukaemia, chronic lymphocytic leukaemia (CLL), chronic myeloidleukaemia (CML), myeloma and non-Hodgkin …	2015	09//	BRITISH JOURNAL OF CANCER	113	7	1114-1120		10.1038/bjc.2015.311		#2684	Howell 2015	Incomplete outcome reporting
Evaluation of the use of a rapid diagnostic consultation of lung cancer. Delay time of diagnosis and therapy.	Hueto Perez De Heredia, Javier; Cebollero Rivas, Pilar; Cascante Rodrigo, Jose Antonio; Andrade Vela, Isabel; Pascal Martinez, Idoya; Boldu Mitjans, Joan; Eguia Astibia, Victor Manuel	OBJECTIVE: To analyze the results obtained in a lung cancer screening program since its inception five years ago regarding correct referrals, diagnostic and therapeutic delay times and days of hospitalization. To compare the diagnostic-therapeutic delays and hospital stays with those obtained in patients evaluated with the standard system., PATIENTS AND METHODS: Included for study were all those …	2012	//	Archivos de bronconeumologia	48	8	267-273		https://dx.doi.org/10.1016/j.arbres.2012.03.009		#2698	HuetoPerezDeHeredia 2012	Not reporting on any interval of interest
Open Access The Danish cancer pathway for patients with serious non-specific symptoms and signs of cancer-a cross-sectional study of patient characteristics and cancer probability	Ingeman, Mads Lind; Christensen, Morten Bondo; Bro, Flemming; Knudsen, Soren T; Vedsted, Peter	Background: A Danish cancer pathway has been implemented for patientswith serious non-specific symptoms and signs of cancer (NSSC-CPP). Theinitiative is one of several to improve the long diagnostic interval andthe poor survival of Danish cancer patients. However, little is knownabout the patients investigated under this pathway. We aim to describethe characteristics of patients referred from gen…	2015	05//	BMC CANCER	15				10.1186/s12885-015-1424-5		#2719	Ingeman 2015	Not reporting on any interval of interest
Consulting a traditional healer and negative illness perceptions are associated with non-adherence to treatment in Indonesian women with breast cancer	Iskandarsyah, Aulia; de Klerk, Cora; Suardi, Dradjat R; Sadarjoen, Sawitri S; Passchier, Jan	ObjectiveThe aim of the present study was to test the associationbetween psychosocial factors and delay in uptake of treatment andtreatment non-adherence in Indonesian women with breast cancer.MethodsSeventy consecutive patients with breast cancer who were treatedat the Hasan Sadikin Hospital in Indonesia were recruited. Theycompleted a demographic form, the non-adherence questionnaire, theBreast…	2014	10//	PSYCHO-ONCOLOGY	23	10	1118-1124		10.1002/pon.3534		#2729	Iskandarsyah 2014	Incomplete outcome reporting
Surgery of tracheobronchial carcinoid tumours: Activity report	Issoufou, I; El Alami, H; Belliraj, L; Harmouchi, H; Ammor, F Z; Lakranbi, M; Ouadnouni, Y; Smahi, M	Introduction. - Our purpose is to evaluate our results of surgery fortracheobronchial carcinoid tumour as well as the long-term survival.Methods. - This is a retrospective and descriptive study performed inthe department of thoracic surgery of CHU Hassan II (Marocco) over aperiod of 9 years. It concerns all patients with a tracheal or bronchialcarcinoid tumour who underwent surgery.Results. - Twe…	2020	02//	REVUE DES MALADIES RESPIRATOIRES	37	2	117-122		10.1016/j.rmr.2019.08.007		#2730	Issoufou 2020	Interval definition is unclear
Association of insurance type with time course of care in head and neck cancer management	Itamura, Kyohei; Kokot, Niels; Sinha, Uttam; Swanson, Mark	Objectives/Hypothesis To determine differences in time course of carebased on major insurance types for patients with head and neck squamouscell carcinoma (HNSCC). Study Design Retrospective cohort study. MethodsRetrospective study of Health Maintenance Organization (HMO), PreferredProvider Organization (PPO), and Medicare patients with biopsy-provendiagnosis of HNSCC referred to an academic tert…			LARYNGOSCOPE					10.1002/lary.28423		#2731		Not reporting on any interval of interest
Therapeutic delay reduces survival of rectal cancer but not of colonic cancer.	Iversen, L H; Antonsen, S; Laurberg, S; Lautrup, M D	BACKGROUND: The relationship between therapeutic delay and long-term survival from colorectal cancer is unclear. This association was examined prospectively among patients with colorectal cancer in Denmark., METHODS: A total of 740 patients with colorectal cancer were included in a prospective, population-based study in three Danish counties from 1 January 2001 to 31 July 2002. Delay was determin…	2009	//	The British journal of surgery	96	10	1183-1189		https://dx.doi.org/10.1002/bjs.6700		#2734	Iversen 2009	Not reporting on any interval of interest
Time to Endoscopy in Patients with Colorectal Cancer: Analysis of Wait-Times	Janssen, Renee M; Takach, Oliver; Nap-Hill, Estello; Enns, Robert A	Objective. The Canadian Association of Gastroenterology Wait TimeConsensus Group recommends that patients with symptoms associated withcolorectal cancer (CRC) should have an endoscopic examination within 2months. However, in a recent survey of Canadian gastroenterologists,wait-times for endoscopy were considerably longer than the currentguidelines recommend. The purpose of this study was to evalu…	2016	//	CANADIAN JOURNAL OF GASTROENTEROLOGY AND HEPATOLOGY	2016				10.1155/2016/8714587		#2751	Janssen 2016	Not reporting on any interval of interest
Strategies for patients with newly diagnosed oral squamous cell carcinoma and a positive chest CT. A cohort study on the effects on treatment planning and incidence.	Jaspers, G W; Witjes, M J; Groen, H J; Groen, H; Rodiger, L A; Roodenburg, J L	The purpose of this study was to establish how often routine CT scan of the chest yields positive findings in patients suffering from oral SCC and how it influences the treatment in terms of extra diagnostic procedures, treatment planning and treatment delay. Costs of this additional diagnostic approach for pulmonary tumors in a selected group were also calculated. A retrospective study was condu…	2011	//	European journal of surgical oncology : the journal of the European Society of Surgical Oncology and the British Association of Surgical Oncology	37	3	272-277		https://dx.doi.org/10.1016/j.ejso.2010.12.012		#2754	Jaspers 2011	Not reporting on any interval of interest
Quality deviations in cancer diagnosis: prevalence and time to diagnosis in general practice.	Jensen, Henry; Nissen, Aase; Vedsted, Peter	BACKGROUND: High quality in every phase of cancer diagnosis is important to optimise the prognosis for the patient. General practice plays an important role in this phase., AIM: The aim was to describe the prevalence and the types of quality deviations (QDs) that arise during the diagnostic pathway in general practice as assessed by GPs and to analyse the association between these QDs, the cancer…	2014	//	The British journal of general practice : the journal of the Royal College of General Practitioners	64	619	e92-8		https://dx.doi.org/10.3399/bjgp14X677149		#2762	Jensen 2014	Incomplete outcome reporting
Agreement between patients and general practitioners on quality deviations during the cancer diagnostic pathway and associations with time to diagnosis.	Jensen, Henry; Sperling, Cecilie; Sandager, Mette; Vedsted, Peter	BACKGROUND: High quality and minimal delay are crucial and anticipated elements in the diagnostic cancer pathway as delay in the diagnosis may worsen the prognosis and cause lower patient satisfaction., OBJECTIVE: The aim of this study was to describe agreement in reported quality deviations (QDs) between general practitioners (GPs) and cancer patients during the diagnostic pathway in primary car…	2015	//	Family practice	32	3	329-335		https://dx.doi.org/10.1093/fampra/cmv021		#2763	Jensen 2015	Not reporting on any interval of interest
Cancer suspicion in general practice	Jensen, Henry; Torring, Marie Louise; Olesen, Frede; Overgaard, Jens; Vedsted, Peter	BACKGROUND: Many countries have implemented standardised cancer patient pathways (CPPs) to ensure fast diagnosis of patients suspected of having cancer. Yet, studies are sparse on the impact of such CPPs, and few have distinguished between referral routes. For incident cancer patients, we aimed to determine how often GPs suspected cancer at the time of first presentation of symptoms in general pr…	2014	//	BMC cancer	14		636-636		https://dx.doi.org/10.1186/1471-2407-14-636		#2766	Jensen 2014	Duplicate report or sample reported in another article
Symptom attributions in patients with colorectal cancer.	Jensen, Line Flytkjaer; Hvidberg, Line; Pedersen, Anette Fischer; Vedsted, Peter	BACKGROUND: Symptoms of cancer may be interpreted differently by different patients before the diagnosis. This study investigated symptom attributions in Danish patients with colorectal cancer and the potential associations with symptom type, socio-demographic characteristics and patient interval., METHODS: Data were collected among incident colorectal cancer patients (n = 577, response rate 64.2…	2015	//	BMC family practice	16		115-115		https://dx.doi.org/10.1186/s12875-015-0315-9		#2770	Jensen 2015	Incomplete outcome reporting
Survival of head and neck cancer in Greenland.	Jensen, Ramon Gordon; Friborg, Jeppe; Rosborg, Jorn; Specht, Lena; Brofeldt, Susanne; Hamilton Therkildsen, Marianne; Homoe, Preben	OBJECTIVES: Head and neck cancer is frequent in the Inuit population of Greenland and is characterized by a very high incidence of Epstein-Barr virus associated nasopharyngeal carcinoma (NPC). However, information on the treatment and survival of Inuit head and neck cancer patients is practically non-existent. The aim of this study, therefore, was to analyse the epidemiological pattern, time cour…	2010	//	International journal of circumpolar health	69	4	373-382				#2771	Jensen 2010	Not reporting on any interval of interest
Is being diagnosed at a dedicated breast assessment unit associated with a reduction in the time to diagnosis for symptomatic breast cancer patients?.	Jiang, Li; Gilbert, Julie; Langley, Hugh; Moineddin, Rahim; Groome, Patti A	The length of the cancer diagnostic interval can affect a patient's survival and psychosocial well-being. Ontario Diagnostic Assessment Units (DAUs) were designed to expedite the diagnostic process through coordinated care. We examined the effect of DAUs on the diagnostic interval among female patients with symptomatic breast cancer in Ontario using the Ontario Cancer Registry linked to administr…	2018	//	European journal of cancer care	27	4	e12864-e12864		https://dx.doi.org/10.1111/ecc.12864		#2781	Jiang 2018	Not reporting on any interval of interest
Delays in treating endometrial cancer in the South West of England	Johnson, N; Miles, T; Bailey, D; Tylko-Hill, K; Das, N; Ahson, G; Waring, K; Acheson, N; Voss, M; Gordon, J; Keates-Porter, S; Hughes, G; Golby, S; Fort, E; Newton, L; Nallaswamy, V; Murdoch, J; Anderson, R	BACKGROUND: Poor cancer survival rates in the United Kingdom are oftenblamed on delayed medical care. A local audit of endometrial cancerrevealed a variety of preventable delays. We surveyed practice in theSouth West of England to see if this was an isolated or widespreadproblem.METHODS: All 15 hospitals in the South West of England collectedinformation prospectively from all women with endometri…	2011	06//	BRITISH JOURNAL OF CANCER	104	12	1836-1839		10.1038/bjc.2011.173		#2795	Johnson 2011	Incomplete outcome reporting
Examining racial disparities in colon cancer clinical delay in the Colon Cancer Patterns of Care in Chicago study	Jones, Lindsey A; Ferrans, Carol Estwing; Polite, Blase N; Brewer, Katherine C; Maker, Ajay V; Pauls, Heather A; Rauscher, Garth H	Purpose: We explored a potential racial disparity in clinical delayamong non-Hispanic (nH) Black and White colon cancer patients andexamined factors that might account for the observed disparity.Methods: Patients aged 30-79 years with a newly diagnosed colon cancerfrom 2010 to 2014 (n = 386) were recruited from a diverse sample of ninepublic, private, and academic hospitals in and around Chicago.…	2017	11//	ANNALS OF EPIDEMIOLOGY	27	11	731-738		10.1016/j.annepidem.2017.10.006		#2801	Jones 2017	Not reporting on any interval of interest
Pancreatic cancer: Wait times from presentation to treatment and survival in a population-based study.	Jooste, Valerie; Dejardin, Olivier; Bouvier, Veronique; Arveux, Patrick; Maynadie, Marc; Launoy, Guy; Bouvier, Anne-Marie	Pancreatic survival is one of the worst in oncology. To what extent wait times affect outcomes in unknown No population-based study has previously explored patient and treatment delays among individuals with pancreatic cancer. The aim of this study was to estimate patient and treatment delays in patients with pancreatic cancer and to measure their association with survival in a nonselected popula…	2016	//	International journal of cancer	139	5	1073-1080		https://dx.doi.org/10.1002/ijc.30166		#2803	Jooste 2016	Incomplete outcome reporting
A Cross-Sectional Study On Predictors Of Lung Cancer Patients Delay Time In Serbia	Jovanoinc, D; Perin, B; Velinovic, M; Rancic, M; Ceriman, V; Samardzic, N; Markovic, M		2017	//	AMERICAN JOURNAL OF RESPIRATORY AND CRITICAL CARE MEDICINE	195						#2808	Jovanoinc 2017	Conference abstract only
Duration of symptoms	Jullumstro, Eivind; Lydersen, Stian; Moller, Bjorn; Dahl, Olav; Edna, Tom-H.	In colorectal cancer, the relation between duration of symptoms andstage at presentation and prognosis is not yet settled. All 1263patients treated for colorectal cancer at Levanger Hospital, 1980-2004,and 2892 patients treated in Norway during 2004 were included. Theassociation between symptom duration as an explanatory variable andtumour stage as a dependent variable was analysed using a propor…	2009	09//	EUROPEAN JOURNAL OF CANCER	45	13	2383-2390		10.1016/j.ejca.2009.03.014		#2813	Jullumstro 2009	Not reporting on any interval of interest
The effect of delays in treatment for breast cancer metastasis on survival.	Jung, Su Yon; Sereika, Susan M; Linkov, Faina; Brufsky, Adam; Weissfeld, Joel L; Rosenzweig, Margaret	It is generally accepted that delay in receiving treatment for breast cancer results in adverse outcomes. The purpose of this study was to evaluate the impact of delay in treatment after the diagnosis of metastatic disease on survival measured from metastatic breast cancer diagnosis and from first treatment while controlling for immortal time effect among patients with metastatic breast cancer. A…	2011	//	Breast cancer research and treatment	130	3	953-964		https://dx.doi.org/10.1007/s10549-011-1662-4		#2816	Jung 2011	Study population diagnosed only via screening, incidental, relapse or similar
The Occurrence of Lung Cancer and Non-Pulmonary Malignancies After Pleural Infections	Khan, J; Ala-Seppala, H; Lehtomaki, A; Toikkanen, V; Pohja, E; Laurikka, J; Ukkonen, M	Background and Aims: Patients who develop infections of the pleura haveseveral risk factors for malignancies, particularly lung cancer, and theinfections might even be caused by undiagnosed intra-thoracic neoplasms.The aim of the study was to compare the occurrence of lung cancer andother malignancies between patients treated for pleural infections andcontrols during long-term follow-up. Material…			SCANDINAVIAN JOURNAL OF SURGERY					10.1177/1457496919900406		#2873		Not reporting on any interval of interest
Presentation delay in breast cancer patients and its association with sociodemographic factors in North Pakistan	Khan, Muhammad Aleem; Hanif, Sheharyar; Iqbal, Sundas; Shahzad, Muhammad Faheem; Shafique, Sehrish; Khan, Muhammad Taha	Background: There is strong evidence that delayed diagnosis of breastcancer is associated with poor survival. The objectives were todetermine the frequency of breast cancer patients with delayedpresentation, the reasons of delay and its association with differentsocio-demographic variables in our settings.Methods: We interviewed 315 histologically confirmed breast cancerpatients. Delay was define…	2015	06//	CHINESE JOURNAL OF CANCER RESEARCH	27	3	288-293		10.3978/j.issn.1000-9604.2015.04.11		#2876	Khan 2015	Incomplete outcome reporting
EXAMINING IMPACT OF TIMELINESS OF ENDOBRONCHIAL ULTRASOUND UTILISATION ON LUNG CANCER DIAGNOSIS AND TREATMENT DELAY. A RETROSPECTIVE OBSERVATIONAL STUDY	Khung, S; Keating, D; Hew, M; Dabscheck, E; Williams, T; Stirling, R		2019	03//	RESPIROLOGY	24	1, SI	159-159				#2884	Khung 2019	Conference abstract only
The impact of the patient's age on the delay of the lung cancer treatment	Knoepfli, Arnaud; Vaillant, Pierre; Billon, Yves; Zysman, Maeva; Menard, Olivier; Tiotiu, Angelica	Introduction > The results from the medical literature regarding theinfluence of patient's age on the delay of treatment in lung cancer orecontroversial in the absence of a consensual definition. The aim of thisstudy was to determine the impact of the patient's age on the delay ofthe lung cancer treatment.Methods > A retrospective monocentric study was performed includingpatients treated for a lu…	2019	05//	BULLETIN DU CANCER	106	5	421-430		10.1016/j.bulcan.2019.02.010		#2912	Knoepfli 2019	Not reporting on any interval of interest
Integrated care pathway for rectal cancer treatment: health care resource utilization	Kobayashi, Silvia T; Diz, Maria D P E; Campolina, Alessandro G; De Soarez, Patricia C; Ribeiro Jr., Ulysses; Nahas, Sergio C; Vasconcelos, Karina G M C; Capareli, Fernanda; Cecconello, Ivan; Hoff, Paulo M	Aim: Managed Flow C20 (MFC20) is an integrated care pathway (ICP) forrectal cancer implemented at a public teaching hospital. This study aimsto quantify resource utilization and estimate direct costs and outcomesassociated with the use of this ICP.Methods: We evaluated consecutive rectal cancer patients treated withneoadjuvant chemoradiotherapy (nCRT) followed by surgery, comparing theperiod befo…	2017	06//	INTERNATIONAL JOURNAL OF EVIDENCE-BASED HEALTHCARE	15	2	53-62		10.1097/XEB.0000000000000099		#2913	Kobayashi 2017	Not reporting on any interval of interest
Impact of Delay in Treatment Initiation on Overall Survival in Laryngeal Cancers	Kompelli, Anvesh Reddy; Li, Hong; Neskey, David Michael	Objective Delayed treatment significantly affects survival in head andneck cancer, but defining delays for specific subsites remainscontroversial. The purpose of this study is to elicit the time point fordelay in treatment initiation in all laryngeal cancers using a largecohort of patients within the National Cancer Database (NCDB). StudyDesign A retrospective cohort study. Setting NCDB. Subjects…	2019	//	OTOLARYNGOLOGY-HEAD AND NECK SURGERY	160	4	651-657		10.1177/0194599818803330		#2920	Kompelli 2019	Incomplete outcome reporting
The nature and frequency of abdominal symptoms in cancer patients and their associations with time to help-seeking: evidence from a national audit of cancer diagnosis.	Koo, Minjoung Monica; von Wagner, Christian; Abel, Gary A; McPhail, Sean; Hamilton, William; Rubin, Greg P; Lyratzopoulos, Georgios	Background: Raising awareness of possible cancer symptoms is important for timely help-seeking; recent campaigns have focused on symptom groups (such as abdominal symptoms) rather than individual alarm symptoms associated with particular cancer sites. The evidence base supporting such initiatives is still emerging however; understanding the frequency and nature of presenting abdominal symptoms am…	2018	//	Journal of public health (Oxford, England)	40	3	e388-e395		https://dx.doi.org/10.1093/pubmed/fdx188		#2924	Koo 2018	Incomplete outcome reporting
Typical and atypical presenting symptoms of breast cancer and their associations with diagnostic intervals: Evidence from a national audit of cancer diagnosis.	Koo, Minjoung Monica; von Wagner, Christian; Abel, Gary A; McPhail, Sean; Rubin, Greg P; Lyratzopoulos, Georgios	INTRODUCTION: Most symptomatic women with breast cancer have relatively short diagnostic intervals but a substantial minority experience prolonged journeys to diagnosis. Atypical presentations (with symptoms other than breast lump) may be responsible., METHODS: We examined the presenting symptoms of breast cancer in women using data from a national audit initiative (n=2316). Symptoms were categor…	2017	//	Cancer epidemiology	48		140-146		https://dx.doi.org/10.1016/j.canep.2017.04.010		#2925	Koo 2017	Duplicate report or sample reported in another article
Educational Levels and Delays in Start of Treatment for Head and Neck Cancers in North-East India	Krishnatreya, Manigreeva; Kataki, Amal Chandra; Sharma, Jagannath Dev; Nandy, Pintu; Rahman, Tashnin; Kumar, Mahesh; Gogoi, Gayatri; Hoque, Nazmul	Background: There are various patient and professional factorsresponsible for the delay in start of treatment (SOT) for head and neckcancers (HNC). Materials and Methods: This retrospective study wasconducted on data for HNC patients registered at the hospital cancerregistry in North-East India. All cases diagnosed during the period ofJanuary 2010 to December 2012 were considered for the present …	2014	//	ASIAN PACIFIC JOURNAL OF CANCER PREVENTION	15	24	10867-10869		10.7314/APJCP.2014.15.24.10867		#2935	Krishnatreya 2014	Not reporting on any interval of interest
Factors causing treatment delays and its impact on treatment outcome in patients of lung cancer: An analysis	Kumar, D; Singh, S		2017	//	ANNALS OF ONCOLOGY	28	2					#2946	Kumar 2017	Conference abstract only
Effect of Surgery Type on Time to Adjuvant Chemotherapy and Impact of Delay on Breast Cancer Survival: A National Cancer Database Analysis.	Kupstas, Amanda R; Hoskin, Tanya L; Day, Courtney N; Habermann, Elizabeth B; Boughey, Judy C	BACKGROUND: Timeliness of care is emerging as a quality indicator for breast cancer care. We sought to evaluate the impact of surgical treatment type on time to adjuvant chemotherapy and impact of treatment delay on survival., METHODS: Patients with stage I-III breast cancer treated with both surgery and adjuvant chemotherapy from 2010 to 2014 were identified from the National Cancer Database (NC…	2019	//	Annals of surgical oncology	26	10	3240-3249		https://dx.doi.org/10.1245/s10434-019-07566-7		#2962	Kupstas 2019	Duplicate report or sample reported in another article
[Prognostic factors of advanced stage non-small-cell lung cancer].	Kwas, H; Guermazi, E; Khattab, A; Hrizi, C; Zendah, I; Ghedira, H	INTRODUCTION: Primary lung cancer is the leading cause of cancer death in men in the world. Although the introduction of new drugs, new therapeutic strategies and despite therapeutic advances, the prognosis is relatively improved during the last years., AIM: To evaluate the prognosis of patients with locally advanced or metastatic non-small-cell lung cancer (NSCLC) and to identify prognostic fact…	2017	//	Facteurs pronostiques du cancer bronchique non a petites cellules au stade avance.	73	4	180-187		https://dx.doi.org/10.1016/j.pneumo.2017.05.002		#2968	Kwas 2017	Duplicate report or sample reported in another article
The impact of interventions on provider and treatment delays in head and neck cancer patients.	Lai, Dominic W; Kim, June; Marciscano, Ariel; Buckley, Sarah A; Schmidt, Brian L; Cohen, Richard F; Nierodzik, Mary Lynn R; Myssiorek, David; DeLacure, Mark D; Sanfilippo, Nicholas; Seetharamu, Nagashree		2012	05//	JOURNAL OF CLINICAL ONCOLOGY	30	15, S					#2975	Lai 2012	Conference abstract only
Incidence of interval colorectal cancer: A tertiary hospital report	Lai, Wan-Tz; Chiu, Shao-Ming; Wu, Cheng-Kun; Liang, Chih-Ming; Yang, Shih-Cheng; Yao, Chih-Chien; Kuo, Chung-Mou; Lu, Lung-Sheng; Chiu, Yi-Chun; Wu, Keng-Liang; Tai, Wei-Chen; Chuah, Seng-Kee	Colorectal cancer (CRC) remains the leading cause of death in Taiwandespite mandatory CRC screening programs for early detection. Thedevelopment of CRC between periods of follow-up remains a Taiwanesehealth and economic burden. This study aimed to investigate therelationship between consequent progression of polyps and interval CRCand identify potential risk factors. This retrospective chart revi…			ADVANCES IN DIGESTIVE MEDICINE					10.1002/aid2.13213		#2976		Not reporting on any interval of interest
The novel use of fast track CT to select patients for lung cancer clinics: effect on clinic efficiency	Lal, Abhimanyu; Phillips, Sophie; Russell, Carolyn; Woolhouse, Ian	BACKGROUND: Lung cancer is the most common cause of cancer death in the UK, and triaging patients 'straight to test' is recommended to improve patient experience and outcomes. While such pathways are likely to lead to earlier diagnosis and treatment, the data to support this assumption are limited., OBJECTIVES: To assess the impact of a fast track CT pathway to select patients for lung cancer cli…	2011	//	Postgraduate medical journal	87	1026	264-268		https://dx.doi.org/10.1136/pgmj.2010.109330		#2978	Lal 2011	Not reporting on any interval of interest
Breast cancer treatment delay in African American women in Washington	Landau, J; Sagy, N; Young, H; Alexander, L; LaVerda, N; Levine, P H; Patierno, S		2009	//	CANCER RESEARCH	69	2	299S-299S				#2982	Landau 2009	Conference abstract only
Agreement between patient-reported and doctor-reported patient intervals and date of first symptom presentation in cancer diagnosis - a population-based questionnaire study.	Larsen, Mette Bach; Hansen, Rikke Pilegaard; Sokolowski, Ineta; Vedsted, Peter	BACKGROUND: The concept of delay in cancer diagnosis has been a scientific issue for decades, and there is still no standardised and validated way to measure the time intervals. One of the intervals that are difficult to measure is the patient interval (i.e. the period from the patient's first symptom until the first presentation to the health care system) because dates of symptom onset and first…	2014	//	Cancer epidemiology	38	1	100-105		https://dx.doi.org/10.1016/j.canep.2013.10.006		#2989	Larsen 2014	Incomplete outcome reporting
Time intervals to diagnosis and chemotherapy do not influence survival outcome in patients with advanced pancreatic adenocarcinoma.	Laurent-Badr, Q; Barbe, C; Brugel, M; Hautefeuille, V; Volet, J; Grelet, S; Desot, E; Botsen, D; Deguelte, S; Pitta, A; Abdelli, N; Brasseur, M; De Mestier, L; Neuzillet, C; Bouche, O	Background: The effect of treatment delay on survival in pancreaticductal adenocarcinoma (PDAC) remains unclear.Aims: This study aimed to assess the prognostic impact of time todiagnosis and chemotherapy in advanced PDAC and factors influencing thetime intervals.Methods: advanced PDAC patients receiving chemotherapy in five centersin the decade 2007-2016 were included. Key time points during care…	2020	06//	DIGESTIVE AND LIVER DISEASE	52	6	658-667		10.1016/j.dld.2020.03.014		#2993	Laurent-Badr 2020	Not reporting on any interval of interest
Delay Between the Initial Symptoms	Leprieur, Etienne Giroux; Labrune, Sylvie; Giraud, Violaine; Gendry, Thierry; Cobarzan, Daniel; Chinet, Thierry	No specific data are available concerning diagnostic and treatmentdelays and initial symptoms for elderly patients with lung cancer. Wereviewed 193 patients (92 patients >= 70 years old) with lung cancer.Unexpectedly, despite more comorbidities in the elderly patients, nodifference was observed concerning diagnostic and treatment delayscompared with younger patients, and the initial symptoms were…	2012	09//	CLINICAL LUNG CANCER	13	5	363-368		10.1016/j.cllc.2011.11.010		#2997	Leprieur 2012	Not reporting on any interval of interest
Symptom interval of osteosarcoma around the knee joint: an analysis of 82 patients of a single institute.	Li, H; Zheng, S; Yu, W; Huang, W; Yao, Y; Shen, Z; Sun, Y	The time from first onset of symptoms or signs to a definitive diagnosis and initiation of treatment is defined as symptom interval (SI), the impact of SI on prognosis of patient with osteosarcoma (OS) remains unclear. A total medical records of 52 male and 30 female aged between 8 and 61 (median, 17) with OS around the knee joint were reviewed. Two components of SI, patient delay and professiona…	2016	//	European journal of cancer care	25	5	849-854		https://dx.doi.org/10.1111/ecc.12406		#3015	Li 2016	Not reporting on any interval of interest
Waiting to see the doctor: understanding appraisal and utilization components of consultation delay for new breast symptoms in Chinese women.	Li, Wylie W Y; Lam, Wendy W T; Wong, Jennifer H F; Chiu, April; Chan, Miranda; Or, Amy; Kwong, Ava; Suen, Dacita; Chan, Sharon W W; Fielding, Richard	BACKGROUND: Delayed consultation for potential cancer symptoms influences treatment outcomes and remains problematic. Delay components (Appraisal versus Utilization) and respective associations are poorly understood., METHODS: Eligible participants were Cantonese-speaking Chinese women, >=21 years old, with self-discovered breast symptoms, recruited in surgical clinics before their first consulta…	2012	//	Psycho-oncology	21	12	1316-1323		https://dx.doi.org/10.1002/pon.2038		#3024	Li 2012	Incomplete outcome reporting
Race of the clock: reducing delay to curative breast cancer surgery.	Loftus, Loretta; Laronga, Christine; Coyne, Karen; Hildreth, Lynne	Analysis of Moffitt Cancer Center data on time from breast biopsy to first definitive surgery showed an average of 6.9 weeks, which concerned the breast program faculty members. Delays in curative surgery may impact mortality, quality of life, and time to adjuvant therapy. The purpose of this study was to analyze steps from breast biopsy to definitive breast cancer surgery and to develop proposal…	2014	02//	Journal of the National Comprehensive Cancer Network : JNCCN	12 Suppl 1		S13-5				#3060	Loftus 2014	Not reporting on any interval of interest
Factors associated with delays to surgical presentation in North-West Cameroon	Long, Chao; Tagang, Ebogo Titus Ngwa; Popat, Rita A; Lawong, Ernest K; Brown, James A; Wren, Sherry M	Background. Few studies have examined critically the delays indefinitive management for surgical diseases in Sub-Saharan Africa. Thisstudy investigates factors contributing to delays at Mbingo BaptistHospital, a tertiary referral hospital in Cameroon.Methods. During a 6-week period, we randomly interviewed 220 patients(39.2%) admitted to the surgical or orthopedic service and/or theircaregivers. …	2015	09//	SURGERY	158	3	756-763		10.1016/j.surg.2015.04.016		#3068	Long 2015	Not reporting on any interval of interest
Overall time interval ({''}Total diagnostic delay{''}) and mortality in symptomatic oral cancer: A U-shaped association	Lopez-Cedrun, Jose L; Varela-Centelles, Pablo; Otero-Rico, Ana; Vazquez-Mahia, Ines; Seoane, Juan; Castelo-Baz, Pablo; Seoane-Romero, Juan	Objectives: To assess the impact on survival of the total time intervalsince the first bodily change (sign/symptom) until the start oftreatment in symptomatic oral cancer patients.Methods: Retrospective, hospital-based study designed within the``Aarhus Statement{''} conceptual framework, using the overall intervalto treatment of 183 oral cancer patients to analyse their survivalrates.Results: Ove…	2020	05//	ORAL ONCOLOGY	104				10.1016/j.oraloncology.2020.104626		#3073	Lopez-Cedrun 2020	Not reporting on any interval of interest
Association between hospital interval and survival in patients with oral cancer: A waiting time paradox	Luis Lopez-Cedrun, Jose; Otero-Rico, Ana; Vazquez-Mahia, Ines; Seoane, Juan; Garcia-Caballero, Lucia; Manuel Seoane-Romero, Juan; Varela-Centelles, Pablo	BackgroundIn early diagnosis studies on symptomatic cancer, survival was the mostrecommended outcome. The magnitude and impact of the patient intervaland primary care interval is wellknown in oral cancer; however, thehospital interval and its influence on surviving this neoplasia are notwell known.AimsTo quantify the interval between the first contact with the specialistand the start of treatment…	2019	10//	PLOS ONE	14	10			10.1371/journal.pone.0224067		#3087	LuisLopez-Cedrun 2019	Not reporting on any interval of interest
Measures of promptness of cancer diagnosis in primary care: secondary analysis of national audit data on patients with 18 common and rarer cancers.	Lyratzopoulos, G; Abel, G A; McPhail, S; Neal, R D; Rubin, G P	BACKGROUND: Evidence is needed about the promptness of cancer diagnosis and associations between its measures., METHODS: We analysed data from the National Audit of Cancer Diagnosis in Primary Care 2009-10 exploring the association between the interval from first symptomatic presentation to specialist referral (the primary care interval, or 'interval' hereafter) and the number of pre-referral con…	2013	//	British journal of cancer	108	3	686-690		https://dx.doi.org/10.1038/bjc.2013.1		#3097	Lyratzopoulos 2013	Not reporting on any interval of interest
Diagnosis and Treatment Delay Among Patients with Lung Cancer in Mexican Population	Macedo-Perez, O; Talavera-Caro, F; Lyra-Gonzalez, I; Campos-Peralta, K; Sobrevilla-Moreno, N; Alvarez-Avitia, M A; Jimenez-Fuentes, E		2018	10//	JOURNAL OF THORACIC ONCOLOGY	13	10, S	S619-S619		10.1016/j.jtho.2018.08.952		#3110	Macedo-Perez 2018	Conference abstract only
Factors influencing diagnosis delay of advanced breast cancer in Moroccan women.	Maghous, A; Rais, F; Ahid, S; Benhmidou, N; Bellahamou, K; Loughlimi, H; Marnouche, E; Elmajjaoui, S; Elkacemi, H; Kebdani, T; Benjaafar, N	BACKGROUND: Delay in the diagnosis of breast cancer in symptomatic women of 3 months or more is associated with advanced stage and low survival. We conducted this study to learn more about the extent and reasons behind diagnosis delay of advanced breast cancer in Moroccan women., METHODS: A group of patients with advanced breast cancer were interviewed at the National Institute of Oncology in Rab…	2016	//	BMC cancer	16		356-356		https://dx.doi.org/10.1186/s12885-016-2394-y		#3116	Maghous 2016	Significant delay on an interval was an inclusion criterion
National sociodemographic disparities in the treatment of high-risk prostate cancer: Do academic cancer centers perform better than community cancer centers?.	Mahal, Brandon A; Chen, Yu-Wei; Muralidhar, Vinayak; Mahal, Amandeep R; Choueiri, Toni K; Hoffman, Karen E; Hu, Jim C; Sweeney, Christopher J; Yu, James B; Feng, Felix Y; Kim, Simon P; Beard, Clair J; Martin, Neil E; Trinh, Quoc-Dien; Nguyen, Paul L	BACKGROUND: Most major cancer organizations seek to reduce sociodemographic disparities in high-risk cancers partly by increasing access to theoretically high-quality, academic-oriented cancer care. The objective of this study was to determine whether academic centers have less sociodemographic treatment disparities than community centers using high-risk prostate cancer as a test case., METHODS: …	2016	//	Cancer	122	21	3371-3377		https://dx.doi.org/10.1002/cncr.30205		#3119	Mahal 2016	Duplicate report or sample reported in another article
What influences diagnostic delay in low-income women with breast cancer?.	Maly, Rose C; Leake, Barbara; Mojica, Cynthia M; Liu, Yihang; Diamant, Allison L; Thind, Amardeep	BACKGROUND: Delayed diagnosis of breast cancer (BC) may contribute to adverse outcomes, such as reduced survival. The purpose of this study was to identify correlates of elapsed time between recognition of breast abnormalities and receipt of definitive diagnosis of BC among low-income women., METHODS: Data were obtained from a cross-sectional study among a statewide sample of 921 low-income women…	2011	//	Journal of women's health (2002)	20	7	1017-1023		https://dx.doi.org/10.1089/jwh.2010.2105		#3129	Maly 2011	Not reporting on any interval of interest
Management delays in patients with squamous cell cancer of neck node(s) and unknown primary site: a retrospective cohort study	Martell, Kevin; Mackenzie, Joanna; Kerney, Warren; Lau, Harold Yeehau	Background: We aim to characterize the workup received by and identifyany delays to diagnosis or treatment in patients referred to a tertiarycancer centre with the diagnosis of squamous cell carcinoma in necknode(s) and no identifiable primary (SCCNIP).Methods: Over 1 year, 68 patients were initially referred to the Headand Neck clinic with a label of ``primary unknown{''}. After extensiveworkup,…	2017	05//	JOURNAL OF OTOLARYNGOLOGY-HEAD & NECK SURGERY	46				10.1186/s40463-017-0217-z		#3153	Martell 2017	Not reporting on any interval of interest
Diagnostic and Treatment Intervals for Patients Presenting with Solid Tumours to Secondary/Tertiary Care: A UK-Based Retrospective Observational Study	Martin, A; Kakuchi, I; Lowis, S; Dommett, R		2016	11//	PEDIATRIC BLOOD & CANCER	63	3	S153-S153				#3156	Martin 2016	Conference abstract only
Effect of ethnicity and rurality on treatment delays in patients with colorectal cancer in Northland	Matthews, Christina; Walker, Michael; McLaughlin, Scott; Milloy, Michal; Harmston, Chris	Background Ethnic and rural disparities in medical treatment andoutcomes have been demonstrated across a range of conditions, includingcolorectal cancer. Timely treatment and investigation of symptoms inpatients with suspicion of cancer is likely to improve outcomes andpatient experience. Achieving equity in timeliness of care is importantin achieving the goal of equitable cancer outcomes outline…			ANZ JOURNAL OF SURGERY					10.1111/ans.16257		#3177		Not reporting on any interval of interest
Robotic prostatectomy is associated with increased patient travel and treatment delay	Maurice, Matthew J; Zhu, Hui; Kim, Simon P; Abouassaly, Robert	Introduction: New technologies may limit access to treatment. Weinvestigated radical prostatectomy (RP) access over time since roboticintroduction and the impact of robotic use on RP access relative toother approaches in the modern era.Methods: Using the National Cancer Data Base, RPs performed during theeras of early (2004-2005) and late (2010-2011) robotic disseminationwere identified. The prim…	2016	//	CUAJ-CANADIAN UROLOGICAL ASSOCIATION JOURNAL	10	2022-06-05	192-201		10.5489/cuaj.3628		#3180	Maurice 2016	Interval definition is unclear
Examining the Selection Criteria of Neoadjuvant Chemotherapy Patients	Mayba, Julia; Lambert, Pascal; Turner, Donna; Lotocki, Robert; Dean, Erin; Popowich, Shaundra; Altman, Alon D; Nachtigal, Mark W; MOC, Manitoba Ovarian Canc Outcomes	Objectives: To identify predictors of neoadjuvant chemotherapy (NAC) andto examine toxicities, dose reduction, interruptions, and second-linechemotherapyMaterials and Methods: A retrospective chart review of 391 patients withlate-stage ovarian cancer diagnosed between January 1, 2004 and December31, 2010 was conducted. Logistic regression was used to predictchemotherapy type. Cumulative incidence…	2018	05//	JOURNAL OF OBSTETRICS AND GYNAECOLOGY CANADA	40	5	595-603		10.1016/j.jogc.2017.09.018		#3183	Mayba 2018	Duplicate report or sample reported in another article
Determinants of breast cancer treatment delay differ for African American and White women.	McGee, Sasha A; Durham, Danielle D; Tse, Chiu-Kit; Millikan, Robert C	BACKGROUND: Timeliness of care may contribute to racial disparities in breast cancer mortality. African American women experience greater treatment delay than White women in most, but not all studies. Understanding these disparities is challenging as many studies lack patient-reported data and use administrative data sources that collect limited types of information. We used interview and medical…	2013	//	Cancer epidemiology, biomarkers & prevention : a publication of the American Association for Cancer Research, cosponsored by the American Society of Preventive Oncology	22	7	1227-1238		https://dx.doi.org/10.1158/1055-9965.EPI-12-1432		#3196	McGee 2013	Duplicate report or sample reported in another article
Reduced Time to Breast Cancer Diagnosis with Coordination of Radiological and Clinical Care	McKevitt, Elaine C; Dingee, Carol K; Leung, Sher-Ping; Brown, Carl J; Van Laeken, Nancy Y; Lee, Richard; Kuusk, Urve	IntroductionDiagnostic delays for breast problems is a current concern in BritishColumbia and diagnostic pathways for breast cancer are currently underreview. Breast centres have been introduced in Europe and reported tofacilitate diagnosis and treatment. Guidelines for breast centers areoutlined by the European Society for Mastology (EUSOMA). A Rapid AccessBreast Clinic (RABC) was developed at o…	2017	//	CUREUS	9	12			10.7759/cureus.1919		#3201	McKevitt 2017	Not reporting on any interval of interest
Treatment Delays in Primarily Resected Oropharyngeal Squamous Cell Carcinoma: National Benchmarks and Survival Associations	Morse, Elliot; Judson, Benjamin; Husain, Zain; Burtness, Barbara; Yarbrough, Wendell G; Sasaki, Clarence; Cheraghlou, Shayan; Mehra, Saral	Objective To characterize treatment delays in surgically treatedoropharyngeal cancer, identify factors associated with delays, andassociate delays with survival. Study Design Retrospectivecross-sectional analysis. Setting Commission on Cancer-accreditedinstitutions. Subjects and Methods We identified patients in theNational Cancer Database with surgically treated oropharyngeal cancer.We character…	2018	//	OTOLARYNGOLOGY-HEAD AND NECK SURGERY	159	6	987-997		10.1177/0194599818779052		#3214	Morse 2018	Duplicate report or sample reported in another article
Comorbid conditions delay diagnosis of colorectal cancer: a cohort study using electronic primary care records.	Mounce, Luke T A; Price, Sarah; Valderas, Jose M; Hamilton, William	BACKGROUND: Pre-existing non-cancer conditions may complicate and delay colorectal cancer diagnosis., METHOD: Incident cases (aged 40 years, 2007-2009) with colorectal cancer were identified in the Clinical Practice Research Datalink, UK. Diagnostic interval was defined as time from first symptomatic presentation of colorectal cancer to diagnosis. Comorbid conditions were classified as 'competing…	2017	//	British journal of cancer	116	12	1536-1543		https://dx.doi.org/10.1038/bjc.2017.127		#3222	Mounce 2017	Duplicate report or sample reported in another article
The Role of Web-Based Health Information in Help-Seeking Behavior Prior to a Diagnosis of Lung Cancer: A Mixed-Methods Study.	Mueller, Julia; Jay, Caroline; Harper, Simon; Todd, Chris	BACKGROUND: Delays to diagnosis in lung cancer can lead to reduced chance of survival, and patients often wait for several months before presenting symptoms. The time between first symptom recognition until diagnosis has been theorized into three intervals: symptom appraisal, help-seeking, and diagnostic interval (here: "pathway to diagnosis"). Interventions are needed to reduce delays to diagnos…	2017	//	Journal of medical Internet research	19	6	e189-e189		https://dx.doi.org/10.2196/jmir.6336		#3228	Mueller 2017	Incomplete outcome reporting
Racial/ethnic differences in treatment delay in a multiethnic sample of women with breast cancer	Mujahid, M; Hawley, S; Janz, N K; Hamilton, A; Graff, J; Katz, S J		2009	05//	JOURNAL OF CLINICAL ONCOLOGY	27	15, S					#3231	Mujahid 2009	Conference abstract only
Observational prospective cohort study of patients with newly-diagnosed ocular sebaceous carcinoma.	Muqit, Mahiul M K; Foot, Barny; Walters, Stephen J; Mudhar, Hardeep S; Roberts, Fiona; Rennie, Ian G	PURPOSE: To investigate the epidemiology and clinicopathological management for ocular sebaceous carcinoma (OSC) in the UK., METHODS: Observational prospective cohort study of patients with newly-diagnosed OSC. The British Ophthalmological Surveillance Unit captured incident cases of OSC between 2008 and 2010. Incident and 6-month follow-up questionnaires from reporting ophthalmologists captured …	2013	//	The British journal of ophthalmology	97	1	47-51		https://dx.doi.org/10.1136/bjophthalmol-2012-302443		#3237	Muqit 2013	Interval definition is unclear
Time from first presentation in primary care to treatment of symptomatic colorectal cancer: effect on disease stage and survival.	Murchie, P; Raja, E A; Brewster, D H; Campbell, N C; Ritchie, L D; Robertson, R; Samuel, L; Gray, N; Lee, A J	BACKGROUND: British 5-year survival from colorectal cancer (CRC) is below the European average, but the reasons are unclear. This study explored if longer provider delays (time from presentation to treatment) were associated with more advanced stage disease at diagnosis and poorer survival., METHODS: Data on 958 people with CRC were linked with the Scottish Cancer Registry, the Scottish Death Reg…	2014	//	British journal of cancer	111	3	461-469		https://dx.doi.org/10.1038/bjc.2014.352		#3238	Murchie 2014	Not reporting on any interval of interest
Effect of longer health service provider delays on stage at diagnosis and mortality in symptomatic breast cancer	Murchie, P; Raja, E A; Lee, A J; Brewster, D H; Campbell, N C; Gray, N M; Ritchie, L D; Robertson, R; Samuel, L	Purpose: This study explored whether longer provider delays (betweenfirst presentation and treatment) were associated with later stage andpoorer survival in women with symptomatic breast cancer.Methods: Data from 850 women with symptomatic breast cancer were linkedwith the Scottish Cancer Registry; Death Registry; and hospitaldischarge dataset. Logistic regression and Cox survival analyses withre…	2015	06//	BREAST	24	3	248-255		10.1016/j.breast.2015.02.027		#3239	Murchie 2015	Not reporting on any interval of interest
Impact of geography on Scottish cancer diagnoses in primary care: Results from a national cancer diagnosis audit	Murchie, Peter; Adam, Rosalind; Khor, Wei Lynn; Smith, Sarah; McNair, Emma; Swann, Ruth; Witt, Jana; Weller, David	Background: A recent meta-analysis of global research found cancerpatients living in rural locations are 5% less likely to survive thantheir urban counterparts, a survival disadvantage that has never beensatisfactorily explained.Aims: {[}1] To describe and compare primary-care involvement in thediagnosis of cancer between rural and urban patients in Scotland. {[}2]To compare the length of key dia…	2020	06//	CANCER EPIDEMIOLOGY	66				10.1016/j.canep.2020.101720		#3240	Murchie 2020	Incomplete outcome reporting
Survival Impact of Increasing Time to Treatment Initiation for Patients With Head and Neck Cancer in the United States.	Murphy, Colin T; Galloway, Thomas J; Handorf, Elizabeth A; Egleston, Brian L; Wang, Lora S; Mehra, Ranee; Flieder, Douglas B; Ridge, John A	PURPOSE: To estimate the overall survival (OS) impact from increasing time to treatment initiation (TTI) for patients with head and neck squamous cell carcinoma (HNSCC)., METHODS: Using the National Cancer Data Base (NCDB), we examined patients who received curative therapy for the following sites: oral tongue, oropharynx, larynx, and hypopharynx. TTI was the number of days from diagnosis to init…	2016	//	Journal of clinical oncology : official journal of the American Society of Clinical Oncology	34	2	169-178		https://dx.doi.org/10.1200/JCO.2015.61.5906		#3244	Murphy 2016	Duplicate report or sample reported in another article
Having Medicaid insurance negatively impacts outcomes in patients with head and neck malignancies	Naghavi, Arash O; Echevarria, Michelle I; Grass, G Daniel; Strom, Tobin J; Abuodeh, Yazan A; Ahmed, Kamran A; Kim, Youngchul; Trotti, Andy M; Harrison, Louis B; Yamoah, Kosj; Caudell, Jimmy J	BACKGROUNDPatients covered by Medicaid insurance appear to have poorercancer outcomes. Herein, the authors sought to test whether Medicaid wasassociated with worse outcomes among patients with head and neck cancer(HNC).METHODSThe records of 1698 patients with squamous cell HNC withoutdistant metastatic disease were retrospectively reviewed from aninstitutional database between 1998 and 2011. At t…	2016	11//	CANCER	122	22	3529-3537		10.1002/cncr.30212		#3258	Naghavi 2016	Incomplete outcome reporting
Treatment delays	Naghavi, Arash O; Echevarria, Michelle I; Strom, Tobin J; Abuodeh, Yazan A; Ahmed, Kamran A; Venkat, Puja S; Trotti, Andy; Harrison, Louis B; Green, B Lee; Yamoah, Kosj; Caudell, Jimmy J	PURPOSE: Patient race has been shown to predict for differences in outcomes and has been attributed to socioeconomic factors such as social support and access to healthcare. In head and neck cancer (HNC), a disease without recommended screening, we sought to investigate the association between race, treatment delays and outcome., METHODS: Records of 1802 patients with non-metastatic squamous cell…	2016	//	Cancer epidemiology	45		18-25		https://dx.doi.org/10.1016/j.canep.2016.09.005		#3259	Naghavi 2016	Incomplete outcome reporting
Patient-reported measurement of time to diagnosis in cancer: development of the Cancer Symptom Interval Measure (C-SIM) and randomised controlled trial of method of delivery	Neal, Richard D; Nafees, Sadia; Pasterfield, Diana; Hood, Kerenza; Hendry, Maggie; Gollins, Simon; Makin, Matthew; Stuart, Nick; Turner, Jim; Carter, Ben; Wilkinson, Clare; Williams, Nefyn; Robling, Mike	Background: The duration between first symptom and a cancer diagnosis isimportant because, if shortened, may lead to earlier stage diagnosis andimproved cancer outcomes. We have previously developed a tool to measurethis duration in newly-diagnosed patients. In this two-phase study, weaimed further improve our tool and to conduct a trial comparing levelsof anxiety between two modes of delivery: s…	2014	//	BMC HEALTH SERVICES RESEARCH	14				10.1186/1472-6963-14-3		#3282	Neal 2014	Not reporting on any interval of interest
Management of in situ melanoma of the nail apparatus with functional surgery: report of 11 cases and review of the literature.	Neczyporenko, F; Andre, J; Torosian, K; Theunis, A; Richert, B	BACKGROUND: Nail apparatus melanoma (NAM) is a rare melanocytic neoplasm with pejorative prognosis often related to late diagnosis. Early diagnosis at in situ stage (NAMis) is difficult, but essential to improve prognosis. NAMis management is not well established yet. Removal of the whole nail unit has been advocated in several small series as a potential treatment for NAMis., OBJECTIVE: To repor…	2014	//	Journal of the European Academy of Dermatology and Venereology : JEADV	28	5	550-557		https://dx.doi.org/10.1111/jdv.12131		#3284	Neczyporenko 2014	Interval definition is unclear
Challenges in diagnosing head and neck cancer in primary health care	Nieminen, Markus; Aro, Katri; Makitie, Antti; Harlin, Vappu; Kainulainen, Satu; Jouhi, Lauri; Atula, Timo	Background Early diagnosis of head and neck cancer (HNC) will improvepatient outcomes. The low incidence of HNC renders its detectionchallenging for a general practitioner (GP) in primary health care(PHC). Patients and methods To examine these challenges, our cohortconsisted of all patients visiting PHC centres in the City of Helsinkiin 2016. We chose 57 ICD-10 codes representing a sign or sympto…			ANNALS OF MEDICINE					10.1080/07853890.2020.1802060		#3298		Not reporting on any interval of interest
Longer duration of symptoms at the time of presentation is not associated with worse survival in primary bone sarcoma	Lawrenz, J M; Styron, J F; Parry, M; Grimer, R J; Mesko, N W	AimsThe primary aim of this study was to determine the effect of theduration of symptoms (DOS) prior to diagnosis on the overall survival inpatients with a primary bone sarcoma.Patients and MethodsIn a retrospective analysis of a sarcoma database at a singleinstitution between 1990 and 2014, we identified 1446 patients withnon-metastatic and 346 with metastatic bone sarcoma. Low-grade types oftum…	2018	05//	BONE & JOINT JOURNAL	100B	5	652-661		10.1302/0301-620X.100B5.BJJ-2017-1235.R1		#3303	Lawrenz 2018	Not reporting on any interval of interest
Improving Wait Times and Patient Experience Through Implementation of a Provincial Expedited Diagnostic Pathway for BI-RADS 5 Breast Lesions	Laws, Alison; Crocker, Alysha; Dort, Joseph; Olson, David; Elwi, Adam; Anderes, Susan; Parker, Shannon; Estey, Angela; Keehn, Alysha; Quan, May Lynn	Background Long diagnostic intervals following abnormal breast imaging(DI) cause patient anxiety and possibly poorer prognosis. This studyevaluates the effect of a provincial diagnostic pathway for BI-RADS 5lesions on wait times and the patient-reported experience (PRE). MethodsWith multidisciplinary input, we developed a pathway for BI-RADS 5lesions featuring expedited biopsy, early surgical ref…	2019	10//	ANNALS OF SURGICAL ONCOLOGY	26	10	3361-3367		10.1245/s10434-019-07558-7		#3304	Laws 2019	Not reporting on any interval of interest
Effect of length of time from diagnosis to treatment on colorectal cancer survival: A population-based study.	Lee, Yung-Heng; Kung, Pei-Tseng; Wang, Yueh-Hsin; Kuo, Wei-Yin; Kao, Su-Ling; Tsai, Wen-Chen	Evidence is limited regarding the effect of diagnosis-to-treatment interval (DTI) on the survival of colorectal cancer (CRC) patients. In addition, previous studies on treatment delay and CRC survival have largely grouped patients from all stages (I-IV) into one cohort. Our study provides analysis on each stage individually. We conducted a retrospective cohort study with 39,000 newly diagnosed CR…	2019	//	PloS one	14	1	e0210465-e0210465		https://dx.doi.org/10.1371/journal.pone.0210465		#3323	Lee 2019	Incomplete outcome reporting
Time to diagnosis and stage of symptomatic colorectal cancer determined by three different sources of information: A population based retrospective study.	Leiva, Alfonso; Esteva, Magdalena; Llobera, Joan; Macia, Francesc; Pita-Fernandez, Salvador; Gonzalez-Lujan, Luis; Sanchez-Calavera, Maria A; Ramos, Maria	BACKGROUND: Survival rates from colorectal cancer (CRC) are highly variable in Europe. This variability could potentially be explained by differences in healthcare system delays in diagnosis. However, even when such delays are reduced, the relationship of the diagnostic interval (time from presentation with symptoms to diagnosis) with outcome is uncertain., METHODS: A total of 795 patients with C…	2017	//	Cancer epidemiology	47		48-55		https://dx.doi.org/10.1016/j.canep.2016.10.021		#3327	Leiva 2017	Not reporting on any interval of interest
Infrastructural Challenges Lead to Delay of Curative Radiotherapy in Nigeria	Leng, Jim; Ntekim I, Atara; Ibraheem, Abiola; Anakwenze, Chidinma P; Golden, Daniel W; Olopade I, Olufunmilayo	PURPOSEIn low- and middle-income countries, there has been anexponential increase in cancer incidence. According to the InternationalAtomic Energy Agency, the biggest gap in radiotherapy availability andneed is in Nigeria, where each machine serves an estimated 25.7 millionpeople. This study aimed to characterize the barriers to radiotherapyand to identify areas for intervention.METHODSThis was a…	2020	//	JCO GLOBAL ONCOLOGY	6		269-276		10.1200/JGO.19.00286		#3329	Leng 2020	Not reporting on any interval of interest
Diagnostic pathway efficacy for urinary tract cancer: population-based outcome of standardized evaluation for macroscopic haematuria.	Nilbert, Mef; Blackberg, Mats; Ceberg, Jeanette; Hagberg, Oskar; Stenhoff, Rebecca; Liedberg, Fredrik	OBJECTIVE: This study assessed a national healthcare intervention launched in Sweden in 2015 to reduce the time between macroscopic haematuria, diagnosis and treatment of urinary tract cancer., METHODS: The outcome of the first 11 months was evaluated in 1697 individuals referred to a standardized care pathway for urinary tract cancer compared with 174 patients with conventionally diagnosed uroth…	2018	//	Scandinavian journal of urology	52	4	237-243		https://dx.doi.org/10.1080/21681805.2018.1498124		#3339	Nilbert 2018	Not reporting on any interval of interest
Mitigating the impact of COVID-19 on oncology: Clinical and operational lessons from a prospective radiation oncology cohort tested for COVID-19.	Ning, Matthew S; McAleer, Mary Frances; Jeter, Melenda D; Minsky, Bruce D; Ghafar, Robert A; Robinson, Ivy J; Nitsch, Paige L; Zaebst, Denise J; Todd, Sarah E; Nguyen, Jennifer; Lin, Steven H; Liao, Zhongxing; Lee, Percy; Gunn, G Brandon; Klopp, Ann H; Dabaja, Bouthaina S; Nguyen, Quynh-Nhu; Chronowski, Gregory M; Bloom, Elizabeth S; Koong, Albert C; Das, Prajnan	BACKGROUND AND PURPOSE: The COVID-19 pandemic warrants operational initiatives to minimize transmission, particularly among cancer patients who are thought to be at high-risk. Within our department, a multidisciplinary tracer team prospectively monitored all patients under investigation, tracking their test status, treatment delays, clinical outcomes, employee exposures, and quarantines., MATERIA…	2020	//	Radiotherapy and oncology : journal of the European Society for Therapeutic Radiology and Oncology	148		252-257		https://dx.doi.org/10.1016/j.radonc.2020.05.037		#3340	Ning 2020	Data collected during the covid pandemic
The Effect of Migration Duration on Treatment Delay Among Rural-to-Urban Migrants After the Integration of Urban and Rural Health Insurance in China: A Cross-Sectional Study	Niu, Li; Liu, Yan; Wang, Xin; Li, Hui; Chen, Junbo; Sriplung, Hutcha	Few researches have been focused on the treatment delay ofrural-to-urban migrants in China. Our study aimed to investigate theeffect of migration duration on treatment delay among rural-to-urbanmigrants in tertiary hospitals. A cross-sectional study was conductedbased on a sample of 727 patients and surveyed factors includingsociodemographics, medical costs, migration, treatment delay, and health…	2020	05//	INQUIRY-THE JOURNAL OF HEALTH CARE ORGANIZATION PROVISION AND FINANCING	57				10.1177/0046958020919288		#3345	Niu 2020	Study population without confirmed cancer diagnosis
Management and prognosis of primary tracheal cancer: a national analysis.	Nouraei, S Mahmoud; Middleton, Steve E; Nouraei, S A Reza; Virk, Jagdeep S; George, P Jeremy; Hayward, Martin; Sandhu, Guri S	OBJECTIVES/HYPOTHESIS: To perform a national review of the incidence and treatment of primary tracheal cancer and to identify gaps in service provision and factors associated with survival., STUDY DESIGN: Retrospective analysis of Hospital Episode Statistics data for England between 1996 and 2011., METHODS: Information about age, sex, morbidity, provider trust, diagnostic delay, nature of hospita…	2014	//	The Laryngoscope	124	1	145-150		https://dx.doi.org/10.1002/lary.24123		#3360	Nouraei 2014	Not reporting on any interval of interest
The quality of preoperative diagnostics and surgery and their impact on delays in breast cancer treatment - A population based study	Ojala, Kaisu; Meretoja, Tuomo J; Mattson, Johanna; Salminen-Peltola, Paivi; Leutola, Suvi; Berggren, Marianne; Leidenius, Marjut H K	Background and objectives: This study aims to clarify quality of breastcancer surgery in population-based setting. We aim to elucidate factorsinfluencing waiting periods, and to evaluate the effect of hospitalvolume on surgical treatment policies. Special interest was given todiagnostic and surgical processes and their impact on waiting times.Methods: All 1307 patients having primary breast cance…	2016	//	BREAST	26		80-86		10.1016/j.breast.2015.12.009		#3381	Ojala 2016	Not reporting on any interval of interest
Effect of Sociodemographic Variables on Patient and Diagnostic Delay of Breast Cancer at the Foremost Health Care Institution in Nigeria.	Olarewaju, Sunday O; Oyekunle, Emmanuel O; Bamiro, Adebukola O	PURPOSE: Breast cancer (BC) has the highest mortality rate among women with any form of cancer in developing countries. Unfortunately, patients with BC in Nigeria commonly present with late-stage disease. The current study examined the types and magnitude of delay in BC diagnosis at the foremost hospital in Nigeria and also identified the influencing factors., MATERIALS AND METHODS: This cross-se…	2019	//	Journal of global oncology	5		2022-08-01		https://dx.doi.org/10.1200/JGO.19.00108		#3386	Olarewaju 2019	Incomplete outcome reporting
Factors influencing women in seeking help from a health care professional on self discovery of a breast symptom	O'Mahony, Mairin; Hegarty, Josephine	To identify the extent of delay and the factors influencing women inseeking help from a health care professional on self discovery of abreast symptom, in an Irish context.Breast cancer is the most common malignancy among women in the developedworld. In Ireland, 2700 women are diagnosed with breast cancer and over900 die from it annually. A longer delay in presenting with breastsymptoms is associa…	2009	07//	JOURNAL OF CLINICAL NURSING	18	14	2020-2029		10.1111/j.1365-2702.2008.02564.x		#3393	O'Mahony 2009	Study population without confirmed cancer diagnosis
Shedding light on women's help seeking behaviour for self discovered breast symptoms	O'Mahony, Mairin; McCarthy, Geraldine; Corcoran, Paul; Hegarty, Josephine	Purpose: To describe women's help seeking behaviour (HSB) and theassociated influencing factors on self-discovery of a breast symptom.Methods: A descriptive, correlational survey design was used. Followingethical approval, survey data were collected from women (n = 449)attending the breast clinics of two large urban hospitals within theRepublic of Ireland.Results: The majority of women (69.9%; n …	2013	10//	EUROPEAN JOURNAL OF ONCOLOGY NURSING	17	5	632-639		10.1016/j.ejon.2013.03.012		#3396	O'Mahony 2013	Study population without confirmed cancer diagnosis
Factors associated with late stage at diagnosis among Puerto Rico's government health plan colorectal cancer patients: a cross-sectional study.	Ortiz-Ortiz, Karen J; Rios-Motta, Ruth; Marin-Centeno, Heriberto; Cruz-Correa, Marcia; Ortiz, Ana Patricia	BACKGROUND: Late stage at diagnosis of cancer is considered a key predictor factor for a lower survival rate. Knowing and understanding the barriers to an early diagnosis of colorectal cancer is critical in the fight to reduce the social and economic burden caused by cancer in Puerto Rico. This study evaluates factors associated to colorectal cancer stage at diagnosis among Puerto Rico's Governme…	2016	//	BMC health services research	16	a	344-344		https://dx.doi.org/10.1186/s12913-016-1590-4		#3400	Ortiz-Ortiz 2016	Incomplete outcome reporting
Determinants of Patient Delay in Seeking Diagnosis and Treatment among Moroccan Women with Cervical Cancer	Ouasmani, Fatima; Hanchi, Zaki; Haddou Rahou, Bouchra; Bekkali, Rachid; Ahid, Samir; Mesfioui, Abdelhalem	Introduction. This study sought to investigate potential determinants ofpatient delay among Moroccan women with cervical cancer. Methods. Across-sectional study was conducted from June 2014 to June 2015 at theNational Institute of Oncology in Rabat. Data were collected usingquestionnaire among patients with cervical cancer locally advanced ormetastatic (stages IIA-IVB). Medical records were abstr…	2016	//	OBSTETRICS AND GYNECOLOGY INTERNATIONAL	2016				10.1155/2016/4840762		#3405	Ouasmani 2016	Incomplete outcome reporting
Breast cancer provider delay after the 2011 triple disaster in Fukushima	Ozaki, A; Leppold, C; Tsubokura, M; Sawano, T; Tsukada, M; Ohira, H		2017	02//	CANCER RESEARCH	77	4			10.1158/1538-7445.SABCS16-P3-10-14		#3406	Ozaki 2017	Conference abstract only
Breast cancer patient delay in Fukushima	Ozaki, Akihiko; Nomura, Shuhei; Leppold, Claire; Tsubokura, Masaharu; Tanimoto, Tetsuya; Yokota, Takeru; Saji, Shigehira; Sawano, Toyoaki; Tsukada, Manabu; Morita, Tomohiro; Ochi, Sae; Kato, Shigeaki; Kami, Masahiro; Nemoto, Tsuyoshi; Kanazawa, Yukio; Ohira, Hiromichi	BACKGROUND: Little information is available concerning how patient delay may be affected by mass disasters. The main objectives of the present study are to identify whether there was a post-disaster increase in the risk of experiencing patient delay among breast cancer patients in an area affected by the 2011 triple disaster in Fukushima, Japan, and to elucidate factors associated with post-disas…	2017	//	BMC cancer	17	1	423-423		https://dx.doi.org/10.1186/s12885-017-3412-4		#3408	Ozaki 2017	Not reporting on any interval of interest
Factors affecting breast cancer treatment delay in Turkey: a study from Turkish Federation of Breast Diseases Societies.	Ozmen, Vahit; Boylu, Sukru; Ok, Engin; Canturk, Nuh Zafer; Celik, Varol; Kapkac, Murat; Girgin, Sadullah; Tireli, Mustafa; Ihtiyar, Enver; Demircan, Orhan; Baskan, Mazhar Semih; Koyuncu, Ayhan; Tasdelen, Ismet; Dumanli, Esra; Ozdener, Fatih; Zaborek, Piotr	BACKGROUND: One of the most important factors in breast cancer (BC) mortality is treatment delay. The primary goal of this survey was to identify factors affecting the total delay time (TDT) in Turkish BC patients., METHODS: A total of 1031 patients with BC were surveyed using a uniform questionnaire. The time between discovering the first symptom and signing up for the first medical visit (patie…	2015	//	European journal of public health	25	1	2014-09-01		https://dx.doi.org/10.1093/eurpub/cku086		#3411	Ozmen 2015	Duplicate report or sample reported in another article
Preexisting adrenal masses in patients with adrenocortical carcinoma: clinical and radiological factors contributing to delayed diagnosis	Ozsari, Levent; Kutahyalioglu, Merve; Elsayes, Khaled M; Vicens, Rafael Andres; Sircar, Kanishka; Jazaerly, Tarek; Waguespack, Steven G; Busaidy, Naifa L; Cabanillas, Maria E; Dadu, Ramona; Hu, Mimi I; Vassilopoulou-Sellin, Rena; Jimenez, Camilo; Lee, Jeffrey E; Habra, Mouhammed Amir	Adrenocortical carcinoma (ACC) is a rare endocrine malignancy that isusually large (> 5 cm) at time of diagnosis. Delayed diagnosissignificantly worsens survival. We describe adrenal gland morphologyprior to ACC diagnosis and discern potential causes of delayeddiagnosis. ACC patients seen at The University of Texas MD AndersonCancer Center between 1998 and 2014 who had cross-sectional body imagin…	2016	02//	ENDOCRINE	51	2	351-359		10.1007/s12020-015-0694-7		#3412	Ozsari 2016	Not reporting on any interval of interest
Fall of another myth for colon cancer: Duration of symptoms does not differ between right- or left-sided colon cancers.	Ozturk, Ersin; Kuzu, Mehmet Ayhan; Oztuna, Derya; Isik, Ozgen; Canda, Aras Emre; Balik, Emre; Erkasap, Serdar; Yoldas, Tayfun; Akyol, Cihangir; Demirbas, Sezai; Ozogul, Bunyamin; Topcu, Omer; Gedik, Ercan; Baca, Bilgi; Erguner, Ilknur; Asoglu, Oktar; Erkek, Bulent; Yilmazlar, Tuncay; Reis, Erhan; Gencosmanoglu, Rasim; Konan, Ali	BACKGROUND/AIMS: Patients with colorectal cancer continue to present with relatively advanced tumors that are associated with poor oncological outcomes. The aim of the present study was to assess the association between localization, symptom duration, and tumor stage., MATERIALS AND METHODS: A prospective, multicenter cohort study was conducted on patients newly diagnosed with a histologically pr…	2019	//	The Turkish journal of gastroenterology : the official journal of Turkish Society of Gastroenterology	30	8	686-694		https://dx.doi.org/10.5152/tjg.2019.17770		#3414	Ozturk 2019	Incomplete outcome reporting
Diagnostic delay in oral squamous cell carcinoma: the role of cognitive and psychological variables.	Panzarella, Vera; Pizzo, Giuseppe; Calvino, Francesco; Compilato, Domenico; Colella, Giuseppe; Campisi, Giuseppina	This retrospective study investigated, in two cohorts of subjects living in Southern Italy and awaiting treatment for oral squamous cell carcinoma (OSCC), the variables related to diagnostic delay ascribable to the patient, with particular reference to the cognitive and psychological ones. A total of 156 patients with OSCC (mean age: 62 years, M/F: 2.39:1) were recruited at the Universities of Pa…	2014	//	International journal of oral science	6	1	39-45		https://dx.doi.org/10.1038/ijos.2013.88		#3432	Panzarella 2014	Incomplete outcome reporting
Diagnostic delays are common among patients with hepatocellular carcinoma.	Patel, Nishant; Yopp, Adam C; Singal, Amit G	BACKGROUND: Most patients with hepatocellular carcinoma (HCC) present at advanced stages. The prevalence and clinical impact of delays during diagnostic evaluation among patients with HCC is unclear., PURPOSE: To identify and characterize factors associated with diagnostic delays among patients with HCC., METHODS: Records were reviewed for consecutive patients with cirrhosis and HCC at a large ur…	2015	//	Journal of the National Comprehensive Cancer Network : JNCCN	13	5	543-549				#3449	Patel 2015	Not reporting on any interval of interest
Establishing population-based surveillance of diagnostic timeliness using linked cancer registry and administrative data for patients with colorectal and lung cancer.	Pearson, Clare; Fraser, Jess; Peake, Michael; Valori, Roland; Poirier, Veronique; Coupland, Victoria H; Hiom, Sara; McPhail, Sean; Moffat, Jodie; Lyratzopoulos, Georgios; Shelton, Jon	BACKGROUND: Diagnostic timeliness in cancer patients is important for clinical outcomes and patient satisfaction but, to-date, continuous monitoring of diagnostic intervals in nationwide incident cohorts has been impossible in England., METHODS: We developed a new methodology for measuring the secondary care diagnostic interval (SCDI - first relevant secondary care contact to diagnosis) using lin…	2019	//	Cancer epidemiology	61		111-118		https://dx.doi.org/10.1016/j.canep.2019.05.010		#3455	Pearson 2019	Not reporting on any interval of interest
Cross-sectional study using primary care and cancer registration data to investigate patients with cancer presenting with non-specific symptoms	Pearson, Clare; Poirier, Veronique; Fitzgerald, Karen; Rubin, Greg; Hamilton, Willie	IntroductionPatients presenting to primary care with site-specific alarm symptomscan be referred onto urgent suspected cancer pathways, whereas thosewith non-specific symptoms currently have no dedicated referral routesleading to delays in cancer diagnosis and poorer outcomes. PilotMultidisciplinary Diagnostic Centres (MDCs) provide a referral route forsuch patients in England.ObjectivesThis work…	2020	//	BMJ OPEN	10	1			10.1136/bmjopen-2019-033008		#3456	Pearson 2020	Not reporting on any interval of interest
Social support	Pedersen, A F; Olesen, F; Hansen, R P; Zachariae, R; Vedsted, P	BACKGROUND: The purpose of this study was to examine the relationship between perceived social support and patient delay (PD) among female and male cancer patients., METHODS: A population-based study with register-sampled cancer patients was designed. Patient delay was defined as the time interval between the patient's experience of the first symptom and the first contact with a health-care profe…	2011	//	British journal of cancer	104	8	1249-1255		https://dx.doi.org/10.1038/bjc.2011.87		#3457	Pedersen 2011	Incomplete outcome reporting
Symptom appraisal	Queenan, J A; Gottlieb, B H; Feldman-Stewart, D; Hall, S F; Irish, J; Groome, P A	ObjectiveEarly diagnosis is important in head and neck cancer (HNC)patients to maximize the effectiveness of the treatments and minimizethe debilitation associated with both the cancer and the invasivetreatments of advanced disease. Many patients present with advanceddisease, and there is little understanding as to why. This studyinvestigated patients' symptom appraisal, help seeking, and laycons…	2018	//	PSYCHO-ONCOLOGY	27	1	286-294		10.1002/pon.4458		#3466	Queenan 2018	Not reporting on any interval of interest
Late Presentation and Management of South Asian Breast Cancer Patients in West Yorkshire	Rajan, Sreekumar Sundara; Lim, Jennifer N W; Haq, Anwar	Background: The objective of this study was to bridge the knowledge gapand improve our understanding of the late presentation and management ofbreast cancer among South Asian women of non-oriental origin (SA) livingin the United Kingdom. Methods: Retrospective review of the breastcancer waiting list data-base held at Calderdale and Huddersfield NHStrust was undertaken to identify SA women diagnos…	2011	//	ASIAN PACIFIC JOURNAL OF CANCER PREVENTION	12	6	1615-1618				#3477	Rajan 2011	Incomplete outcome reporting
Carcinomas of the lacrimal drainage system	Ramberg, Ingvild; Toft, Peter Bjerre; Heegaard, Steffen	Malignant tumors of epithelial origin are the most frequent neoplasms ofthe lacrimal drainage system (LDS). A total of 539 cases are reported inthe literature from 1960 to 2019. LDS carcinoma is a disease of themiddle-aged and elderly population, with a median age at diagnosis of 57years. Overall, there is a slight male predominance. Reported riskfactors are chronic inflammation, LDS papilloma, a…	2020	//	SURVEY OF OPHTHALMOLOGY	65	6	691-707		10.1016/j.survophthal.2020.04.001		#3480	Ramberg 2020	Not an original research report
Misconceptions about breast lumps and delayed medical presentation in urban breast cancer patients.	Rauscher, Garth H; Ferrans, Carol Estwing; Kaiser, Karen; Campbell, Richard T; Calhoun, Elizabeth E; Warnecke, Richard B	BACKGROUND: Despite current recommendations for women to be screened for breast cancer with mammography every 1 to 2 years, less than half of all newly diagnosed breast cancers are initially detected through screening mammography. Prompt medical attention to a new breast symptom can result in earlier stage at diagnosis, yet many patients delay seeking medical care after becoming aware of a breast…	2010	//	Cancer epidemiology, biomarkers & prevention : a publication of the American Association for Cancer Research, cosponsored by the American Society of Preventive Oncology	19	3	640-647		https://dx.doi.org/10.1158/1055-9965.EPI-09-0997		#3499	Rauscher 2010	Incomplete outcome reporting
[Diagnostic delay in bronchopulmonary cancers at the USFR Befelatanana Pneumology	Ravahatra, Kiady; Harison, Michel Tiaray; Rakotondrasoa, Oninala Fenitra; Ramirana, Emeline Lucie; Rakotondrabe, Iantsotiana Davidson; Rasoafaranirina, Marie Odette; Nandimbiniaina, Anjara Mihaja; Rakotomizao, Jocelyn Robert; Rakotoson, Joelson Lovaniaina; Raharimanana, Rondro Nirina	The time between clinical symptoms onset and the diagnosis of bronchial cancer should be as short as possible so that it can be managed early and effectively. In Madagascar, this diagnostic delay is unknown. Therefore this study aims to evaluated the diagnostic delay of bronchopulmonary cancers at the the USFR Befelatanana Pneumology, Antananarivo, Madagascar. We conducted a retrospective descrip…	2019	//	Le delai diagnostique des cancers broncho-pulmonaires vus a l'USFR de Pneumologie Befelatanana, Antananarivo, Madagascar.	33		263-263		https://dx.doi.org/10.11604/pamj.2019.33.263.18695		#3500	Ravahatra 2019	Incomplete outcome reporting
Unraveling the South African Breast Cancer Story: The Relationship of Patients	Rayne, Sarah; Schnippel, Kathryn; Grover, Surbhi; Fearnhead, Kirstin; Kruger, Deirdre; Benn, Carol; Firnhaber, Cynthia	Background: Adverse outcomes from breast cancer disproportionatelyaffect women in sub-Saharan Africa, with delay the most studiedcontribution to advanced stage at presentation. However, tumor molecularbiology and its contribution to advanced stage are yet to be explored.Materials and methods: Patients newly diagnosed with breast cancer in aSouth African tertiary breast center completed a question…	2019	03//	JOURNAL OF SURGICAL RESEARCH	235		181-189		10.1016/j.jss.2018.09.087		#3503	Rayne 2019	Incomplete outcome reporting
ASSOCIATION OF DIAGNOSTIC INTERVALS WITH BREAST	Redaniel, M T; Martin, R M; Ridd, M; Wade, J; Jeffreys, M		2014	09//	JOURNAL OF EPIDEMIOLOGY AND COMMUNITY HEALTH	68	1	A16-A17		10.1136/jech-2014-204726.31		#3505	Redaniel 2014	Conference abstract only
Potential factors associated with clinical stage of nasopharyngeal carcinoma at diagnosis: a case-control study.	Ren, Jun-Ting; Li, Meng-Yu; Wang, Xiao-Wen; Xue, Wen-Qiong; Ren, Ze-Fang; Jia, Wei-Hua	BACKGROUND: In China, most patients with nasopharyngeal carcinoma (NPC) are diagnosed at a late stage and consequently have a poor prognosis. This study aimed to investigate potential factors associated with the clinical stage of NPC at diagnosis., METHODS: Data were obtained from 118 patients with early-stage NPC and 274 with late-stage NPC who were treated at Sun Yat-sen University Cancer Cente…	2017	//	Chinese journal of cancer	36	1	71-71		https://dx.doi.org/10.1186/s40880-017-0239-y		#3511	Ren 2017	Incomplete outcome reporting
Timely diagnosis of cutaneous squamous cell carcinoma: the GP's role.	Renzi, Cristina; Mastroeni, Simona; Mannooranparampil, Thomas J; Passarelli, Francesca; Pasquini, Paolo	BACKGROUND: Cutaneous squamous cell carcinoma (SCC) is the second most frequent skin cancer among Caucasians. Advanced cases determine significant tissue destruction and they can metastasize., OBJECTIVES: To evaluate the role of GPs in timely diagnosis of SCC, examining the probability of delay before the diagnosis and treatment of SCC among patients having first seen a GP compared to patients ha…	2011	//	Family practice	28	3	277-279		https://dx.doi.org/10.1093/fampra/cmq103		#3516	Renzi 2011	Duplicate report or sample reported in another article
Reliability of self-reported information on skin cancer among elderly patients with squamous cell carcinoma.	Renzi, Cristina; Mastroeni, Simona; Mannooranparampil, Thomas J; Passarelli, Francesca; Potenza, Clemente; Pasquini, Paolo	PURPOSE: We aimed to evaluate reliability of self-reported information on skin cancer among individuals aged > 65 years with cutaneous squamous cell carcinoma (SCC)., METHODS: A test-retest was performed with patients completing two questionnaires one month apart., RESULTS: Among 102 recruited patients the response rate was 97.1% (mean age 80.9 years, 74.8% men). The majority of items showed subs…	2011	//	Annals of epidemiology	21	7	551-554		https://dx.doi.org/10.1016/j.annepidem.2011.02.013		#3517	Renzi 2011	Incomplete outcome reporting
Factors associated with large cutaneous squamous cell carcinomas.	Renzi, Cristina; Mastroeni, Simona; Passarelli, Francesca; Mannooranparampil, Thomas J; Caggiati, Alessio; Potenza, Clemente; Pasquini, Paolo	BACKGROUND: Large cutaneous squamous cell carcinoma (SCC) is associated with a higher risk of disfigurement, local recurrence, and metastasis; however, little is known about factors associated with tumor size at diagnosis., OBJECTIVES: We sought to evaluate factors associated with SCC size, including diagnostic/treatment delay and patient and tumor characteristics., METHODS: We studied a stratifi…	2010	//	Journal of the American Academy of Dermatology	63	3	404-411		https://dx.doi.org/10.1016/j.jaad.2009.09.044		#3518	Renzi 2010	Duplicate report or sample reported in another article
Timeliness of Breast Cancer Diagnosis and Initiation of Treatment in the National Breast and Cervical Cancer Early Detection Program	Richardson, Lisa C; Royalty, Janet; Howe, William; Helsel, William; Kammerer, William; Benard, Vicki B	Objectives. To determine the effects of program policy changes, weexamined service delivery benchmarks for breast cancer screening in theNational Breast and Cervical Cancer Early Detection Program (NBCCEDP).Methods. We analyzed NBCCEDP data for women with abnormal mammogram orclinical breast examination (n = 382416) from which 23701 cancers werediagnosed. We examined time to diagnosis and treatme…	2010	09//	AMERICAN JOURNAL OF PUBLIC HEALTH	100	9	1769-1776		10.2105/AJPH.2009.160184		#3524	Richardson 2010	Study population diagnosed only via screening, incidental, relapse or similar
[Delays in the diagnosis and treatment of lung cancer for patients treated with radiation therapy].	Rivera, Caroline; Mathiaux, Juliette; Haaser, Thibaud; Begueret, Hugues; Jougon, Jacques; Trouette, Renaud	OBJECTIVE: To describe delays in diagnosis and treatment of lung cancer in patients treated by radiotherapy from the first abnormal imaging to the first day of treatment., PATIENTS AND METHODS: Our retrospective single-center study included all patients treated for primary lung cancer in our center receiving radiotherapy alone or in association to chemotherapy or surgery, between 1st May and 15th…	2012	//	Delais de prise en charge initiale des patients atteints de cancer bronchique traites en radiotherapie.	99	12	1117-1122		https://dx.doi.org/10.1684/bdc.2012.1647		#3528	Rivera 2012	Not reporting on any interval of interest
Socio-demographic factors	Robinson, K M; Christensen, K B; Ottesen, B; Krasnik, A	This study investigates the association between socio-demographic factors, comorbidity and diagnostic delay among gynaecological cancer patients. A questionnaire was sent to 1052 women diagnosed with cervical, endometrial or ovarian cancer between October 2006 and December 2007 in Denmark. Long patient delays were associated with diagnosis with a greater risk of experiencing long delays among wom…	2011	//	European journal of cancer care	20	5	653-661		https://dx.doi.org/10.1111/j.1365-2354.2011.01259.x		#3533	Robinson 2011	Incomplete outcome reporting
Time from diagnosis to treatment of colorectal cancer in a South Australian clinical registry cohort: how it varies and relates to survival	Roder, David; Karapetis, Christos Stelios; Olver, Ian; Keefe, Dorothy; Padbury, Robert; Moore, James; Joshi, Rohit; Wattchow, David; Worthley, Dan L; Miller, Caroline Louise; Holden, Carol; Buckley, Elizabeth; Powell, Kate; Buranyi-Trevarton, Dianne; Fusco, Kellie; Price, Timothy	Objectives Some early studies indicated lower survival with longer timefrom diagnosis to cancer treatment, but others showed the reverse. Weinvestigated time to treatment of colorectal cancer and associationswith survival.Setting and participants Clinical registry data for colorectal cancercases diagnosed in 2000-2010 at four major public hospitals in SouthAustralia and treated by surgery (n=1675…	2019	09//	BMJ OPEN	9	9			10.1136/bmjopen-2019-031421		#3538	Roder 2019	Incomplete outcome reporting
The Psychological Impact of a Colorectal Cancer Diagnosis Following a Negative Fecal Occult Blood Test Result.	Miles, Anne; McClements, Paula L; Steele, Robert J C; Redeker, Claudia; Sevdalis, Nick; Wardle, Jane	BACKGROUND: Screening using fecal occult blood testing (FOBt) reduces colorectal cancer mortality, but the test has low sensitivity. A "missed" cancer may cause psychologic harms in the screened population that partially counteract the benefits of early detection., METHODS: Three hundred and eleven people diagnosed with colorectal cancer (i) after a negative FOBt result (interval cancer), (ii) a …	2015	//	Cancer epidemiology, biomarkers & prevention : a publication of the American Association for Cancer Research, cosponsored by the American Society of Preventive Oncology	24	7	1032-1038		https://dx.doi.org/10.1158/1055-9965.EPI-15-0004		#3563	Miles 2015	Not reporting on any interval of interest
Diagnostic and Treatment Delays of Colorectal Cancer in a Safety-Net Hospital: The Influence of a Patient Navigator and a Colorectal Cancer Pathway on a High-Risk Population	Miller, Maxine K; Orangio, Guy R		2017	10//	JOURNAL OF THE AMERICAN COLLEGE OF SURGEONS	225	4, 2	E66-E66		10.1016/j.jamcollsurg.2017.07.700		#3567	Miller 2017	Conference abstract only
The impact of wait times on oncological outcome in high-risk patients with endometrial cancer	Mitric, Cristina; Matanes, Emad; Wissing, Michel; Amajoud, Zainab; Abitbol, Jeremie; Yasmeen, Amber; Lopez-Ozuna, Vanessa; Eisenberg, Neta; Laskov, Ido; Lau, Susie; Salvador, Shannon; Gotlieb, Walter H; Kogan, Liron	Objective To evaluate the impact of surgical wait times on outcome ofpatients with grade 3 endometrial cancer.Methods All consecutive patients surgically treated for grade 3endometrial cancer between 2007 and 2015 were included. Patients weredivided into two groups based on the time interval between endometrialbiopsy and surgery: wait time from biopsy to surgery <= 12 weeks (84days) vs more than …	2020	//	JOURNAL OF SURGICAL ONCOLOGY	122	2	306-314		10.1002/jso.25929		#3580	Mitric 2020	Not reporting on any interval of interest
Racial/Ethnic Disparities in Time to a Breast Cancer Diagnosis: The Mediating Effects of Health Care Facility Factors.	Molina, Yamile; Silva, Abigail; Rauscher, Garth H	BACKGROUND: Racial/ethnic disparities exist along the breast cancer continuum, including time to a diagnosis. Previous research has largely focused on patient-level factors, and less is known about the role that health care facilities may play in delayed breast cancer care., OBJECTIVES: We examined racial/ethnic disparities in delayed diagnosis for breast cancer in the Breast Cancer Care in Chica…	2015	//	Medical care	53	10	872-878		https://dx.doi.org/10.1097/MLR.0000000000000417		#3592	Molina 2015	Incomplete outcome reporting
Length of Symptoms Before Referral: Prognostic Variable for High-grade Soft Tissue Sarcoma?	Rougraff, Bruce T; Lawrence, Jackie; Davis, Kenneth	It is commonly assumed patients with high-grade soft tissue sarcomas whoare diagnosed and treated quickly after the first onset of symptoms farebetter than those with longer symptoms before treatment. The literaturecontains no substantive data to support this assumption for soft tissuesarcomas, particularly for high-grade lesions.We examined selected potential prognostic factors for high-grade so…	2012	03//	CLINICAL ORTHOPAEDICS AND RELATED RESEARCH	470	3	706-711		10.1007/s11999-011-2192-4		#3636	Rougraff 2012	Not reporting on any interval of interest
Impact of investigations in general practice on timeliness of referral for patients subsequently diagnosed with cancer: analysis of national primary care audit data.	Rubin, G P; Saunders, C L; Abel, G A; McPhail, S; Lyratzopoulos, G; Neal, R D	BACKGROUND: For patients with symptoms of possible cancer who do not fulfil the criteria for urgent referral, initial investigation in primary care has been advocated in the United Kingdom and supported by additional resources. The consequence of this strategy for the timeliness of diagnosis is unknown., METHODS: We analysed data from the English National Audit of Cancer Diagnosis in Primary Care…	2015	//	British journal of cancer	112	4	676-687		https://dx.doi.org/10.1038/bjc.2014.634		#3642	Rubin 2015	Not reporting on any interval of interest
Delays in radiation therapy as a result of insurance peer-to-peer prior authorizations among lung cancer patients	Salgado, Lucas Resende; Smith, William H; Nehlsen, Anthony; Sheu, Rendi; Saitta, Audrey; Dharmarajan, Kavita; Rosenstein, Barry; Rosenzweig, Kenneth E	Objectives Lung cancer is the leading cause of cancer death in the USAand timely treatment plays a major role in the prognosis. Peer-to-peerinsurance prior authorizations are believed to represent a major causeof treatment delays. However, the effect of peer-to-peer priorauthorizations on radiotherapy treatment delays in lung cancer remainsunknown. Methods We reviewed departmental treatment recor…	2019	//	JOURNAL OF RADIATION ONCOLOGY	8	4	389-393		10.1007/s13566-019-00409-8		#3663	Salgado 2019	Not reporting on any interval of interest
Urologist referral delay and its impact on survival after radical cystectomy for bladder cancer	Santos, F; Dragomir, A; Kassouf, W; Franco, E; Aprikian, A	BackgroundEvidence shows that wait times before bladder cancer surgery have beenincreasing, and wait time can negatively affect survival. We aimed todetermine if a long delay caused by an indirect referral before a firsturologist visit affects the survival of patients undergoing radicalcystectomy for bladder cancer.MethodsWe analyzed data from 1271 patients who underwent surgery for bladdercancer…	2015	02//	CURRENT ONCOLOGY	22	1	E20-E26		10.3747/co.22.2052		#3675	Santos 2015	Not reporting on any interval of interest
Predictors of preoperative delays before radical cystectomy for bladder cancer in Quebec	Santos, Fabiano; Dragomir, Alice; Kassouf, Wassim; Franco, Eduardo L; Aprikian, Armen	OBJECTIVES: To characterise and measure different components of preoperative delays experienced by patients with bladder cancer before radical cystectomy (RC) in the province of Quebec, Canada and to identify the predictors of long waiting times., METHODS: We conducted a retrospective cohort study using the data of patients who underwent RC for bladder cancer between 2000 and 2009 in Quebec. The …	2015	//	BJU international	115	3	389-396		https://dx.doi.org/10.1111/bju.12742		#3676	Santos 2015	Not reporting on any interval of interest
Gender differences in stage at diagnosis and preoperative radiotherapy in patients with rectal cancer	Sarasqueta, Cristina; Victoria Zunzunegui, Ma; Enriquez Navascues, Jose Maria; Querejeta, Arrate; Placer, Carlos; Perales, Amaia; Gonzalez, Nerea; Aguirre, Urko; Bare, Marisa; Escobar, Antonio; Maria Quintana, Jose; Grp, REDISSEC-CARESS C C R	Background Few studies have examined gender differences in the clinicalmanagement of rectal cancer. We examine differences in stage atdiagnosis and preoperative radiotherapy in rectal cancer patients.Methods A prospective cohort study was conducted in 22 hospitals inSpain including 770 patients undergoing surgery for rectal cancer. Studyoutcomes were disseminated disease at diagnosis and receivin…	2020	//	BMC CANCER	20	1			10.1186/s12885-020-07195-4		#3678	Sarasqueta 2020	Incomplete outcome reporting
The role of socio-economic factors and dental service utilization in treatment delay among oral cancer patients in Tehran	Sargeran, Katayoun; Murtomaa, Heikki; Safavi, Seied Mohhamad Reza		2013	05//	ORAL ONCOLOGY	49	1	S107-S107		10.1016/j.oraloncology.2013.03.283		#3681	Sargeran 2013	Conference abstract only
Factors Contributing to Late-Stage Breast Cancer Presentation in sub-Saharan Africa	Scheel, John R; Anderson, Sarah; Foerster, Milena; Galukande, Moses; McCormack, Valerie	Purpose of ReviewLate stage at breast cancer diagnosis is a majorcontributor to poor survival from breast cancer in many sub-SaharanAfrican countries. Using Ugandan as an example, we discuss barriersalong the journey to diagnosis and highlight areas where improvementsare needed.Recent FindingsIn Uganda, the majority of breast cancerpatients noticed symptoms of their cancer for at least 9months pr…	2018	09//	CURRENT BREAST CANCER REPORTS	10	3	142-147		10.1007/s12609-018-0278-7		#3697	Scheel 2018	Not an original research report
Symptom interpretation and health care seeking in ovarian cancer.	Seibaek, Lene; Petersen, Lone K; Blaakaer, Jan; Hounsgaard, Lise	BACKGROUND: Ovarian cancer is the leading cause of death among women suffering from gynaecological malignancies in the Western world. Worldwide, approximately 200,000 women are diagnosed with the disease each year. This article deals with the health care seeking and symptom interpretation process among Danish women, who have a very high mortality rate., METHODS: The health seeking and symptom int…	2011	//	BMC women's health	11		31-31		https://dx.doi.org/10.1186/1472-6874-11-31		#3725	Seibaek 2011	Not reporting on any interval of interest
Impact of a program for rapid diagnosis and treatment of lung cancer on hospital care delay and tumor stage.	Selva, Anna; Bolibar, Ignasi; Torrego, Alfons; Pallares, Maria Cinta	AIMS AND BACKGROUND: Several countries have introduced programs for rapid diagnosis and treatment of cancer, but their impact on hospital care delay and tumor stage is not clear. We assessed the impact of a rapid diagnosis and treatment program (RDTP) for lung cancer on the diagnosis-to-treatment interval (DTI) and tumor stage., METHODS AND STUDY DESIGN: We performed a quasi-experimental study in…	2014	//	Tumori	100	6	e243-9		https://dx.doi.org/10.1700/1778.19286		#3731	Selva 2014	Not reporting on any interval of interest
TREATMENT DELAY FOR MAORI WOMEN WITH BREAST CANCER IN NEW ZEALAND	Seneviratne, S A; Campbell, I D; Scott, N; Lawrenson, R		2014	//	BREAST	23	4	S5-S5		10.1016/j.breast.2014.05.017		#3732	Seneviratne 2014	Duplicate abstract not detected automatically as such
Shorter specialist time intervals are associated with advanced stage on symptomatic oral cancer	Seoane, J; Otero-Rico, A; Lopez-Cedrun, J L; Varela-Centelles, P	ObjectivesAs longer times from the first symptom to diagnosis andtreatment of oral cancers have been linked to poorer outcomes, thisstudy investigates the contribution of the specialist to this time(STI).Subjects and MethodsA series of 228 oral/oropharyngeal squamous cellcarcinoma patients were retrospectively studied to determine the STI andits related factors.ResultsPatients were mostly males (…	2018	03//	ORAL DISEASES	24	2022-02-01	112-114		10.1111/odi.12754		#3734	Seoane 2018	Not reporting on any interval of interest
Proliferative activity and diagnostic delay in oral cancer.	Seoane, Juan; Pita-Fernandez, Salvador; Gomez, Iria; Vazquez, Ines; Lopez-Cedrun, Jose Luis; De Agustin, Domingo; Varela-Centelles, Pablo	BACKGROUND: Tumor stage may relate to the chronology of neoplasm growth and has been used as an outcome variable when studying diagnostic delay in oral cancer. However, tumor growth rate may act as a confounding factor., METHODS: We reviewed a total of 63 incident cases of oral cancer. The variables considered for the study included age, sex, smoking history, tumor site, TNM stage, Ki-67 score, a…	2010	//	Head & neck	32	10	1377-1384		https://dx.doi.org/10.1002/hed.21338		#3737	Seoane 2010	Not reporting on any interval of interest
Factors related to late stage diagnosis of oral squamous cell carcinoma.	Seoane-Romero, Juan-Manuel; Vazquez-Mahia, Ines; Seoane, Juan; Varela-Centelles, Pablo; Tomas, Inmaculada; Lopez-Cedrun, Jose-Luis	AIMS: To identify factors related to advanced-stage diagnosis of oral cancer to disclose high-risk groups and facilitate early detection strategies., STUDY DESIGN: An ambispective cohort study on 88 consecutive patients treated from January 1998 to December 2003., INCLUSION CRITERIA: pathological diagnosis of OSCC (primary tumour) at any oral site and suffering from a tumour at any TNM stage. Var…	2012	//	Medicina oral, patologia oral y cirugia bucal	17	1	e35-40				#3739	Seoane-Romero 2012	Not reporting on any interval of interest
Two week rule referral for patients with colorectal cancer below the age of 50; are we being ageist?.	Shabbir, J; Vijayan, V; Silavant, M; Fowler, A L; Cook, T A; Lucarotti, M E	OBJECTIVES: The TWR system was introduced in July 2000. The purpose of this study was to investigate whether patients below the age of 50 years with colorectal cancer (CRC) are experiencing delays in treatment., METHODS: The CRC database was searched for all newly diagnosed colorectal cancers between January 2001 and December 2005 in patients who were aged less than 50 years., RESULTS: There were…	2009	//	The surgeon : journal of the Royal Colleges of Surgeons of Edinburgh and Ireland	7	5	276-281				#3748	Shabbir 2009	Not reporting on any interval of interest
Diagnostic miss rate for colorectal cancer: an audit	Than, Mary; Witherspoon, Jolene; Shami, Javed; Patil, Prachi; Saklani, Avanish	Background Colorectal cancer (CRC) is a common cancer worldwide. Whilescreening improves survival, avoiding delayed diagnosis in symptomaticpatients is crucial. Computed tomographic colonography (CTC) orcolonoscopy is recommended as first-line investigation and mostsocieties recommend counseling patients undergoing colonoscopy about amiss rate of 5%. This audit evaluates ``miss rate{''} of colore…	2015	//	ANNALS OF GASTROENTEROLOGY	28	1	94-98				#3757	Than 2015	Interval definition is unclear
Audit of the association between length of time spent on diagnostic work-up and tumour stage in patients with symptomatic colon cancer	Tiong, Jimmy; Gray, Andrew; Jackson, Christopher; Thompson-Fawcett, Mark; Schultz, Michael	BackgroundColorectal cancer is one of the most incident cancers in NewZealand. Due to resource limitations, some patients experiencedprotracted wait times before reaching a definitive diagnosis. Weanalysed the relationship between time to diagnosis and clinical stageand reviewed the length of time for components of the diagnostic work-upto identify priority areas for service improvement. We bench…	2017	03//	ANZ JOURNAL OF SURGERY	87	3	138-142		10.1111/ans.12804		#3769	Tiong 2017	Not reporting on any interval of interest
Identifying the Factors Causing Delayed Presentation of Cancer Patients to a Government Medical College of Central India	Tiwari, Vivek; Yogi, Veenita; Ghori, Hameed Uzzafar; Singh, Om Prakash; Peepre, Karan; Yadav, Suresh; Mohare, Chaitlal	Background: The incidence of cancer is increasing throughout the world.One of the prime aims of its management is early diagnosis andtherapeutic intervention. Factors causing delay to either of these goalsshould be identified and rectified.Aim: To identify the factors causing delayed initial diagnosis andsubsequent management in patients presenting to the Oncology department.Materials and Methods…	2015	09//	JOURNAL OF CLINICAL AND DIAGNOSTIC RESEARCH	9	9	XC9-XC12		10.7860/JCDR/2015/15104.6512		#3771	Tiwari 2015	Not reporting on any interval of interest
Impact of a continuing medical education meeting on the use and timing of urgent cancer referrals among general practitioners - a before-after study.	Toftegaard, Berit Skjodeberg; Bro, Flemming; Falborg, Alina Zalounina; Vedsted, Peter	BACKGROUND: Detection of cancer in general practice is challenging because symptoms are diverse. Even so-called alarm symptoms have low positive predictive values of cancer. Nevertheless, appropriate referral is crucial. As 85% of cancer patients initiate their cancer diagnostic pathway in general practice, a Continuing Medical Education meeting (CME-M) in early cancer diagnosis was launched in D…	2017	//	BMC family practice	18	1	44-44		https://dx.doi.org/10.1186/s12875-017-0607-3		#3774	Toftegaard 2017	Not reporting on any interval of interest
Factors associated with delays to medical assessment and diagnosis for patients with colorectal cancer	Tomlinson, Corey; Wong, Clarence; Au, Heather-Jane; Schiller, Dan	Objective To identify factors associated with delays to medicalassessment and diagnosis for patients with colorectal cancer (CRC).Design Data were collected through a standardized questionnaire.Clinical records were also reviewed. When necessary, patients werecontacted by a member of the study team to collect missing data andconfirm information.Setting Cross Cancer Institute in Edmonton, Alta.Par…	2012	09//	CANADIAN FAMILY PHYSICIAN	58	9	E495-E501				#3782	Tomlinson 2012	Incomplete outcome reporting
The impact of clinical prognostic factors on the survival of patients with oral squamous cell carcinoma.	Tong, Xiang-Juan; Shan, Zhen-Feng; Tang, Zhan-Gui; Guo, Xin-Cheng	PURPOSE: This study investigated prognostic factors and useful predictors for survival in patients with oral squamous cell carcinoma., PATIENTS AND METHODS: The medical records of all patients with oral squamous cell carcinoma who underwent curative surgery with or without adjuvant radiation from 2009 through 2011 were retrospectively reviewed., RESULTS: Seventy-seven patients (63 men and 14 wome…	2014	//	Journal of oral and maxillofacial surgery : official journal of the American Association of Oral and Maxillofacial Surgeons	72	12	2497.e1-10		https://dx.doi.org/10.1016/j.joms.2014.07.001		#3783	Tong 2014	Not reporting on any interval of interest
Time to diagnosis and mortality in colorectal cancer: a cohort study in primary care.	Torring, M L; Frydenberg, M; Hansen, R P; Olesen, F; Hamilton, W; Vedsted, P	BACKGROUND: The relationship between the diagnostic interval and mortality from colorectal cancer (CRC) is unclear. This association was examined by taking account of important confounding factors at the time of first presentation of symptoms in primary care., METHODS: A total of 268 patients with CRC were included in a prospective, population-based study in a Danish county. The diagnostic interv…	2011	//	British journal of cancer	104	6	934-940		https://dx.doi.org/10.1038/bjc.2011.60		#3787	Torring 2011	Not reporting on any interval of interest
Evidence of advanced stage colorectal cancer with longer diagnostic intervals: a pooled analysis of seven primary care cohorts comprising 11 720 patients in five countries.	Torring, M L; Murchie, P; Hamilton, W; Vedsted, P; Esteva, M; Lautrup, M; Winget, M; Rubin, G	BACKGROUND: The benefits from expedited diagnosis of symptomatic cancer are uncertain. We aimed to analyse the relationship between stage of colorectal cancer (CRC) and the primary and specialist care components of the diagnostic interval., METHODS: We identified seven independent data sets from population-based studies in Scotland, England, Canada, Denmark and Spain during 1997-2010 with a total…	2017	//	British journal of cancer	117	6	888-897		https://dx.doi.org/10.1038/bjc.2017.236		#3789	Torring 2017	Not an original research report
Wait times for prostate cancer treatment and patient perceptions of care in Canada: a mixed-methods report	Tran, K; Sandoval, C; Rahal, R; Porter, G; Siemens, R; Hernandez, J; Fung, S; Louzado, C; Liu, J; Bryant, H; Comm, Syst Performance Steering; Grp, Tech Working	Background Access to cancer care is a significant concern for Canadians.Prolonged delays between cancer diagnosis and treatment have beenassociated with anxiety, stress, and perceived powerlessness forpatients and their family members. Longer wait times can also beassociated with poorer prognosis, although the evidence is inconclusive.Here, we report national wait times for radiation therapy and …	2015	10//	CURRENT ONCOLOGY	22	5	361-364		10.3747/co.22.2795		#3798	Tran 2015	Not reporting on any interval of interest
Overall Survival of Women with Locally Advanced Cervical Cancer (STAGE IIb-IVa) is Adversely Affected by Treatment Delays Measureable in Days	Trudeau, E; Regn, R; Robinson, W; Robinson, W R		2016	10//	GYNECOLOGIC ONCOLOGY	143	1	198-198		10.1016/j.ygyno.2016.08.250		#3802	Trudeau 2016	Conference abstract only
Effect of time interval from diagnosis to treatment for non-small cell lung cancer on survival: a national cohort study in Taiwan	Tsai, Chang-Hung; Kung, Pei-Tseng; Kuo, Wei-Yin; Tsai, Wen-Chen	Objectives This study aimed to determine if treatment delay afternon-small cell lung cancer (NSCLC) diagnosis impacts patient survivalrate.Study design This study is a natural experiment in Taiwan. Aretrospective cohort investigation was conducted from 2004 to 2010,which included 42 962 patients with newly diagnosed NSCLC.Methods We identified 42 962 patients with newly diagnosed NSCLC in theTaiw…	2020	//	BMJ OPEN	10	4			10.1136/bmjopen-2019-034351		#3804	Tsai 2020	Incomplete outcome reporting
Influence of time interval from diagnosis to treatment on survival for oral cavity cancer: A nationwide cohort study	Tsai, Wen-Chen; Kung, Pei-Tseng; Wang, Yueh-Hsin; Huang, Kuang-Hua; Liu, Shih-An	ObjectivesWe aimed to explore the relationship between the time interval fromdiagnosis to treatment and survival of oral cavity squamous cellcarcinoma patients.Materials and methodsA population-based study was conducted between 2004 and 2010. Claimsdata of oral squamous cell carcinoma patients were retrieved from theTaiwan Cancer Registry Database. Secondary data were obtained fromTaiwan's Nation…	2017	//	PLOS ONE	12	4			10.1371/journal.pone.0175148		#3807	Tsai 2017	Duplicate report or sample reported in another article
Influence of the time interval from diagnosis to treatment on survival for early-stage liver cancer.	Tsai, Wen-Chen; Kung, Pei-Tseng; Wang, Yueh-Hsin; Kuo, Wei-Yin; Li, Ya-Hsin	OBJECTIVES: Liver cancer is the fifth most common cancer in men and the ninth most common cancer in women, and the WHO expects that there will be 1,341,344 cases in 2034 worldwide. Liver cancer also has the second-highest cancer death rate, accounting for 7% of all cancers. The study is going to explore the relationship between time interval from diagnosis to treatment and survival status of earl…	2018	//	PloS one	13	6	e0199532-e0199532		https://dx.doi.org/10.1371/journal.pone.0199532		#3808	Tsai 2018	Incomplete outcome reporting
Barriers and Explanatory Mechanisms of Delays in the Patient and Diagnosis Intervals of Care for Breast Cancer in Mexico.	Unger-Saldana, Karla; Ventosa-Santaularia, Daniel; Miranda, Alfonso; Verduzco-Bustos, Guillermo	BACKGROUND: Most breast cancer patients in low- and middle-income settings are diagnosed at advanced stages due to lengthy intervals of care. This study aimed to understand the mechanisms through which delays occur in the patient interval and diagnosis interval of care., MATERIALS AND METHODS: We conducted a cross-sectional survey including 886 patients referred to four major public cancer hospit…	2018	//	The oncologist	23	4	440-453		https://dx.doi.org/10.1634/theoncologist.2017-0431		#3829	Unger-Saldana 2018	Duplicate report or sample reported in another article
Prognostic factors in patients with jaw sarcomas.	Vadillo, Rafael Morales; Contreras, Sonia Julia Sacsaquispe; Canales, Janet Ofelia Guevara	The aim of this study was to identify the prognostic factors related to the survival of patients with sarcomas of the jaw treated in the Dr. Eduardo Caceres Graziani National Institute for Neoplastic Diseases, Lima, Peru. Age, gender, delay in consultation, diagnostic delay, therapeutic delay, tumor size, tumor location, facial asymmetry, pain, treatment type, and histopathological diagnosis were…	2011	//	Brazilian oral research	25	5	421-426				#3832	Vadillo 2011	Interval definition is unclear
Characteristics and medical-care-seeking of head and neck cancer patients: a population-based cross-sectional survey.	Vaisanen, Janne A; Syrjala, Anna-Maija H; Pesonen, Paula R O; Pukkila, Matti J; Koivunen, Petri T; Alho, Olli-Pekka	OBJECTIVES: Well-known risk factors, such as smoking and alcohol consumption, easily denounce head and neck cancer patients as smokers, alcohol abusers, and persons who are socially excluded and have low socioeconomic status. To diagnose these patients as early as possible, we should not have a prejudiced assumption of their characteristics., MATERIALS AND METHODS: We collected detailed data on p…	2014	//	Oral oncology	50	8	740-745		https://dx.doi.org/10.1016/j.oraloncology.2014.04.009		#3834	Vaisanen 2014	Incomplete outcome reporting
Length of diagnostic delay in patients with non-small-cell lung cancer.	Valdes, Solangel; Garcia, Eberto; Perez, Hayvin; Hernandez, Marisela	INTRODUCTION: Despite advances in diagnostic techniques and treatment, lung cancer is the leading cause of cancer death worldwide and in Cuba. Prompt initiation of cancer therapy depends on rapid diagnostic confirmation; however, most patients are diagnosed at an advanced stage. In the Cuban health system, primary, secondary and tertiary levels of care are interrelated; patients may seek care at …	2010	//	MEDICC review	12	1	29-32				#3836	Valdes 2010	Incomplete outcome reporting
Coping strategies and patient delay in patients with cancer.	Pedersen, Anette Fischer; Olesen, Frede; Hansen, Rikke Pilegaard; Zachariae, Robert; Vedsted, Peter	This study examined associations between avoidance and approach coping and patient delay in cancer patients (N = 1024). Approach coping was associated with short appraisal intervals (time from symptom discovery to recognition of symptom seriousness). Avoidance coping was associated with long appraisal intervals when adjusting for covariates. Help-seeking intervals (time from recognition of sympto…	2013	//	Journal of psychosocial oncology	31	2	204-218		https://dx.doi.org/10.1080/07347332.2012.761319		#3837	Pedersen 2013	Incomplete outcome reporting
Effect of treatment delay on survival in patients with cervical cancer: a historical cohort study.	Perri, Tamar; Issakov, Gal; Ben-Baruch, Gilad; Felder, Shira; Beiner, Mario E; Helpman, Limor; Hogen, Liat; Jakobson-Setton, Ariella; Korach, Jacob	OBJECTIVE: The objective of this study was to evaluate the effect of treatment delay on prognosis in patients with cervical cancer., METHODS: The study group of this historic cohort study comprised 321 patients newly diagnosed with cervical cancer between 1999 and 2010. Time from diagnosis to treatment was analyzed both as a continuous variable and as a categorical variable in 3 groups that diffe…	2014	//	International journal of gynecological cancer : official journal of the International Gynecological Cancer Society	24	7	1326-1332		https://dx.doi.org/10.1097/IGC.0000000000000211		#3849	Perri 2014	Incomplete outcome reporting
Treatment delay and outcomes in stage IV lung cancer: The reality of a public hospital in a developing country.	Peruzzo, Nicolas; Coelho, Juliano Ce; Goessling, Gustavo; Buiar, Pedro Grachinski; Macedo, Gabriel de Souza; Lenz, Gabriel; Rocha, Debora Leite; Rubini Liedke, Pedro Emanuel; Schwartsmann, Gilberto		2019	05//	JOURNAL OF CLINICAL ONCOLOGY	37	15, S					#3852	Peruzzo 2019	Conference abstract only
Latency of intracranial germ cell tumors and diagnosis delay.	Phi, Ji Hoon; Kim, Seung-Ki; Lee, Young Ah; Shin, Choong Ho; Cheon, Jung-Eun; Kim, In-One; Yang, Sei Won; Wang, Kyu-Chang	BACKGROUND: Intracranial germ cell tumors (GCTs) frequently take an insidious clinical course before diagnosis. To date, clinical latency has been discussed in the context of germinoma in the suprasellar area and basal ganglia., OBJECTIVE: In this study, we classified the clinical latency of intracranial GCTs into three categories and described their characteristics in order to understand the ful…	2013	//	Child's nervous system : ChNS : official journal of the International Society for Pediatric Neurosurgery	29	10	1871-1881		https://dx.doi.org/10.1007/s00381-013-2164-y		#3859	Phi 2013	Not reporting on any interval of interest
Pap tests in the diagnosis of cervical cancer: Help or hinder?.	Philp, Lauren; Jembere, Nathaniel; Wang, Li; Gao, Julia; Maguire, Bryan; Kupets, Rachel	OBJECTIVE: To evaluate the impact of pap tests on the time to diagnosis of cervical cancer., METHODS: In this population-based retrospective cohort study, Ontario women >=21years diagnosed with cervical cancer between 2011 and 2014 were identified and database data collected. The presence or absence of a pap test 0-2years preceding cancer diagnosis was identified. Descriptive and modelling analys…	2018	//	Gynecologic oncology	150	1	61-66		https://dx.doi.org/10.1016/j.ygyno.2018.05.019		#3861	Philp 2018	Not reporting on any interval of interest
Patient delay among Colombian women with breast cancer.	Pineros, Marion; Sanchez, Ricardo; Cendales, Ricardo; Perry, Fernando; Ocampo, Rocio	OBJECTIVE: Characterize diagnosis and treatment of breast cancer in Bogota, Colombia and examine the extent and determinants of patient delay., MATERIAL AND METHODS: Using a census approach we identified 1 106 women with breast cancer. Information was gathered through personal interviews and the review of medical records. Patient delay was defined as the time elapsed from first symptoms to initia…	2009	//	Salud publica de Mexico	51	5	372-380				#3867	Pineros 2009	Incomplete outcome reporting
Diagnosis delay and follow-up strategies in colorectal cancer. Prognosis implications: a study protocol.	Pita Fernandez, Salvador; Pertega Diaz, Sonia; Lopez Calvino, Beatriz; Gonzalez Santamaria, Paloma; Seoane Pillado, Teresa; Arnal Monreal, Francisco; Macia, Francesc; Sanchez Calavera, Maria Antonia; Espi Macias, Alejandro; Valladares Ayerbes, Manuel; Pazos, Alejandro; Reboredo Lopez, Margarita; Gonzalez Saez, Luis; Montserrat, Maria Ramos; Segura Noguera, Josep Maria; Monreal Aliaga, Isabel; Gon…	BACKGROUND: Controversy exists with regard to the impact that the different components of diagnosis delay may have on the degree of invasion and prognosis in patients with colorectal cancer. The follow-up strategies after treatment also vary considerably. The aims of this study are: a) to determine if the symptoms-to-diagnosis interval and the treatment delay modify the survival of patients with …	2010	//	BMC cancer	10		528-528		https://dx.doi.org/10.1186/1471-2407-10-528		#3872	PitaFernandez 2010	Study protocol without data
Effect of diagnostic delay on survival in patients with colorectal cancer: a retrospective cohort study	Pita-Fernandez, Salvador; Gonzalez-Saez, Luis; Lopez-Calvino, Beatriz; Seoane-Pillado, Teresa; Rodriguez-Camacho, Elena; Pazos-Sierra, Alejandro; Gonzalez-Santamaria, Paloma; Pertega-Diaz, Sonia		2016	//	BMC CANCER	16				10.1186/s12885-016-2717-z		#3873	Pita-Fernandez 2016	Not reporting on any interval of interest
Diagnostic and treatment delay	Pita-Fernandez, Salvador; Pertega-Diaz, Sonia; Lopez-Calvino, Beatriz; Seoane-Pillado, Teresa; Gago-Garcia, Esther; Seijo-Bestilleiro, Rocio; Gonzalez-Santamaria, Paloma; Pazos-Sierra, Alejandro	BACKGROUND: Due to recent improvements in colorectal cancer survival, patient-reported outcomes, including health-related quality of life and satisfaction with care, have become well-established endpoints to determine the impact of the disease on the lives of patients. The aim of this study is to determine prospectively, in a cohort of colorectal cancer incident cases: a) health-related quality o…	2013	//	Health and quality of life outcomes	11		117-117		https://dx.doi.org/10.1186/1477-7525-11-117		#3874	Pita-Fernandez 2013	Study protocol without data
Cancer care challenges in developing countries	Price, Adi J; Ndom, Paul; Atenguena, Etienne; Nouemssi, Jean Pierre Mambou; Ryder, Robert W	BACKGROUND: Health systems in Sub-Saharan Africa are not prepared forthe rapid rise in cancer rates projected in the region over the nextdecades. More must be understood about the current state of cancer carein this region to target improvement efforts. Yaounde General Hospital(YGH) currently is the only site in Cameroon (population: 18.8 million)where adults can receive chemotherapy from trained…	2012	07//	CANCER	118	14	3627-3635		10.1002/cncr.26681		#3899	Price 2012	Incomplete outcome reporting
Measuring the impact of national guidelines: What methods can be used to uncover time-varying effects for healthcare evaluations?	Price, Sarah; Zhang, Xiaohui; Spencer, Anne	We examine the suitability of three methods using patient-level data toevaluate the time-varying impacts of national healthcare guidelines.Such guidelines often codify progressive change and are implementedgradually; for example, National Institute for Health and CareExcellence (NICE) suspected-cancer referral guidelines. These wererevised on June 23, 2015, to include more cancer symptoms and tes…	2020	//	SOCIAL SCIENCE & MEDICINE	258				10.1016/j.socscimed.2020.113021		#3900	Price 2020	Not reporting on any interval of interest
Watchful waiting for metastatic colorectal cancer	Price, Timothy J; Townsend, Amanda R; Beeke, Carol; Bishnoi, Sarwan; Padbury, Robert; Maddern, Guy; Karapetis, Christos S	AIM: The role of chemotherapy in metastatic colorectal cancer (mCRC) is firmly established and the option of watchful waiting (WW) has become an alternative rarely considered. However, there may be a group of patients who are diagnosed with low volume and asymptomatic disease and who may be suitable for a WW plan., METHODS: From the South Australian Cancer Registry for mCRC we examined cancer cha…	2012	//	Asia-Pacific journal of clinical oncology	8	1	2013-10-01		https://dx.doi.org/10.1111/j.1743-7563.2011.01458.x		#3901	Price 2012	Significant delay on an interval was an inclusion criterion
Results of implementation of a fast track pathway for diagnosis of colorectal cancer	Vallverdu Cartie, Helena; Comajuncosas Camp, Jordi; Orbeal Saenz, Rolando A; Lopez Negre, Jose Luis; Gris Garriga, Pedro J; Jimeno Fraile, Jaime; Hermoso Bosch, Judit; Sanchez Pradell, Cristina; Torra Alsina, Sandra; Urgelles Bosch, Joan; Pares, David	Introduction: fast track pathways for diagnosis of cancer intend todecrease delays in diagnosis and treatment of cancer. It is recommendedto initiate treatment in a period no longer than 30 days since admissionin these circuits.Aims: to know the characteristics and fluency of our Fast TrackDiagnostic Pathway (FTDP) for Colorectal Cancer (CRC), with specialattention to those patients selected for …	2011	//	REVISTA ESPANOLA DE ENFERMEDADES DIGESTIVAS	103	8	402-407		10.4321/S1130-01082011000800003		#3911	VallverduCartie 2011	Not reporting on any interval of interest
The association of treatment delay and prognosis in head and neck squamous cell carcinoma (HNSCC) patients in a Dutch comprehensive cancer center.	van Harten, Michel C; de Ridder, Mischa; Hamming-Vrieze, Olga; Smeele, Ludi E; Balm, Alfons J M; van den Brekel, Michiel W M	OBJECTIVE: The increasing volume of head and neck squamous cell carcinoma (HNSCC) patients can lead to longer intervals between histopathological diagnosis and primary treatment. This could cause psychological distress to the patient, but more importantly could possibly lead to tumor progression and decreased survival. Accordingly, this study investigates these relationships., METHODS: The correl…	2014	//	Oral oncology	50	4	282-290		https://dx.doi.org/10.1016/j.oraloncology.2013.12.018		#3919	vanHarten 2014	Duplicate report or sample reported in another article
Clinical audit system as a quality improvement tool in the management of breast cancer	Vijayakumar, Chellappa; Maroju, Nanda Kishore; Srinivasan, Krishnamachari; Reddy, K Satyanarayana	Introduction: Quality improvement is recognized as a major factor thatcan transform healthcare management. This study is a clinical audit thataims at analysing treatment time as a quality indicator and explores therole of setting a target treatment time on reducing treatment delays.Materials and methods: All newly diagnosed patients with breast cancerbetween September 2011 and August 2013 were in…	2016	11//	INTERNATIONAL JOURNAL OF SURGERY	35		44-50		10.1016/j.ijsu.2016.09.011		#3951	Vijayakumar 2016	Not reporting on any interval of interest
Cancer diagnostic delays and travel distance to health services: A nationwide cohort study in Denmark	Virgilsen, Line Flytkjaer; Moller, Henrik; Vedsted, Peter	Background: This study aims to investigate the association betweendistance to health services and intervals in the cancer diagnosticpathway, and explore whether the diagnostic difficulty of the cancerinfluences this association.Method: A nationwide cohort study was conducted based on data from bothquestionnaires and registries. Danish cancer patients diagnosed in2005-2016 and their general practi…	2019	//	CANCER EPIDEMIOLOGY	59		115-122		10.1016/j.canep.2019.01.018		#3959	Virgilsen 2019	Incomplete outcome reporting
Wait Times in Diagnostic Evaluation and Treatment for Patients With Stage III Non-Small Cell Lung Cancer in British Columbia	Wai, Elaine S; Mackinnon, Murray; Hooker, Ross; Moccia, Patrizia; Perry, Kristi R; Truong, Pauline T	Objective: Non-small cell lung cancer (NSCLC) is associated with poorprognosis. Although this is mostly due to the aggressive natural historyof the disease, the effect of treatment delays on patient outcomes isunclear. This study examines various time intervals in the diagnosticevaluation, staging, and treatment of patients with unresectable stageIII NSCLC.Methods: A case-control study of patient…	2012	//	AMERICAN JOURNAL OF CLINICAL ONCOLOGY-CANCER CLINICAL TRIALS	35	4	373-377		10.1097/COC.0b013e3182143cce		#3968	Wai 2012	Not reporting on any interval of interest
TREATMENT DELAYS IN THE MANAGEMENT OF MUSCLE INVASIVE BLADDER CANCER: ANALYSIS OF THE NATIONAL CANCER DATABASE	Waingankar, Nikhil; Churilla, Thomas; Handorf, Elizabeth; Haseebuddin, Mohammed; Tomaszewski, Jeffrey; Canter, Daniel; Kutikov, Alexander; Horwitz, Eric; Greenberg, Richard; Chen, David; Viterbo, Rosalia; Uzzo, Robert; Smaldone, Marc		2015	//	JOURNAL OF UROLOGY	193	4, S	E277-E277		10.1016/j.juro.2015.02.1147		#3969	Waingankar 2015	Conference abstract only
Symptoms and co-morbidities associated with diagnostic intervals for colorectal cancer: a prospective cohort study	Walter, F M; Emery, J; Mendonca, S; Hall, N; Mills, K; Dobson, C; Morris, H; Bankhead, C; Hamilton, W; Rubin, G		2015	09//	EUROPEAN JOURNAL OF CANCER CARE	24	2, SI	49-49				#3977	Walter 2015	Conference abstract only
Symptoms and other factors associated with time to diagnosis and stage of lung cancer: a prospective cohort study.	Walter, F M; Rubin, G; Bankhead, C; Morris, H C; Hall, N; Mills, K; Dobson, C; Rintoul, R C; Hamilton, W; Emery, J	BACKGROUND: This prospective cohort study aimed to identify symptom and patient factors that influence time to lung cancer diagnosis and stage at diagnosis., METHODS: Data relating to symptoms were collected from patients upon referral with symptoms suspicious of lung cancer in two English regions; we also examined primary care and hospital records for diagnostic routes and diagnoses. Descriptive…	2015	//	British journal of cancer	112 Suppl		S6-13		https://dx.doi.org/10.1038/bjc.2015.30		#3978	Walter 2015	Not reporting on any interval of interest
Effect of a Skin Self-monitoring Smartphone Application on Time to Physician Consultation Among Patients With Possible Melanoma A Phase 2 Randomized Clinical Trial	Walter, Fiona M; Pannebakker, Merel M; Barclay, Matthew E; Mills, Katie; Saunders, Catherine L; Murchie, Peter; Corrie, Pippa; Hall, Per; Burrows, Nigel; Emery, Jon D	Importance Melanoma is among the most lethal skin cancers; it has becomethe fifth most common cancer in the United Kingdom, and incidence ratesare rising. Population approaches to reducing incidence have focused onmass media campaigns to promote earlier presentation and potentiallyimprove melanoma outcomes; however, interventions using smartphoneapplications targeting those with the greatest risk…	2020	02//	JAMA NETWORK OPEN	3	2			10.1001/jamanetworkopen.2020.0001		#3983	Walter 2020	Study population without confirmed cancer diagnosis
Preoperative Delays in the Treatment of DCIS and the Associated Incidence of Invasive Breast Cancer	Ward, William H; DeMora, Lyudmila; Handorf, Elizabeth; Sigurdson, Elin R; Ross, Eric A; Daly, John M; Aggon, Allison A; Bleicher, Richard J	Background. Although treatment delays have been associated with survivalimpairment for invasive breast cancer, this has not been thoroughlyinvestigated for ductal carcinoma in situ (DCIS). With trials underwayto assess whether DCIS can remain unresected, this study was performedto determine whether longer times to surgery are associated withsurvival impairment or increased invasion.Methods. A pop…	2020	02//	ANNALS OF SURGICAL ONCOLOGY	27	2	386-396		10.1245/s10434-019-07844-4		#4004	Ward 2020	Duplicate report or sample reported in another article
Association between Health-Related Quality of Life with Patient and Treatment Delays in Cancer Patients in Indonesia	Waren, Kalis; Vatvani, Akhil Deepak; Gunawan, Catherine; Phenca, Hans Keegan; Kurniawan, Andree		2017	10//	ANNALS OF ONCOLOGY	28	9					#4007	Waren 2017	Conference abstract only
Time to diagnosis and breast cancer stage by race/ethnicity	Warner, Erica T; Tamimi, Rulla M; Hughes, Melissa E; Ottesen, Rebecca A; Wong, Yu-Ning; Edge, Stephen B; Theriault, Richard L; Blayney, Douglas W; Niland, Joyce C; Winer, Eric P; Weeks, Jane C; Partridge, Ann H	We examined differences in time to diagnosis by race/ethnicity, therelationship between time to diagnosis and stage, and the extent towhich it explains differences in stage at diagnosis across racial/ethnicgroups. Our analytic sample includes 21,427 non-Hispanic White (White),Hispanic, non-Hispanic Black (Black) and non-Hispanic Asian/PacificIslander (Asian) women diagnosed with stage I to IV bre…	2012	//	BREAST CANCER RESEARCH AND TREATMENT	136	3	813-821		10.1007/s10549-012-2304-1		#4008	Warner 2012	Not reporting on any interval of interest
A Cluster Randomized Trial Evaluating the Efficacy of Patient Navigation in Improving Quality of Diagnostic Care for Patients with Breast or Colorectal Cancer Abnormalities	Wells, Kristen J; Lee, Ji-Hyun; Calcano, Ercilia R; Meade, Cathy D; Rivera, Marlene; Fulp, William J; Roetzheim, Richard G	Background: This study examines efficacy of a lay patient navigation(PN) program aimed to reduce time between a cancer abnormality anddefinitive diagnosis among racially/ethnically diverse and medicallyunderserved populations of Tampa Bay, Florida.Methods: Using a cluster randomized design, the study consisted of 11clinics (six navigated; five control). Patients were navigated from timeof a breas…	2012	10//	CANCER EPIDEMIOLOGY BIOMARKERS & PREVENTION	21	10	1664-1672		10.1158/1055-9965.EPI-12-0448		#4027	Wells 2012	Not reporting on any interval of interest
Breast Cancer Diagnosis and Treatment After High-Deductible Insurance Enrollment	Wharam, J Frank; Zhang, Fang; Lu, Christine Y; Wagner, Anita K; Nekhlyudov, Larissa; Earle, Craig C; Soumerai, Stephen B; Ross-Degnan, Dennis	PurposeHigh-deductible health plans (HDHPs) require substantialout-of-pocket spending and might delay crucial health services. Breastcancer treatment delays of as little as 2 months are associated withadverse outcomes.MethodsWe used a controlled prepost design withsurvival analysis to assess timing of breast cancer care events among273,499 women age 25 to 64 years without evidence of breast cance…	2018	//	JOURNAL OF CLINICAL ONCOLOGY	36	11	1121+-1121+		10.1200/JCO.2017.75.2501		#4031	Wharam 2018	Not reporting on any interval of interest
PROGNOSTIC SIGNIFICANCE OF DIAGNOSTIC DELAY IN PATIENTS DIAGNOSED WITH UPPER GASTROINTESTINAL TRACT CANCER	Wheat, J; Blake, P; Karran, A; Lewis, W G		2015	06//	GUT	64	1	A283-A283		10.1136/gutjnl-2015-309861.608		#4032	Wheat 2015	Conference abstract only
Primary Treatment Results of Nasopharyngeal Carcinoma (NPC) in Yogyakarta	Wildeman, Maarten A; Fles, Renske; Herdini, Camelia; Indrasari, Rai S; Vincent, Andrew D; Tjokronagoro, Maesadji; Stoker, Sharon; Kurnianda, Johan; Karakullukcu, Baris; Taroeno-Hariadi, Kartika W; Hamming-Vrieze, Olga; Middeldorp, Jaap M; Hariwiyanto, Bambang; Haryana, Sofia M; Tan, I Bing	Introduction: Nasopharyngeal Carcinoma (NPC) is a major health problemin southern and eastern Asia. In Indonesia NPC is the most frequentcancer in the head and neck area. NPC is very sensitive to radiotherapyresulting in 3-year disease-free and overall survival of approximately70% and 80%, respectively. Here we present routine treatment resultsin a prospective study on NPC in a top referral; univ…	2013	05//	PLOS ONE	8	5			10.1371/journal.pone.0063706		#4044	Wildeman 2013	Not reporting on any interval of interest
Differences at Presentation and Treatment of Testicular Cancer in Hispanic Men: Institutional and National Hospital-based Analyses	Woldu, Solomon L; Aydin, Ahmet M; Rao, Ashwin V; Hutchinson, Ryan C; Singla, Nirmish; Clinton, Timothy N; Krabbe, Laura-Maria; Passoni, Niccolo M; Raj, Ganesh V; Miller, David S; Amatruda, James F; Sagalowsky, Arthur I; Lotan, Yair; Arriaga, Yull; Margulis, Vitaly; Bagrodia, Aditya	OBJECTIVE To describe epidemiologic patterns, stage at presentation,histology, and treatment differences associated with Hispanic mendiagnosed with testicular germ cell tumor (TGCT). Hispanics are thefastest growing demographic in the United States and reports suggestthat the incidence of TGCT is rising most rapidly in this demographic,yet little is known about TGCTs in Hispanic patients.MATERIAL…	2018	02//	UROLOGY	112		103-110		10.1016/j.urology.2017.08.059		#4054	Woldu 2018	Not reporting on any interval of interest
Increased Pathologic Upstaging With Rising Time to Treatment Initiation for Head and Neck Cancer: A Mechanism for Increased Mortality	Xiao, Roy; Ward, Matthew C; Yang, Kailin; Adelstein, David J; Koyfman, Shlomo A; Prendes, Brandon L; Burkey, Brian B	BACKGROUND: Time to treatment initiation (TTI) is increasing and isassociated with worsening survival. In the current study, the authorssought to identify a mechanism for this relationship by assessing theeffect of TTI on clinical-to-pathologic upstaging in patients with headand neck squamous cell carcinoma (HNSCC). METHODS: Using the NationalCancer Data Base, the authors analyzed patients receiv…	2018	//	CANCER	124	7	1400-1414		10.1002/cncr.31213		#4065	Xiao 2018	Incomplete outcome reporting
Malignant bone tumours of the foot	Yang, P; Evans, S; Bali, N; Ramasamy, A; Evans, R; Stevenson, J; Jeys, L; Grimer, R	INTRODUCTION Malignant osseous foot tumours are uncommon. Theironcological outcomes have been poorly documented in the literature sofar. The aim of this study was to establish the incidence and toevaluate the oncological outcomes of such patients.METHODS Our large orthopaedic oncology database was used to review 70malignant osseous foot tumour patients.RESULTS The age at diagnosis of malignant os…	2017	09//	ANNALS OF THE ROYAL COLLEGE OF SURGEONS OF ENGLAND	99	7	568-572		10.1308/rcsann.2017.0114		#4084	Yang 2017	Not reporting on any interval of interest
Effect of COVID-19 Epidemic on Delay of Diagnosis and Treatment Path for Patients with Nasopharyngeal Carcinoma	Yang, Youqi; Shen, Chunying; Hu, Chaosu	Introduction: 2019 novel coronavirus disease (COVID-19) outbreaks havebeen occurring in China and other countries in the world. To preventfurther spread of the disease, restrictions of population flow from thegovernment and measures to reduce virus transmission from hospitals maylead to the delay of diagnosis and treatment in patients withnasopharyngeal carcinoma (NPC).Methods: All NPC patients w…	2020	//	CANCER MANAGEMENT AND RESEARCH	12		3859-3864		10.2147/CMAR.S254093		#4086	Yang 2020	Not reporting on any interval of interest
Management and surveillance of non-functional pancreatic neuroendocrine tumours: Retrospective review.	Yohanathan, Lavanya; Dossa, Fahima; St Germain, Amelie Tremblay; Golbafian, Faegheh; Moulton, Carol-Anne; McGilvray, Ian D; Greig, Paul D; Serra, Stefano; Wei, Alice C; Jhaveri, Kartik S; Gallinger, Steve; Cleary, Sean P	BACKGROUND: /Objective. To determine the outcomes of a non-operative management approach for sporadic, small, non-functional pancreatic neuroendocrine tumours., METHODS: A retrospective chart review of patients with non-functional pancreatic neuroendocrine tumours initially managed non-operatively at a single institution was performed. Patients were identified through a search of radiologic repor…	2019	//	Pancreatology : official journal of the International Association of Pancreatology (IAP) ... [et al.]	19	2	360-366		https://dx.doi.org/10.1016/j.pan.2019.02.008		#4100	Yohanathan 2019	Interval definition is unclear
Impact of initial surgical treatment delay on survival according to hormone responsiveness in breast cancer	Yoo, T-K; Han, W; Moon, H-G; Kim, J; Lee, J W; Kim, M K; Lee, E; Noh, D-Y		2013	//	CANCER RESEARCH	73	24			10.1158/0008-5472.SABCS13-P6-06-08		#4102	Yoo 2013	Conference abstract only
The Impact of Rurality and Disadvantage on the Diagnostic Interval for Breast Cancer in a Large Population-Based Study of 3202 Women in Queensland	Youl, Philippa H; Aitken, Joanne F; Turrell, Gavin; Chambers, Suzanne K; Dunn, Jeffrey; Pyke, Christopher; Baade, Peter D; P.H., Youl; J.F., Aitken; G., Turrell; S.K., Chambers; J., Dunn; C., Pyke; P.D., Baade	Delays in diagnosing breast cancer (BC) can lead to poorer outcomes. We investigated factors related to the diagnostic interval in a population-based cohort of 3202 women diagnosed with BC in Queensland,Australia. Interviews ascertained method of detection and dates of medical/procedural appointments,and clinical information was obtained from medical records. Time intervals were calculated from s…	2016	//	International Journal of Environmental Research and Public Health	13	11			10.3390/ijerph13111156		#4108	Youl 2016	Not reporting on any interval of interest
The influence of hospital volume and surgical treatment delay on long-term survival after cancer surgery.	Yun, Y H; Kim, Y A; Min, Y H; Park, S; Won, Y J; Kim, D Y; Choi, I J; Kim, Y W; Park, S J; Kim, J H; Lee, D H; Yoon, S J; Jeong, S Y; Noh, D Y; Heo, D S	BACKGROUND: We conducted a population-based retrospective cohort study to investigate the influence of hospital volume, delay of surgery, and both together on the long-term survival of postoperative cancer patients., METHODS: Using information from the Korea Central Cancer Registry from 2001 through 2005 and the National Health Insurance claim database, we determined survival for 147 682 patients…	2012	//	Annals of oncology : official journal of the European Society for Medical Oncology	23	10	2731-2737				#4120	Yun 2012	Incomplete outcome reporting
A comprehensive evaluation of breast cancer treatment delays by race among Women's Health Initiative participants.	Yung, Rachel Lynn; Warnick, Greg S; Ray, Roberta M; Roth, Joshua A; Johnson, Lisa; Wang, Di; Chlebowski, Rowan T; Anderson, Garnet L; Reding, Kerryn		2018	05//	JOURNAL OF CLINICAL ONCOLOGY	36	15, S			10.1200/JCO.2018.36.15_suppl.e18579		#4121	Yung 2018	Conference abstract only
[truncated: 371 more rows]
