# Supplementary material for: The patient, diagnostic, and treatment intervals in adult patients with cancer from high- and lower-income countries: A systematic review and meta-analysis
Source: PLoS Med. 2022 Oct 20;19(10):e1004110. doi: 10.1371/journal.pmed.1004110 (PMC9584443; doi:10.1371/journal.pmed.1004110)
Supplement: S2 Table — (XLSX) [file pmed.1004110.s002.xlsx]

## Sheet: Sheet1
Title	Authors	Abstract	Published Year	Published Month	Journal	Volume	Issue	Pages	Accession Number	DOI	Ref	Covidence ID	Study
Healthcare delay in breast cancer patients: a case study in a low-density population region from Mexico	Aaron Rangel-Mendez, Jorge; Feliciano Novelo-Tec, Jose; Francisco Sanchez-Cruz, Juan; Cedillo-Rivera, Roberto; Esther Moo-Puc, Rosa	Aim: To describe delay intervals, their impact on clinical stage andinitiation of first oncologic treatment, and evaluate associated factorsin breast cancer patients in Yucatan, Mexico, a low-density populationregion. Patients & methods: A retrospective analysis was done of 92medical records, and bivariate and multivariate models applied toidentify associations between healthcare delay and severa…	2018	//	FUTURE ONCOLOGY	14	20	2066-2081		10.2217/fon-2017-0713		1851	Rangel-Mendez 2018
Delay in Presentation, Diagnosis, and Treatment for Breast Cancer Patients in Jordan.	Abu-Helalah, Ahmad Munir; Alshraideh, Hussam Ahmad; Al-Hanaqtah, Mo'tasem; Da'na, Moh'd; Al-Omari, Asim; Mubaidin, Rasmi	Breast cancer is the most common cancer, and one of the leading causes of death for females in Jordan and many countries in the world. Studies have shown that delay in symptoms presentation, diagnosis or treatment would result in poor prognosis. There has been no published study from Jordan on delays in patient presentation, delays in diagnosis, or delays in treatment. Therefore, we conducted thi…	2016	//	The breast journal	22	2	213-217		https://dx.doi.org/10.1111/tbj.12541		1868	Abu-Helalah 2016
Cancer Treatment Delays in American Indians and Alaska Natives Enrolled in Medicare	Adams, Scott V; Bansal, Aasthaa; Burnett-Hartman, Andrea N; Cohen, Stacey A; Karnopp, Andrew; Warren-Mears, Victoria; Ramsey, Scott D	To assess whether timing of initial post-diagnosis cancer care differsbetween American Indian and Alaska Native (AI/AN) and non-Hispanic White(NHW) patients, we accessed SEER-Medicare data for breast, colorectal,lung, and prostate cancers (2001-2007). Medicare claims data wereexamined for initiation of cancer-directed treatment. Overall, AI/ANsexperienced longer median times to starting treatment…	2017	02//	JOURNAL OF HEALTH CARE FOR THE POOR AND UNDERSERVED	28	1	350-361		10.1353/hpu.2017.0027		1872	Adams 2017
Impact of Primary Care Delay on Progression of Breast Cancer in a Black African Population: A Multicentered Survey	Agodirin, Olayide; Olatoke, Samuel; Rahman, Ganiyu; Olaogun, Julius; Kolawole, Oladapo; Agboola, John; Olasehinde, Olalekan; Katung, Aba; Ayandipo, Omobolaji; Etonyeaku, Amarachukwu; Ajiboye, Anthony; Oguntola, Soliu; Fatudimu, Oluwafemi	Background. Reports are scanty on the impact of long primary careinterval in breast cancer. Exploratory reports in Nigeria and otherlow-middle-income countries suggest detrimental impact. The primary aimwas to describe the impact of long primary care interval on breastcancer progression, and the secondary aim was to describe the factorsperceived by patients as the reason(s) for long intervals. Me…	2019	//	JOURNAL OF CANCER EPIDEMIOLOGY	2019				10.1155/2019/2407138		1882	Agodirin 2019
Socioeconomic disparities in timeliness of care and outcomes for anal cancer patients	Ahmad, Tessnim R; Susko, Matthew; Lindquist, Karla; Anwar, Mekhail	Background Socioeconomic status (SES) is associated with diagnostic andtreatment delays and survival in multiple cancers, but less data existfor anal squamous cell carcinoma (ASCC). This study investigated theassociation between SES and outcomes for patients undergoing definitivechemoradiation therapy for ASCC. Methods One hundred and eleven patientsdiagnosed with nonmetastatic ASCC between 2005 …	2019	//	CANCER MEDICINE	8	17	7186-7196		10.1002/cam4.2595		1887	Ahmad 2019
Use of Alternative Medicine Is Delaying Health-Seeking Behavior by Bangladeshi Breast Cancer Patients	Akhtar, Khursheda; Akhtar, Khodeza; Rahman, M Mizanur	Objective: Various treatment options including alternative medicine isavailable in underdeveloped countries which attracts easily thecommunity with low profile. This study aimed to find perception of theuse and mode use of alternative medicine (AM) by Bangladeshi Breastcancer patients which may influence timely treatment seeking.Materials and Methods: A cross sectional study was performed todeter…	2018	07//	EUROPEAN JOURNAL OF BREAST HEALTH	14	3	166-172		10.5152/ejbh.2018.3929		1893	Akhtar 2018
Delayed treatment and continued growth of nonmelanoma skin cancer.	Alam, Murad; Goldberg, Leonard H; Silapunt, Sirunya; Gardner, Erin S; Strom, Sara S; Rademaker, Alfred W; Margolis, David J	BACKGROUND: Patients may delay treatment for skin cancer for various reasons. Prior research on treatment delay has focused on melanoma rather than nonmelanoma skin cancer (NMSC), which is much more common., OBJECTIVE: We sought to clarify the reasons for delay in the presentation for diagnosis and treatment of NMSC., METHODS: This was a prospective cohort study in a Mohs micrographic surgery pri…	2011	//	Journal of the American Academy of Dermatology	64	5	839-848		https://dx.doi.org/10.1016/j.jaad.2010.06.028		1902	Alam 2011
Association of diagnostic delays to survival in lung cancer: single center experience.	Alanen, Virve; Koivunen, Jussi P	Background: Rapid diagnostics and treatment approaches have been applied in many countries to enhance patient satisfaction, but it is unknown whether this leads to improvements in survival. Material and methods: Symptoms initiation, referral, and investigations and their timing, and survival were retrospectively collected from all the patients diagnosed for lung cancer at Oulu University Hospital…	2019	//	Acta oncologica (Stockholm, Sweden)	58	7	1056-1061		https://dx.doi.org/10.1080/0284186X.2019.1590635		1904	Alanen 2019
Time intervals from first symptom to diagnosis for head and neck cancers: An analysis of linked patient reports and medical records from the UK.	Allgar, Victoria L; Oliver, Steven E; Chen, Hong; Oviasu, Osaretin; Johnson, Miriam J; Macleod, Una	BACKGROUND: England has significantly higher mortality risks due to Head and Neck Cancer (HNC) compared with other European countries. Early diagnosis is important as it is likely to increase early-stage diagnosis and improve survival and better quality of life. This study sought to improve understanding of the intervals from first symptom recognition to diagnosis for HNC and investigate associat…	2019	//	Cancer epidemiology	59		37-45		https://dx.doi.org/10.1016/j.canep.2019.01.008		1913	Allgar 2019
Identifying Institutional Causes of Delay to Radical Cystectomy among Patients with High Risk Bladder Cancer Treated at a Tertiary Referral Center Using Process Map Analysis	Almassi, Nima; Glass, Katherine E; Lonzer, Jennifer L; Urbanek, Dennis S; Grivas, Petros; Rini, Brian; Garcia, Jorge; Stephenson, Andrew J; Klein, Eric A; Krishnamurthi, Venkatesh	Introduction: Treatment delay among patients with muscle invasivebladder cancer is associated with reduced survival. With limitedexisting literature examining institutional causes of treatment delay,we identified such causes of delay to radical cystectomy among patientswith high risk bladder cancer.Methods: We conducted a retrospective review of 176 patients withbladder cancer who underwent radic…	2018	09//	UROLOGY PRACTICE	5	5	383-389		10.1016/j.urpr.2017.08.003		1914	Almassi 2018
Assessing the Period between Diagnosis of Breast Cancer and Surgical Treatment among Mastectomized Female Patients in Iraq	Alwan, Nada A S; Tawfeeq, Furat N; Sattar, Safana A; Yihya, Furat	Introduction: Breast cancer is the most common cancer and the majorcause of cancer related deaths among Iraqi women. Due to the relativelylate detection of breast cancer, the majority of the patients are stilltreated by modified radicle mastectomy. Aim: To assess the time lagbetween diagnosis of breast cancer and mastectomy among Iraqi patients;correlating the findings with other clinicopathologi…	2019	//	INTERNATIONAL JOURNAL OF MEDICAL RESEARCH & HEALTH SCIENCES	8	1	43-50				1916	Alwan 2019
Treatment delay in surgically-treated colon cancer: does it affect outcomes?.	Amri, Ramzi; Bordeianou, Liliana G; Sylla, Patricia; Berger, David L	BACKGROUND: Treatment delay, or the time lapse between diagnosis and surgery, may have a detrimental effect on cancer outcomes. This study assesses the effect of treatment delay on cancer-related outcomes in a large, continuous series of surgically treated colon cancer patients., METHODS: All surgical colon cancer cases at our center from 2004 through 2011 were reviewed. Patients who underwent pr…	2014	//	Annals of surgical oncology	21	12	3909-3916		https://dx.doi.org/10.1245/s10434-014-3800-9		1923	Amri 2014
The determinants and impact of diagnostic delay in lymphoma in a TB and HIV endemic setting.	Antel, Katherine; Levetan, Carly; Mohamed, Zainab; Louw, Vernon J; Oosthuizen, Jenna; Maartens, Gary; Verburgh, Estelle	BACKGROUND: Little is known about the pathway to diagnosis of lymphoma in Sub-Saharan Africa, despite the increased risk of lymphoma in people living with HIV (PLHIV). The challenges of diagnosis in this setting include diagnostic confusion with extrapulmonary tuberculosis (EPTB), which commonly causes lymphadenopathy in PLHIV., METHODS: We analysed the time to diagnosis and treatment in patients…	2019	//	BMC cancer	19	1	384-384		https://dx.doi.org/10.1186/s12885-019-5586-4		1937	Antel 2019
Colorectal cancer patients under the age of 50 experience delays in primary care leading to emergency diagnoses: a population-based study	Arhi, C S; Ziprin, P; Bottle, A; Burns, E M; Aylin, P; Darzi, A	Aim The incidence of colorectal cancer in the under 50s is increasing.In this national population-based study we aim to show that missedopportunities for diagnosis in primary care are leading to referraldelays and emergency diagnoses in young patients. Method We compared theinterval before diagnosis, presenting symptom(s) and the odds ratio (OR)of an emergency diagnosis for those under the age of…	2019	11//	COLORECTAL DISEASE	21	11	1270-1278		10.1111/codi.14734		1946	Arhi 2019
Diagnostic and Therapeutic Delays Among a Multiethnic Sample of Breast and Cervical Cancer Survivors	Ashing-Giwa, Kimlin T; Gonzalez, Patricia; Lim, Jung-Won; Chung, Cathie; Paz, Benjamin; Somlo, George; Wakabayashi, Mark T	BACKGROUND: Several publications reporting on health disparitiesdocument that ethnic minorities disproportionately experience delays inhealthcare access, delivery, and treatment. However, few studies examinefactors underlying access and receipt of healthcare among cancersurvivors. from the patient perspective. This study explores diagnosticand therapeutic care delays among a multiethnic sample of…	2010	07//	CANCER	116	13	3195-3204		10.1002/cncr.25060		1955	Ashing-Giwa 2010
The ``two-week wait{''} referral pathway is not associated with improved survival for patients with colorectal cancer	Aslam, Muhammad Imran; Chaudhri, Sanjay; Singh, Baljit; Jameson, John Stuart; Specialist, FRCS Leicester	Aim: To improve survival rates in patients diagnosed with cancer in theUK, a two-week wait (2ww) referral to first appointment target and a 62day referral to treatment target were introduced in 2004. This studyanalyses survival rates for patients diagnosed with colorectal cancer(CRC) by mode of referral and referral to treatment time.Method: A prospectively maintained database of CRC outcomes at …	2017	07//	INTERNATIONAL JOURNAL OF SURGERY	43		181-185		10.1016/j.ijsu.2017.05.046		1957	Aslam 2017
Demographic and socioeconomic predictors of treatment delays, pathologic stage, and survival among patients with penile cancer: A report from the National Cancer Database	Attalla, Kyrollis; Paulucci, DavidJ.; Blum, Kyle; Anastos, Harry; Moses, Kelvin A; Badani, Ketan K; Spiess, Philippe E; Sfakianos, John P	Objectives: To evaluate whether socioeconomic factors affect pathologicstage, treatment delays, pathologic upstaging, and overall survival (OS)in patients with penile cancer (PC).Patients and methods: A total of 13,283 eligible patients diagnosed withPC from 1998 to 2012 were identified from the National Cancer Database.Socioeconomic, demographic and pathologic variables were used inmultivariable…	2018	//	UROLOGIC ONCOLOGY-SEMINARS AND ORIGINAL INVESTIGATIONS	36	1			10.1016/j.urolonc.2017.09.014		1960	Attalla 2018
Are disparities of waiting times for breast cancer care related to socio-economic factors? A regional population-based study (France).	Ayrault-Piault, Stephanie; Grosclaude, Pascale; Daubisse-Marliac, Laetitia; Pascal, Jean; Leux, Christophe; Fournier, Evelyne; Tagri, Anne-Delphine; Metais, Magali; Lombrail, Pierre; Woronoff, Anne-Sophie; Molinie, Florence	The increasing number of breast cancer cases may induce longer waiting times (WT), which can be a source of anxiety for patients and may play a role in survival. The aim of this study was to examine the factors, in particular socio-economic factors, related to treatment delays. Using French Cancer Registry databases and self-administered questionnaires, we included 1,152 women with invasive non-m…	2016	//	International journal of cancer	139	9	1983-1993		https://dx.doi.org/10.1002/ijc.30266		1967	Ayrault-Piault 2016
Factors associated with diagnostic and treatment intervals for prostate cancer in Queensland, Australia: a large cohort study.	Baade, Peter D; Gardiner, Robert A; Ferguson, Megan; Youlden, Danny R; Aitken, Joanne F; Yaxley, John; Chambers, Suzanne K	OBJECTIVE: To examine the relation between socio-demographic and clinical factors, and time from consultation to diagnosis and treatment for men with prostate cancer., METHODS: Men diagnosed with prostate cancer (n = 1,064, response rate = 82%) were recruited through participating urologists and hospital outpatient clinics in Queensland, Australia, and completed telephone interviews and self-admi…	2012	//	Cancer causes & control : CCC	23	4	625-634		https://dx.doi.org/10.1007/s10552-012-9931-z		1971	Baade 2012
Demographics, Risk Factors, and Incidence of Melanoma in Patients in the New England VA Healthcare system.	Bae, Edward; Leone, Dominick; Konnikov, Nellie; Mahalingam, Meera	INTRODUCTION: A recent study found that the incidence of melanoma and melanoma-related mortality was decreasing in residents of the New England region. However, it is unknown whether this trend is conserved in Veterans of New England who constitute more than 14% of the national Veteran population. Given this, our goal was to analyze the incidence of melanoma in patients of Veteran Integrated Serv…	2019	//	Military medicine	184	2022-06-05	e408-e416		https://dx.doi.org/10.1093/milmed/usy267		1974	Bae 2019
BLACK MEDICAID BENEFICIARIES EXPERIENCE BREAST CANCER TREATMENT DELAYS MORE FREQUENTLY THAN WHITES	Balasubramanian, Bijal A; Demissie, Kitaw; Crabtree, Benjamin F; Strickland, Pamela A Ohman; Pawlish, Karen; Rhoads, George G	Objective: Delays in treatment initiation may contribute to the poorerbreast cancer survival among Black women compared with Whites. Lowersocioeconomic status and lack of access to care are other reasons forthe observed disparities. We, therefore, examined racial differences intreatment delays for early breast cancer in a similarly insuredpopulation of Medicaid beneficiaries.Design and Setting: A…	2012	//	ETHNICITY & DISEASE	22	3	288-294				1984	Balasubramanian 2012
Association of routine pretreatment magnetic resonance imaging with time to surgery, mastectomy rate, and margin status.	Bleicher, Richard J; Ciocca, Robin M; Egleston, Brian L; Sesa, Linda; Evers, Kathryn; Sigurdson, Elin R; Morrow, Monica	BACKGROUND: The benefit of breast MRI for newly diagnosed breast cancer patients is uncertain. This study characterizes those receiving MRI versus those who did not, and reports on their short-term surgical outcomes, including time to operation, margin status, and mastectomy rate., STUDY DESIGN: All patients seen in a multidisciplinary breast cancer clinic from July 2004 to December 2006 were ret…	2009	//	Journal of the American College of Surgeons	209	2	180-185		https://dx.doi.org/10.1016/j.jamcollsurg.2009.04.010		1994	Bleicher 2009
Clinical intervals and diagnostic characteristics in a cohort of prostate cancer patients in Spain: a multicentre observational study	Bonfill, Xavier; Jose Martinez-Zapata, Mara; Vernooij, Robin W M; Sánchez-Pérez, María José; Morales Suarez-Varela, Maria; de la Cruz, Javier; Ignacio Emparanza, Jose; Ferrer, Montserrat; Ignacio Pijoan, Jose; Ramos-Goni, Juan M; Palou, Joan; Schmidt, Stefanie; Abraira, Victor; Zamora, Javier; Grp, EMPARO-CU Study	Background: Little is known about the healthcare process for patients with prostate cancer, mainly because hospital-based data are not routinely published. The main objective of this study was to determine the clinical characteristics of prostate cancer patients, the, diagnostic process and the factors that might influence intervals from consultation to diagnosis and from diagnosis to treatment. …	2015	07//	BMC UROLOGY	15				10.1186/s12894-015-0058-x		2010	Bonfill 2015
Acral Lentiginous Melanoma - misdiagnosis, referral delay and 5 years specific survival according to site.	Boriani, F; O'Leary, F; Tohill, M; Orlando, A	OBJECTIVES: Acral lentiginous melanoma (ALM) is a defined histopathological entity with peculiar clinical-pathological features and is the most common subtype of malignant melanoma in acral locations. The 5-year survival rate is lower than that for all cutaneous malignant melanoma overall (80.3% versus 91.3%). Controversy exists in the literature as to whether this worse prognosis is attributable…	2014	//	European review for medical and pharmacological sciences	18	14	1990-1996				2012	Boriani 2014
Association Between Waiting Time from Diagnosis to Treatment and Survival in Patients with Curable Gastric Cancer: A Population-Based Study in the Netherlands	Brenkman, H J F; Visser, E; van Rossum, P S N; Siesling, S; van Hillegersberg, R; Ruurda, J P	In the Netherlands, a maximum waiting time from diagnosis to treatment(WT) of 5 weeks is recommended for curative cancer treatment. This studyaimed to evaluate the association between WT and overall survival (OS)in patients undergoing gastrectomy for cancer.This nationwide study included data from patients diagnosed with curablegastric adenocarcinoma between 2005 and 2014 from the Netherlands Can…	2017	07//	ANNALS OF SURGICAL ONCOLOGY	24	7	1761-1769		10.1245/s10434-017-5820-8		2040	Brenkman 2017
Timeliness of lung cancer diagnosis and treatment in a rapid outpatient diagnostic program with combined 18FDG-PET and contrast enhanced CT scanning.	Brocken, Pepijn; Kiers, Berni A B; Looijen-Salamon, Monika G; Dekhuijzen, P N Richard; Smits-van der Graaf, Chantal; Peters-Bax, Liesbeth; de Geus-Oei, Lioe-Fee; van der Heijden, Henricus F M	INTRODUCTION: Delays in the diagnosis of lung cancer are under debate and may affect outcome. The objectives of this study were to compare various delays in a rapid outpatient diagnostic program (RODP) for suspected lung cancer patients with those described in literature and with guideline recommendations, to investigate the effects of referral route and symptoms on delays, and to establish wheth…	2012	//	Lung cancer (Amsterdam, Netherlands)	75	3	336-341		https://dx.doi.org/10.1016/j.lungcan.2011.08.017		2047	Brocken 2012
Impact of time from diagnosis to initiation of curative-intent chemotherapy on clinical outcomes in patients with classical Hodgkin lymphoma	Brooks, Edward G; Connors, Joseph M; Sehn, Laurie H; Gascoyne, Randy D; Savage, Kerry J; Shenkier, Tamara N; Klasa, Richard; Gerrie, Alina S; Skinnider, Brian; Slack, Graham W; Villa, Diego	The impact of treatment delays on outcomes in Hodgkin lymphoma (HL) iscurrently unknown. Time from definitive histologic diagnosis to firstABVD treatment (TDT) was calculated in 810 adults with HL: 365 (45%)TDT <= 4 weeks, 369 (46%) TDT 5-8 weeks, 76 (9%) TDT >8 weeks. The5-year overall survival (OS) was 92% TDT <= 4 weeks, 92% TDT 5-8weeks, and 83% TDT >8 weeks (p = 0.007). The 5-year disease-sp…	2016	//	LEUKEMIA & LYMPHOMA	57	4	872-879		10.3109/10428194.2015.1086919		2053	Brooks 2016
The effect of the time interval between diagnosis of muscle-invasive bladder cancer and radical cystectomy on staging and survival: A Netherlands Cancer Registry analysis	Bruins, Harman Maxim; Aben, Katia K H; Arends, Tom J; van der Heijden, Antoine G; Witjes, Alfred J	Introduction: Data from single-center series suggest that a delay intime to radical cystectomy (RC) more than 3 months after diagnosis ofmuscle-invasive bladder cancer (MIBC) is associated with pathologicalupstaging and decreased survival. However, limited data is availablefrom population-based studies. In this study, the effect of delayed RCwas assessed in a nationwide cohort.Materials and metho…	2016	//	UROLOGIC ONCOLOGY-SEMINARS AND ORIGINAL INVESTIGATIONS	34	4			10.1016/j.urolonc.2015.11.006		2058	Bruins 2016
[Reasons for delay in treatment of breast cancer detected due to breast self-examination in women from the Lubelskie region].	Brzozowska, Anna; Duma, Dariusz; Mazurkiewicz, Tomasz; Brzozowski, Wojciech; Mazurkiewicz, Maria	OBJECTIVES: A delay in diagnosis and treatment of breast cancer patients is observed despite access to modern diagnostic methods. The aim of the study was to evaluate time between the first symptoms of breast cancer and treatment commencement, as well as to analyze reasons for the delay, MATERIALS AND METHODS: The research was conducted on 260 breast cancer patients treated at the Oncology Center…	2014	//	Przyczyny opoznien leczenia chorych na raka piersi wykrytego w trakcie samobadania u kobiet w wojewodztwie lubelskim.	85	1	14-17				2060	Brzozowska 2014
Diagnosis-to-treatment interval and control of locoregionally advanced head and neck cancer.	Caudell, Jimmy J; Locher, Julie L; Bonner, James A	OBJECTIVE: To assess the impact of prolonged diagnosis-to-treatment interval (DTI) that falls in the time frame associated with the increasing complexity of planning treatment for patients with locoregionally advanced head and neck cancer (LAHNC)., DESIGN: Retrospective study., SETTING: The University of Alabama at Birmingham., PATIENTS: An institutional database was searched for all patients wit…	2011	//	Archives of otolaryngology--head & neck surgery	137	3	282-285		https://dx.doi.org/10.1001/archoto.2011.20		2093	Caudell 2011
Colorectal cancer and its delayed diagnosis: have we improved in the past 25 years?	Cerdan Santacruz, Carlos; Cano Valderrama, Oscar; Cardenas Crespo, Sofia; Torres Garcia, Antonio Jose; Cerdan Miguel, Javier	Objective: to determine the current delay in diagnosing colorectalcancer (CRC) and establish whether there has been any improvement in thepast 25 years in the same healthcare setting using the same methods.Patients and method: 152 patients undergoing surgery at our unit werepersonally interviewed during their hospital stay to determine the delayincurred for the diagnosis and treatment of their CR…	2011	09//	REVISTA ESPANOLA DE ENFERMEDADES DIGESTIVAS	103	9	458-463		10.4321/S1130-01082011000900004		2096	CerdanSantacruz 2011
Delays during the diagnostic evaluation and treatment of lung cancer.	Chandra, Subhash; Mohan, Anant; Guleria, Randeep; Singh, Vikas; Yadav, Piush	OBJECTIVE: The majority of lung cancers are diagnosed and treated at an advanced stage. This may, in part, be due to a long lag period between the onset of symptoms, achieving a diagnosis and initiation of treatment. This lag period is highly variable in the limited studies conducted till date and dependent on several modifiable and non-modifiable factors. This study was conducted to determine th…	2009	//	Asian Pacific journal of cancer prevention : APJCP	10	3	453-456				2103	Chandra 2009
Analysis of Wait Times and Costs During the Pen-Diagnostic Period for Non-Small Cell Lung Cancer	Cheung, Winson Y; Butler, James R; Kliewer, Erich V; Demers, Alain A; Musto, Grace; Welch, Stephen; Sivananthan, Gokulan; Navaratnam, Sri	Purpose: To determine the wait times and healthcare costs around thetime of non-small cell lung cancer (NSCLC) diagnosis for a large,population-based cohort of patients.Methods: Data on baseline demographics, diagnostic and staging tests,timelines of investigations, and frequency of physician visits andhospital admissions were obtained from a provincial cancer registry andhealth administrative da…	2011	//	LUNG CANCER	72	1	125-131		10.1016/j.lungcan.2010.08.001		2130	Cheung 2011
Fertility preservation with ovarian stimulation and time to treatment in women with stage II-III breast cancer receiving neoadjuvant therapy.	Chien, A Jo; Chambers, Julia; Mcauley, Fiona; Kaplan, Tessa; Letourneau, Joseph; Hwang, Jimmy; Kim, Mi-Ok; Melisko, Michelle E; Rugo, Hope S; Esserman, Laura J; Rosen, Mitchell P	PURPOSE: To determine whether fertility preservation with ovarian stimulation (OS) results in treatment delay in breast cancer (BC) patients receiving neoadjuvant therapy (NAT)., METHODS: This is a retrospective study of women screened for the prospective neoadjuvant ISPY2 trial at the University of California San Francisco. All patients were <43, had stage II-III BC, and received neoadjuvant the…	2017	//	Breast cancer research and treatment	165	1	151-159		https://dx.doi.org/10.1007/s10549-017-4288-3		2133	Chien 2017
Assessment of duration until initial treatment and its determining factors among newly diagnosed oral cancer patients: A population-based retrospective cohort study.	Chiou, Shang-Jyh; Lin, Wender; Hsieh, Chi-Jeng	Few studies have focused on the early treatment stages of cancer, and the impact of treatment delay on oncologic outcomes is poorly defined. We used oral cancer as an example to investigate the distribution of durations until initial treatment. This study was conducted using the National Health Insurance Research Database, which is linked to Taiwan's Cancer Registry and Death Registry databases. …	2016	//	Medicine	95	50	e5632-e5632				2136	Chiou 2016
Terminology and details of the diagnostic process for testis cancer.	Connolly, Stephen S; Daly, Padraig J A; Floyd, Michael St J Jr; Collins, Ian M; Grainger, Ronald; Thornhill, John A	PURPOSE: We examined the process and causes of diagnostic delay, defined as the interval from symptom onset to diagnosis, for testis (germ cell) cancer and the change with time. Diagnostic delay influences disease burden and may be subdivided into symptomatic interval, defined as symptom onset to first presentation, and diagnostic interval, defined as first presentation to diagnosis., MATERIALS A…	2011	//	The Journal of urology	185	3	876-880		https://dx.doi.org/10.1016/j.juro.2010.11.007		2164	Connolly 2011
Breast cancer treatment among African American women in north St. Louis, Missouri.	Connors, Shahnjayla K; Goodman, Melody S; Noel, Lailea; Chavakula, Neeraja N; Butler, Dwayne; Kenkel, Sandi; Oliver, Cheryl; McCullough, Isaac; Gehlert, Sarah	Similar to disparities seen at the national and state levels, African American women in St. Louis, Missouri have higher breast cancer mortality rates than their Caucasian counterparts. We examined breast cancer treatment (regimens and timing) in a sample of African American breast cancer patients diagnosed between 2000 and 2008 while residing in a North St. Louis cluster (eight zip codes) of late…	2015	//	Journal of urban health : bulletin of the New York Academy of Medicine	92	1	67-82		https://dx.doi.org/10.1007/s11524-014-9884-5		2165	Connors 2015
Cervical Cancer Treatment Delays and Associated Factors in a Cohort of Women From a Developing Country	da Silva, Ileia Ferreira; da Silva, Ilce Ferreira; Koifman, Rosalina Jorge	PURPOSE To estimate treatment delays and associated factors among womendiagnosed with cervical cancer who were treated at the main cancercenter in Rio de Janeiro, Brazil.MATERIALS AND METHODS A retrospective cohort study was performedcomprising 865 women newly diagnosed with cervical cancer between 2012and 2014. Times from diagnosis to treatment initiation (less than orequal to 60 days) and from …	2019	//	JOURNAL OF GLOBAL ONCOLOGY	5				10.1200/JGO.18.00199		2192	daSilva 2019
Impact of Time Factors on Outcome in Patients with Head and Neck Cancer Treated with Definitive Radio(Chemo) Therapy	Dahlke, Soeren; Steinmann, Diana; Christiansen, Hans; Durisin, Martin; Eckardt, Andre; Wegener, Gerd; Bremer, Michael; Meyer, Andreas	Aim: To evaluate treatment-related factors such as overall treatmenttime (OTT) and radiation treatment time (RTT) in head-and-neck cancer.Patients and Methods: A total of 216 patients with locoregionallyadvanced inoperable head and neck cancer were treated with definitiveradio(chemo) therapy. Mean follow-up was 37 months. Results: Median timefrom diagnosis to start of radiotherapy (total waiting …	2017	//	IN VIVO	31	5	949-955		10.21873/invivo.11152		2195	Dahlke 2017
The effect of diagnostic delay attributable to the healthcare system on the prognosis of colorectal cancer	Daniel Fernandez-de Castro, Jesus; Baiocchi Ureta, Franco; Fernandez Gonzalez, Raquel; Pin Vieito, Noel; Cubiella Fernandez, Joaquin	Objectives: To analyse the effect of a delay attributable to thehealthcare system on a consecutive cohort of outpatients diagnosed withcolorectal cancer in the healthcare area of Ourense (Spain).Patients and methods: We performed a retrospective cohort study thatincluded patients diagnosed between 2009 and 2017. Delay attributable tothe healthcare system was defined as the time between the firstc…	2019	11//	GASTROENTEROLOGIA Y HEPATOLOGIA	42	9	527-533		10.1016/j.gastrohep.2019.03.012		2201	DanielFernandez-deCastro 2019
Time from Symptom Onset to Diagnosis and Treatment among Haematological Malignancies: Influencing Factors and Associated Negative Outcomes.	Dapkeviciute, Austeja; Sapoka, Virginijus; Martynova, Elena; Peceliunas, Valdas	Background and objectives: Diagnostic delay causes unfavorable outcomes among cancer patients. It has been widely analyzed in solid tumors. However, data regarding hematological malignancies diagnostic delay are scarce. We aimed to evaluate diagnostic intervals, their influencing factors, and the negative effect on clinical outcomes among multiple myeloma and lymphoma patients. Materials and meth…	2019	//	Medicina (Kaunas, Lithuania)	55	6			https://dx.doi.org/10.3390/medicina55060238		2203	Dapkeviciute 2019
Pregnancy-associated breast cancer in rural Rwanda: the experience of the Butaro Cancer Center of Excellence.	Dusengimana, Jean Marie Vianney; Hategekimana, Vedaste; Borg, Ryan; Hedt-Gauthier, Bethany; Gupta, Neil; Troyan, Susan; Shulman, Lawrence N; Nzayisenga, Ignace; Fadelu, Temidayo; Mpunga, Tharcisse; Pace, Lydia E	BACKGROUND: Breast cancer is the most common malignancy encountered during pregnancy. However, the burden of pregnancy-associated breast cancer (PABC) and subsequent care is understudied in sub-Saharan Africa (SSA). Here, we describe the characteristics, diagnostic delays and treatment of women with PABC seeking care at a rural cancer referral facility in Rwanda., METHODS: Data from female patien…	2018	//	BMC cancer	18	1	634-634		https://dx.doi.org/10.1186/s12885-018-4535-y		2215	Dusengimana 2018
The contribution of body mass index to appraisal delay in colorectal cancer diagnosis: a structural equation modelling study.	Dyer, Karen E; Dumenci, Levent; Siminoff, Laura A; Thomson, Maria D; Lafata, Jennifer Elston	BACKGROUND: Appraisal delay (AD) refers to the time interval between onset of symptoms and the date a patient first seeks healthcare. Because studies have shown that individuals who are overweight or obese may delay or avoid seeking healthcare due to stigma, this study aims to investigate the role that weight plays in AD among symptomatic individuals subsequently diagnosed with colorectal cancer …	2017	//	British journal of cancer	116	12	1638-1642		https://dx.doi.org/10.1038/bjc.2017.123		2216	Dyer 2017
Racial Comparisons in Timeliness of Colon Cancer Treatment in an Equal-Access Health System	Eaglehouse, Yvonne L; Georg, Matthew W; Shriver, Craig D; Zhu, Kangmin	Background: Non-Hispanic black (NHB) adults with cancer may have longertime-to-treatment than non-Hispanic whites (NHW) in the United States.Unequal access to medical care may partially account for this racialdisparity. This study aimed to investigate whether there were racialdifferences in time-to-treatment and in treatment delays for patientsdiagnosed with colon cancer in the equal-access Milit…	2020	//	JNCI-JOURNAL OF THE NATIONAL CANCER INSTITUTE	112	4	410-417		10.1093/jnci/djz135		2219	Eaglehouse 2020
Time-to-surgery and overall survival after breast cancer diagnosis in a universal health system	Eaglehouse, Yvonne L; Georg, Matthew W; Shriver, Craig D; Zhu, Kangmin	Purpose It is unclear whether time between breast cancer diagnosis andsurgery is associated with survival and whether this relationship isaffected by access to care. We evaluated the association betweentime-to-surgery and overall survival among women in the universal-accessU.S. Military Health System (MHS). Methods Women aged 18-79 who receivedsurgical treatment for stages I-III breast cancer bet…	2019	11//	BREAST CANCER RESEARCH AND TREATMENT	178	2	441-450		10.1007/s10549-019-05404-8		2220	Eaglehouse 2019
The Improving Rural Cancer Outcomes Trial: a cluster-randomised controlled trial of a complex intervention to reduce time to diagnosis in rural cancer patients in Western Australia.	Emery, Jon D; Gray, Victoria; Walter, Fiona M; Cheetham, Shelley; Croager, Emma J; Slevin, Terry; Saunders, Christobel; Threlfall, Timothy; Auret, Kirsten; Nowak, Anna K; Geelhoed, Elizabeth; Bulsara, Max; Holman, C D'Arcy J	BACKGROUND: Rural Australians have poorer survival for most common cancers, due partially to later diagnosis. Internationally, several initiatives to improve cancer outcomes have focused on earlier presentation to healthcare and timely diagnosis. We aimed to measure the effect of community-based symptom awareness and general practice-based educational interventions on the time to diagnosis in rur…	2017	//	British journal of cancer	117	10	1459-1469		https://dx.doi.org/10.1038/bjc.2017.310		2247	Emery 2017
Factors related with symptom duration until diagnosis and treatment of symptomatic colorectal cancer.	Esteva, Magdalena; Leiva, Alfonso; Ramos, Maria; Pita-Fernandez, Salvador; Gonzalez-Lujan, Luis; Casamitjana, Montse; Sanchez, Maria A; Pertega-Diaz, Sonia; Ruiz, Amador; Gonzalez-Santamaria, Paloma; Martin-Rabadan, Maria; Costa-Alcaraz, Ana M; Espi, Alejandro; Macia, Francesc; Segura, Josep M; Lafita, Sergio; Arnal-Monreal, Francisco; Amengual, Isabel; Bosca-Watts, Marta M; Hospital, Angels; Man…	BACKGROUND: Colorectal cancer (CRC) survival depends mostly on stage at the time of diagnosis. However, symptom duration at diagnosis or treatment have also been considered as predictors of stage and survival. This study was designed to: 1) establish the distinct time-symptom duration intervals; 2) identify factors associated with symptom duration until diagnosis and treatment. METHODS: This is a…	2013	02//	BMC cancer	13		87-87		10.1186/1471-2407-13-87		2257	Esteva 2013
Invasive cervical cancer during pregnancy: laparoscopic nodal evaluation before oncologic treatment delay.	Favero, Giovanni; Chiantera, Vito; Oleszczuk, Agnieszka; Gallotta, Valerio; Hertel, Hermann; Herrmann, Joerg; Marnitz, Simone; Kohler, Christhardt; Schneider, Achim	INTRODUCTION: Cervical cancer is the most frequently encountered malignancy during pregnancy. Presence of nodal metastasis is the most important negative prognostic factor and its assessment represents a crucial parameter to decide if pregnancy can safely continue. We describe the results of 18 pregnant patients with cervical cancer who had their nodal status proved by means of laparoscopy., MATE…	2010	//	Gynecologic oncology	118	2	123-127		https://dx.doi.org/10.1016/j.ygyno.2010.04.012		2278	Favero 2010
Factors associated with time interval between the onset of symptoms and first medical visit in women with breast cancer	Barros, Angela Ferreira; Murta-Nascimento, Cristiane; de Abdon, Carlos Henrique; Nogueira, Daniela Nunes; Cardoso Lopes, Emenny Line; Dias, Adriano	Women presenting with advanced breast cancer tumors are common inBrazil. Little is known about factors contributing to the delay inseeking care. The aim of this study was to identify factors associatedwith longer time intervals between the onset of breast cancer symptomsand the first medical visit in the Federal District, Brazil. Theanalysis included 444 symptomatic women with incident breast can…	2020	//	CADERNOS DE SAUDE PUBLICA	36	2			10.1590/0102-311X00011919		2304	Barros 2020
Pregnancy-Associated Breast Cancer: Clinicopathological Characteristics of 20 Cases with a Focus on Identifiable Causes of Diagnostic Delay	Basaran, Derman; Turgal, Mert; Beksac, Kemal; Ozyuncu, Ozgur; Aran, Omer; Beksac, M Sinan	Background: The primary objective of this study was to evaluate theclinicopathological characteristics of patients withpregnancy-associated breast cancer (PABC), with a special focus ondiagnostic delays and the identifiable causes of diagnostic delays.Patients and methods: Clinicopathological data of patients treated forPABC between 2003 and 2012 at Hacettepe University Hospital wasretrospectivel…	2014	//	BREAST CARE	9	5	355-359		10.1159/000366436		2308	Basaran 2014
Barriers and explanatory mechanisms in diagnostic delay in four cancers - A health-care disparity?	Basu, Abhishek; Ghosh, Debjit; Mandal, Bidyut; Mukherjee, Pratyusha; Maji, Avik	Introduction: Most cancer disparities research has traditionally focusedon two key outcomes, access to appropriate treatment and survival, butthey do not encompass important aspects of patient-centered care such asthe timeliness of diagnosis and treatment. Prolonged time intervalsbetween symptom onset and treatment initiation increase the risk ofpoorer clinical outcomes and are associated with wo…	2019	//	SOUTH ASIAN JOURNAL OF CANCER	8	4	221+-221+		10.4103/sajc.sajc_311_18		2310	Basu 2019
Ovarian cancer suspicion, urgent referral and time to diagnosis in Danish general practice: a population-based study	Baun, Marie-Louise L; Jensen, Henry; Falborg, Alina Z; Heje, Hanne N; Petersen, Lone K; Vedsted, Peter	Background. Ovarian cancer (OC) survival rates are lower in Denmark thanin countries with similar health care. Prolonged time to diagnosis couldbe a contributing factor. The Danish cancer patient pathway (CPP) for OCwas introduced in 2009. It provides GPs with fast access to diagnosticwork-up.Objective. To investigate cancer suspicion and pathway use among GPs andto explore the association betwee…	2019	//	FAMILY PRACTICE	36	6	751-757		10.1093/fampra/cmz013		2316	Baun 2019
Detecting breast cancer in a general practice - Like finding needles in a haystack?.	Beattie, Andrew	BACKGROUND: Breast cancer contributes the largest burden of cancer related disease in Australian women. Early detection is an important part of the general practitioner's work, with clinical audit recommended to help improve the quality of such work., METHODS: A clinical database was analysed for newly diagnosed breast cancer patients of one GP for the years 1986-2006., RESULTS: Thirty new cases …	2009	//	Australian family physician	38	12	1003-1006				2322	Beattie 2009
Delay in Nephrectomy and Cancer Control Outcomes in Elderly Patients with Small Renal Masses	Becker, Andreas; Roghmann, Florian; Ravi, Praful; Tian, Zhe; Kluth, Luis Alexander; Gandaglia, Giorgio; Noldus, Joachim; Dahlem, Roland; Schlomm, Thorsten; Graefen, Markus; Karakiewicz, Pierre I; Trinh, Quoc-Dien; Sun, Maxine	Objective: To examine the impact of nephrectonny delay on the survivalof patients with small renal masses. Methods: Relying on theSurveillance, Epidemiology, and End Results Medicare-linked database,6,237 patients with pT1a renal cell carcinoma who underwent radical orpartial nephrectomy were identified (1988-2005). Nephrectomy delay wasdichotomized as <= 3 vs. >3 months. Uni- and multivariate Co…	2014	//	UROLOGIA INTERNATIONALIS	92	4	455-461		10.1159/000356175		2324	Becker 2014
Critical evaluation of factors contributing to time to mastectomy within a single health care system	Bekeny, Jenna C; Luvisa, Kyle; Wirth, Peter; Singh, Tanvee; Black, Cara K; Greenwalt, Ian; Song, David H; Giladi, Aviram M; Tousimis, Eleni A; Fan, Kenneth L	Increased time to mastectomy (TTM) has significant implications formortality, well-being, and satisfaction. However, certain populationsare subject to disparities that increase TTM. This study examinesvulnerable populations and the patient-, disease-, provider-, andsystem-level factors related to treatment delays. Patients undergoingmastectomy for breast cancer from 2014 to 2018 across 8 hospital…			BREAST JOURNAL					10.1111/tbj.13953		2329	Bekeny 2020
[Determinants of patient and health system delays for women with breast cancer in Morocco, 2013].	Benbakhta, B; Tazi, M; Benjaafar, N; Khattabi, A; Maaroufi, A	BACKGROUND: In Morocco, breast cancer is the first most common cancer in women. It is diagnosed in most cases at an advanced stage. Delay in diagnosis and access to treatment for breast cancer increases morbidity and mortality. The objective of this study was to determine the consultation delay (patient delay), diagnosis delay and access to treatment delay (health system delays) of women with bre…	2015	//	Determinants des delais patient et systeme de sante des femmes atteintes d'un cancer du sein au Maroc, 2013.	63	3	191-201		https://dx.doi.org/10.1016/j.respe.2015.03.121		2337	Benbakhta 2015
Rural-Urban Disparities in Time to Diagnosis and Treatment for Colorectal and Breast Cancer.	Bergin, Rebecca J; Emery, Jon; Bollard, Ruth C; Falborg, Alina Zalounina; Jensen, Henry; Weller, David; Menon, Usha; Vedsted, Peter; Thomas, Robert J; Whitfield, Kathryn; White, Victoria	Background: Longer cancer pathways may contribute to rural-urban survival disparities, but research in this area is lacking. We investigated time to diagnosis and treatment for rural and urban patients with colorectal or breast cancer in Victoria, Australia. Methods: Population-based surveys (2013-2014) of patients (aged >=40, approached within 6 months of diagnosis), primary care physicians (PCP…	2018	//	Cancer epidemiology, biomarkers & prevention : a publication of the American Association for Cancer Research, cosponsored by the American Society of Preventive Oncology	27	9	1036-1046		https://dx.doi.org/10.1158/1055-9965.EPI-18-0210		2340	Bergin 2018
Timing of treatment in small-cell lung cancer.	Bhandari, Shruti; Pham, Danh; Pinkston, Christina; Oechsli, Malgorzata; Kloecker, Goetz	Small-cell lung cancer (SCLC) is an aggressive disease with poor survival and rapid doubling time. Current practice is to treat SCLC as soon as possible but evidence on appropriate timing of treatment from diagnosis (TTD) is lacking. This is a retrospective analysis of SCLC patients from the 2012 to 2015 Kentucky Cancer Registry. Data collected included age at diagnosis, stage, gender, race, insu…	2019	//	Medical oncology (Northwood, London, England)	36	6	47-47		https://dx.doi.org/10.1007/s12032-019-1271-3		2347	Bhandari 2019
Wait times for cancer surgery in the United States: trends and predictors of delays.	Bilimoria, Karl Y; Ko, Clifford Y; Tomlinson, James S; Stewart, Andrew K; Talamonti, Mark S; Hynes, Denise L; Winchester, David P; Bentrem, David J	BACKGROUND: Patients frequently voice concerns regarding wait times for cancer treatment; however, little is known about the length of wait times from diagnosis to surgery in the United States. Our objectives were (1) to assess changes in wait times over the past decade and (2) to identify patient, tumor, and hospital factors associated with prolonged wait times for initial cancer treatment., MET…	2011	//	Annals of surgery	253	4	779-785		https://dx.doi.org/10.1097/SLA.0b013e318211cc0f		2358	Bilimoria 2011
Determinants of medical system delay in the diagnosis of colorectal cancer within the Veteran Affairs Health System.	Fisher, Deborah A; Zullig, Leah L; Grambow, Steven C; Abbott, David H; Sandler, Robert S; Fletcher, Robert H; El-Serag, Hashem B; Provenzale, Dawn	BACKGROUND AND AIMS: The goals of this study are to evaluate determinants of the time in the medical system until a colorectal cancer diagnosis and to explore characteristics associated with stage at diagnosis., METHODS: We examined medical records and survey data for 468 patients with colorectal cancer at 15 Veterans Affairs medical centers. Patients were classified as screen-detected, bleeding-…	2010	//	Digestive diseases and sciences	55	5	1434-1441		https://dx.doi.org/10.1007/s10620-010-1174-9		2373	Fisher 2010
Provider delay in treatment initiation and its influence on survival outcomes in women with operable breast cancer	Flores-Balcazar, Christian H; Flores-Luna, Ma L; Villarreal-Garza, Cynthia M; Bargallo-Rocha, Juan E	Aim: The goal of this study was to determine whether a delay in startingtreatment via surgery or neoadjuvant chemotherapy is related to adecrease in cancer-specific survival (CSS) in women with operable breastcancer (BrCr).Background: Limited medical infrastructure and a lack of cancerprevention awareness in low- and middle-income countries have causedhigh BrCr incidence and mortality rates.Metho…	2020	//	REPORTS OF PRACTICAL ONCOLOGY AND RADIOTHERAPY	25	2	271-275		10.1016/j.rpor.2020.02.002		2383	Flores-Balcazar 2020
Pre-treatment wait time for head and neck cancer patients in Western Australia: description of a new metric and examination of predictive factors	Flukes, Stephanie; Garry, Stephen; Hinton-Bayre, Anton; Lindsay, Andrew	Background Prolonged pre-treatment wait times in head and neck cancerare associated with increased morbidity and reduced survival.Traditional metrics exclude delays prior to biopsy, which represents animportant and measurable period of time. This study aims to describetotal wait time for head and neck cancer patients in our institution, todefine a more accurate representation of the clinically re…	2019	07//	ANZ JOURNAL OF SURGERY	89	2022-08-07	858-862		10.1111/ans.14860		2384	Flukes 2019
Dissecting the journey to breast cancer diagnosis in sub-Saharan Africa: Findings from the multicountryABC-DOcohort study	Foerster, Milena; McKenzie, Fiona; Zietsman, Annelle; Galukande, Moses; Anele, Angelica; Adisa, Charles; Parham, Groesbeck; Pinder, Leeya; Schuz, Joachim; McCormack, Valerie; dos-Santos-Silva, Isabel	Most breast cancer patients in sub-Saharan Africa are diagnosed atadvanced stages after prolonged symptomatic periods. In the multicountryAfrican Breast Cancer-Disparities in Outcomes cohort, we dissected thediagnostic journey to inform downstaging interventions. At hospitalpresentation for breast cancer, women recalled their diagnostic journey,including dates of first noticing symptoms and healt…			INTERNATIONAL JOURNAL OF CANCER					10.1002/ijc.33209		2386	Foerster 2021
Factors associated with timeliness of post-primary care referral, diagnosis and treatment for lung cancer: population-based, data-linkage study.	Forrest, L F; Adams, J; White, M; Rubin, G	BACKGROUND: The NHS Cancer Plan for England set waiting time targets for cancer referral (14 days from GP referral to first hospital appointment) and treatment (31 days from diagnosis, 62 days from urgent GP referral). Interim diagnostic intervals can also be calculated. The factors that influence timely post-primary care referral, diagnosis and treatment for lung cancer are not known., METHODS: …	2014	//	British journal of cancer	111	9	1843-1851				2393	Forrest 2014
Evaluating the effect of time from prostate cancer diagnosis to radical prostatectomy on cancer control: Can surgery be postponed safely?.	Fossati, Nicola; Rossi, Martina Sofia; Cucchiara, Vito; Gandaglia, Giorgio; Dell'Oglio, Paolo; Moschini, Marco; Suardi, Nazareno; Deho, Federico; Montorsi, Francesco; Schiavina, Riccardo; Mottrie, Alexandre; Briganti, Alberto	OBJECTIVE: To test the prognostic role of treatment delay in patients affected by prostate cancer (PCa)., MATERIALS AND METHODS: The study included 2,653 patients treated with radical prostatectomy (RP) at a single institution between 2006 and 2011. The evaluated outcomes were biochemical recurrence (BCR) and clinical recurrence (CR). Multivariable Cox regression analysis was used to test the ass…	2017	//	Urologic oncology	35	4	150.e9-150.e15		https://dx.doi.org/10.1016/j.urolonc.2016.11.010		2399	Fossati 2017
Factors associated with delayed diagnosis of breast cancer; a study in North-West of Iran	Fouladi, Nasrin; Barahman, Maedeh; Amani, Firouz; Bahadoram, Mohammad; Eghbali, Sevda	Introduction: Delayed diagnosis and treatment of breast cancer leads tothe presentation of the disease in advanced stages necessitating moreinvasive surgical interventions, increasing health care costs andmortality rate, and finally reduced patients' survival.Objectives: This study aimed to investigate the factors associated withdelayed diagnosis of breast cancer in the north-west of Iran.Patient…	2020	//	IMMUNOPATHOLOGIA PERSA	6	1			10.15171/ipp.2020.02		2401	Fouladi 2020
Diagnostic delay and complications for older adults with multiple myeloma.	Friese, Christopher R; Abel, Gregory A; Magazu, Lysa S; Neville, Bridget A; Richardson, Lisa C; Earle, Craig C	Increased attention to timely diagnosis motivated us to study 5483 patients diagnosed with multiple myeloma using Medicare claims linked to tumor registries in the Surveillance, Epidemiology and End Results programme. We calculated the time between initial visits for anemia or back pain and for myeloma diagnosis, and used logistic regression to predict the likelihood of diagnostic delay, and also…	2009	//	Leukemia & lymphoma	50	3	392-400		https://dx.doi.org/10.1080/10428190902741471		2410	Friese 2009
Treatment delays in oral cavity squamous cell carcinoma and association with survival	Fujiwara, Rance J T; Judson, Benjamin L; Yarbrough, Wendell G; Husain, Zain; Mehra, Saral	Background. Treatment durations and factors associated with delays fororal cavity squamous cell carcinoma (SCC) have previously been describedbut are not fully understood. Impact of delays on overall survival (OS)remains unclear.Methods. The National Cancer Data Base (NCDB) was used to analyze 4868patients with oral cavity SCC from 1998 to 2011. Diagnosis-to-surgery,surgery-to-radiotherapy (RT)(s…	2017	//	HEAD AND NECK-JOURNAL FOR THE SCIENCES AND SPECIALTIES OF THE HEAD AND NECK	39	4	639-646		10.1002/hed.24608		2420	Fujiwara 2017
Safety of prolonged wait time for gastrectomy in clinical stage I gastric cancer	Fujiya, Keiichi; Irino, Tomoyuki; Furukawa, Kenichiro; Omori, Hayato; Makuuchi, Rie; Tanizawa, Yutaka; Bando, Etsuro; Terashima, Masanori	Background: Patients with stage I gastric cancer tend to wait forsurgery. Although the cancer may progress during such a delay, effectsof wait time for surgery on survival remain inconsistent. Here, weevaluated the safety of surgical wait time on survival of patients withclinical stage I gastric cancer.Methods: The outcomes of 556 patients who underwent gastrectomy forclinical stage I gastric can…	2019	10//	EJSO	45	10	1964-1968		10.1016/j.ejso.2019.06.006		2421	Fujiya 2019
Prevalence and Risk Factors for Patient Delay Among Women With Breast Cancer in Rural India.	Gangane, Nitin; Anshu; Manvatkar, Shiva; Ng, Nawi; Hurtig, Anna-Karin; San Sebastian, Miguel	Delay in seeking health care by women with breast cancer increases mortality risk. This study was conducted in rural India to identify risk factors associated with patient delay. A total of 212 women with primary breast cancer diagnosed between 2010 and 2012 were interviewed. Sociodemographic characteristics, time interval between seeking medical attention and appearance of symptoms, and reasons …	2016	//	Asia-Pacific journal of public health	28	1	72-82		https://dx.doi.org/10.1177/1010539515620630		2436	Gangane 2016
Factors related to delay in diagnosis of oral squamous cell carcinoma.	Gao, Wei; Guo, Chuan-Bin	PURPOSE: Possible patient and professional factors related to delay in diagnosis of oral squamous cell carcinoma (OSCC) were investigated and analyzed., MATERIALS AND METHODS: We collected patient data with a survey conducted by medical professionals through a questionnaire at one of the largest hospitals of stomatology in Beijing, China. Multiple logistic regression was applied to look for the c…	2009	//	Journal of oral and maxillofacial surgery : official journal of the American Association of Oral and Maxillofacial Surgeons	67	5	1015-1020		https://dx.doi.org/10.1016/j.joms.2008.12.022		2438	Gao 2009
Hypercalcemia at diagnosis of diffuse large B-cell lymphoma is not uncommon and is associated with high-risk features and a short diagnosis-to-treatment interval.	Gauchy, Anne-Cecile; Kanagaratnam, Lukshe; Quinquenel, Anne; Gaillard, Baptiste; Rodier, Cyrielle; Godet, Sophie; Delmer, Alain; Durot, Eric	Diffuse large B-cell lymphoma (DLBCL) is an aggressive type of non-Hodgkin lymphoma. The prevalence of hypercalcemia in this neoplasm and its prognostic significance is unclear. We retrospectively evaluated the prevalence of hypercalcemia at diagnosis of DLBCL and explored associations of hypercalcemia with clinical factors and outcome. Outcome was assessed using event-free survival at 24 months …	2020	//	Hematological oncology	38	3	326-333		https://dx.doi.org/10.1002/hon.2735		2452	Gauchy 2020
Time intervals experienced between first symptom recognition and pathologic diagnosis of breast cancer in Addis Ababa, Ethiopia: a cross-sectional study	Gebremariam, Alem; Addissie, Adamu; Worku, Alemayehu; Assefa, Mathewos; Pace, Lydia E; Kantelhardt, Eva Johanna; Jemal, Ahmedin	Objectives This study aimed to estimate the magnitude of patient anddiagnostic delays and associated factors among women with breast cancerin Addis Ababa.Design This is a cross-sectional study.Settings and participants All women newly diagnosed with breast cancerin seven major healthcare facilities in Addis Ababa (n=441) wereincluded in the study.Main outcomes and measures Patient interval (time …	2019	11//	BMJ OPEN	9	11			10.1136/bmjopen-2019-032228		2455	Gebremariam 2019
Diagnosis and surgical delays in African American and white women with early-stage breast cancer.	George, Prethibha; Chandwani, Sheenu; Gabel, Molly; Ambrosone, Christine B; Rhoads, George; Bandera, Elisa V; Demissie, Kitaw	BACKGROUND: Delays in diagnosis and treatment for breast cancer may contribute to excess deaths among African Americans. We examined racial differences in delays in diagnosis and surgical treatment for early-stage breast cancer and evaluated race-specific predictors associated with delay., METHODS: A retrospective cohort study was conducted among 634 African American and white women diagnosed wit…	2015	//	Journal of women's health (2002)	24	3	209-217		https://dx.doi.org/10.1089/jwh.2014.4773		2459	George 2015
The diagnostic pathway of oropharyngeal squamous cell carcinoma in a large U.S. healthcare system.	Gilde, Jason; Song, Brian; Masroor, Farzad; Darbinian, Jeanne A; Ritterman Weintraub, Miranda L; Salazar, James; Yang, Eleanor; Gurushanthaiah, Deepak; Wang, Kevin H	OBJECTIVE: To examine the current diagnostic pathway of oropharyngeal squamous cell carcinoma (OPSCC) and identify factors associated with time to diagnosis., METHODS: Retrospective cohort study of patients with OPSCC in an integrated healthcare system from January 1, 2013, to December 31, 2013. Patient demographics, tobacco and alcohol use, chief complaint, tumor stage, human papilloma virus (HP…	2018	//	The Laryngoscope	128	8	1867-1873		https://dx.doi.org/10.1002/lary.27038		2473	Gilde 2018
Survival impact of treatment delays in surgically managed oropharyngeal cancer and the role of human papillomavirus status	Goel, Alexander N; Frangos, Mariana; Raghavan, Govind; Sangar, Sophia; Lazaro, Stephanie; Wang, Marilene B; Long, Jennifer L; St John, Maie A	Background The impact of treatment delays on survival in oropharyngealcancer and whether the effect varies by human papillomavirus (HPV)status have yet to be defined. Methods Retrospective analysis of thesurvival impact of time from diagnosis to surgery (DTS), surgery toradiation (SRT), and duration of radiation (RTD) for patients in theNational Cancer Database with resected oropharyngeal cancer …	2019	06//	HEAD AND NECK-JOURNAL FOR THE SCIENCES AND SPECIALTIES OF THE HEAD AND NECK	41	6	1756-1769		10.1002/hed.25643		2486	Goel 2019
Impact of delay to surgery on survival in stage I-III colon cancer	Grass, Fabian; Behm, Kevin T; Duchalais, Emilie; Crippa, Jacopo; Spears, Grant M; Harmsen, William S; Hubner, Martin; Mathis, Kellie L; Kelley, Scott R; Pemberton, John H; Dozois, Eric J; Larson, David W	Purpose: To assess the impact of delay from diagnosis to curativesurgery on survival in patients with non-metastatic colon cancer.Methods: National Cancer database (NCDB) analysis (2004-2013) includingall consecutive patients diagnosed with stage I-III colon cancer andtreated with primary elective curative surgery. Short and long delayswere defined as lower and upper quartiles of time from diagno…	2020	03//	EJSO	46	3	455-461		10.1016/j.ejso.2019.11.513		2508	Grass 2020
Delay in Diagnostic Workup and Treatment of Esophageal Cancer	Grotenhuis, Brechtje A; van Hagen, Pieter; Wijnhoven, Bas P L; Spaander, Manon C W; Tilanus, Hugo W; van Lanschot, Jan J B	Esophageal cancer should preferably be detected and treated at an earlystage, but this may be prohibited by late onset of symptoms and delaysin referral, diagnostic workup, and treatment. The aim of this study wasto investigate the impact of these delays on outcome in patients withesophageal cancer.For 491 patients undergoing esophagectomy for cancer between 1991 and2007, patients' short- and lon…	2010	03//	JOURNAL OF GASTROINTESTINAL SURGERY	14	3	476-483		10.1007/s11605-009-1109-y		2519	Grotenhuis 2010
What are the real waiting times for therapeutic management of head and neck cancer: a study in the general population in the north-west of France.	Guizard, Anne-Valerie; Dejardin, Olivier; Launay, Ludivine; Bara, Simona; Lapotre-Ledoux, Benedicte; Babin, Emmanuel; Launoy, Guy; Ligier, Karine	Head and neck cancers (HNC) have a poor prognosis and a long treatment delay may have a negative impact on this. Some studies have investigated the determinants of this delay but not in the general population and rarely taking into account socio-economic factors. A high-resolution population-based study about cancer management was conducted, using registries in the north-west of France, on HNC di…	2016	//	European archives of oto-rhino-laryngology : official journal of the European Federation of Oto-Rhino-Laryngological Societies (EUFOS) : affiliated with the German Society for Oto-Rhino-Laryngology - Head and Neck Surgery	273	11	3951-3958				2529	Guizard 2016
The role of general practice in routes to diagnosis of lung cancer in Denmark: a population-based study of general practice involvement, diagnostic activity and diagnostic intervals.	Guldbrandt, Louise Mahncke; Fenger-Gron, Morten; Rasmussen, Torben Riis; Jensen, Henry; Vedsted, Peter	BACKGROUND: Lung cancer stage at diagnosis predicts possible curative treatment. In Denmark and the UK, lung cancer patients have lower survival rates than citizens in most other European countries, which may partly be explained by a comparatively longer diagnostic interval in these two countries. In Denmark, a pathway was introduced in 2008 allowing general practitioners (GPs) to refer patients …	2015	//	BMC health services research	15		21-21		https://dx.doi.org/10.1186/s12913-014-0656-4		2531	Guldbrandt 2015
Religiosity, spirituality, and cancer fatalism beliefs on delay in breast cancer diagnosis in African American women.	Gullatte, Mary Magee; Brawley, Otis; Kinney, Anita; Powe, Barbara; Mooney, Kathi	African American women are more likely than any other racial or ethnic group to present with a later stage of breast cancer at initial diagnosis. Delay in breast cancer detection is a critical factor in diagnosis at a later stage. Available data indicate a delay of 3 months or more is a significant factor in breast cancer mortalty. Numerous factors have been reported as contributing to delay in t…	2010	//	Journal of religion and health	49	1	62-72		https://dx.doi.org/10.1007/s10943-008-9232-8		2533	Gullatte 2010
Estimates of delays in diagnosis of cervical cancer in Nepal.	Gyenwali, Deepak; Khanal, Gita; Paudel, Rajan; Amatya, Archana; Pariyar, Jitendra; Onta, Sharad Raj	BACKGROUND: Cervical cancer is the leading cause of cancer related deaths among women in Nepal. The long symptom to diagnosis interval means that women have advanced disease at presentation. The aim of this study was to identify, estimate and describe the extent of different delays in diagnosis of cervical cancer in Nepal., METHODS: A cross-sectional descriptive study was conducted in two tertiar…	2014	//	BMC women's health	14	1	29-29		https://dx.doi.org/10.1186/1472-6874-14-29		2545	Gyenwali 2014
Time intervals from first symptom to treatment of cancer: a cohort study of 2,212 newly diagnosed cancer patients.	Hansen, Rikke P; Vedsted, Peter; Sokolowski, Ineta; Sondergaard, Jens; Olesen, Frede	BACKGROUND: Delay in diagnosis of cancer may worsen prognosis. The aim of this study is to explore patient-, general practitioner (GP)- and system-related delay in the interval from first cancer symptom to diagnosis and treatment, and to analyse the extent to which delays differ by cancer type., METHODS: Population-based cohort study conducted in 2004-05 in the County of Aarhus, Denmark (640,000 …	2011	//	BMC health services research	11		284-284		https://dx.doi.org/10.1186/1472-6963-11-284		2568	Hansen 2011
Prognosis and delay of diagnosis among Kaposi's sarcoma patients in Uganda: a cross-sectional study	De Boer, Christopher; Niyonzima, Nixon; Orem, Jackson; Bartlett, John; Zafar, S Yousuf	Background: In low-and middle-income countries, the association betweendelay to treatment and prognosis for Kaposi's sarcoma (KS) patients isyet to be studied.Methods: This is a prospective study of HIV-infected adults withhistologically-confirmed KS treated at the Uganda Cancer Institute(UCI). Standardized interviews were conducted in English or Luganda.Medical records were abstracted for KS sta…	2014	05//	INFECTIOUS AGENTS AND CANCER	9				10.1186/1750-9378-9-17		2585	DeBoer 2014
Lung Cancer Diagnostic Delay in a Havana Hospital	de la Vega, Joan F; Perez, Hayvin; Samper, Juan A	INTRODUCTION Lung cancer is one of the leading causes of death worldwideand in Cuba, where its incidence and mortality are on the rise.Diagnostic delay is a variable linked to survival and prognosis.Quantifying this delay and comparing it with data from other nationaland international sources may lead to planning actions to reduce itsimpact.OBJECTIVE Assess diagnostic delay of lung cancer in pati…	2015	//	MEDICC REVIEW	17	1	55-58				2587	delaVega 2015
Extent and Predictors of Delays in Diagnosis of Cervical Cancer in Addis Ababa, Ethiopia: A Population-Based Prospective Study	Dereje, Nebiyu; Addissie, Adamu; Worku, Alemayehu; Assefa, Mathewos; Abraha, Aynalem; Tigeneh, Wondemagegnehu; Kantelhardt, Eva Johanna; Jemal, Ahmedin	PURPOSEA substantial proportion of cervical cancers are diagnosed atadvanced stage in Ethiopia. Therefore, the aim of this study was todetermine the extent and predictors of delays in cervical cancerdiagnosis in Addis Ababa.PATIENTS AND METHODSWe prospectively recruited231 patients with cervical cancer diagnosed from January 1, 2017, toJune 30, 2018, in 7 health facilities in Addis Ababa, represe…	2020	//	JCO GLOBAL ONCOLOGY	6		277-284		10.1200/JGO.19.00242		2597	Dereje 2020
Treatment delays in non-small cell lung cancer and their prognostic implications.	Diaconescu, Razvan; Lafond, Chantal; Whittom, Renaud	INTRODUCTION: The impact of treatment delays on survival of patients with non-small cell lung cancer (NSCLC) is uncertain. Although later treatment could negatively affect psychological well-being, the maximum acceptable waiting time has not been determined., METHODS: We analyzed consecutive patients with NSCLC between January 2005 and May 2007 in our center. Treatment delay was calculated from t…	2011	//	Journal of thoracic oncology : official publication of the International Association for the Study of Lung Cancer	6	7	1254-1259		https://dx.doi.org/10.1097/JTO.0b013e318217b623		2606	Diaconescu 2011
Age and Gender Variations in Cancer Diagnostic Intervals in 15 Cancers: Analysis of Data from the UK Clinical Practice Research Datalink.	Din, Nafees U; Ukoumunne, Obioha C; Rubin, Greg; Hamilton, William; Carter, Ben; Stapley, Sal; Neal, Richard D	BACKGROUND: Time from symptomatic presentation to cancer diagnosis (diagnostic interval) is an important, and modifiable, part of the patient's cancer pathway, and can be affected by various factors such as age, gender and type of presenting symptoms. The aim of this study was to quantify the relationships of diagnostic interval with these variables in 15 cancers diagnosed between 2007 and 2010 u…	2015	//	PloS one	10	5	e0127717-e0127717		https://dx.doi.org/10.1371/journal.pone.0127717		2615	Din 2015
Does delay in diagnosing colorectal cancer in symptomatic patients affect tumor stage and survival? A population-based observational study	Droste, Jochim S Terhaar Sive; Oort, Frank A; van der Hulst, Rene W M; Coupe, Veerle M H; Craanen, Mike E; Meijer, Gerrit A; Morsink, Linde M; Visser, Otto; van Wanrooij, Roy L J; Mulder, Chris J J	Background: Diagnosing colorectal cancer (CRC) at an early stageimproves survival. To what extent any delay affects outcome oncepatients are symptomatic is still unclear. Our objectives were toevaluate the association between diagnostic delay and survival insymptomatic patients with early stage CRC and late stage CRC.Methods: Prospective population-based observational study evaluatingdaily clinic…	2010	06//	BMC CANCER	10				10.1186/1471-2407-10-332		2642	Droste 2010
Hospital transfer after a breast cancer diagnosis: A population-based study in the Netherlands of the extent, predictive characteristics and its impact on time to treatment.	Heeg, E; Schreuder, K; Spronk, P E R; Oosterwijk, J C; Marang-van de Mheen, P J; Siesling, S; Peeters, M T F D Vrancken; Audit, NABON Breast Cancer	PURPOSE: Patients may transfer of hospital for clinical reasons but this may delay time to treatment. The purpose of this study is to provide insight in the extent of hospital transfer in breast cancer care; which type of patients transfer and what is the impact on time to treatment., METHODS: We included 41,413 breast cancer patients registered in the Netherlands Cancer Registry between 2014 and…	2019	//	European journal of surgical oncology : the journal of the European Society of Surgical Oncology and the British Association of Surgical Oncology	45	4	560-566		https://dx.doi.org/10.1016/j.ejso.2018.12.017		2644	Heeg 2019
Time to diagnosis and treatment for cancer patients in the Netherlands: Room for improvement?	Helsper, Charles C W; van Erp, Nicole N F; Peeters, Petra P H M; de Wit, Niek N J	Background & aim: Reducing the duration of the diagnostic cancer carepathway is intensively pursued. The aim of this study was to chart thediagnostic pathway for the five most common cancers in the Netherlands.Methods: Aretrospective cohort study using cancer patients' anonymisedprimary care data (free text and coded) linked to the Netherlands CancerRegistry. We determined the median duration of …	2017	//	EUROPEAN JOURNAL OF CANCER	87		113-121		10.1016/j.ejca.2017.10.003		2649	Helsper 2017
Initial response to chemotherapy, not delay in diagnosis, predicts overall survival in inflammatory breast cancer cases.	Hoffman, Heather J; Khan, Adeela; Ajmera, Kunal M; Zolfaghari, Ladan; Schenfeld, Jennifer R; Levine, Paul H	OBJECTIVES: To determine whether chemotherapy response and diagnostic delay affect overall survival (OS) of classic inflammatory breast cancer (IBC) cases receiving chemotherapy as initial treatment and to determine whether OS differs between classic and "atypical" IBC cases., METHODS: This is a prospective cohort study of 155 patients enrolled in the IBC Registry. "Classic" IBC cases met AJCC or…	2014	//	American journal of clinical oncology	37	4	315-321		https://dx.doi.org/10.1097/COC.0b013e318271b34b		2674	Hoffman 2014
Profiling for primary-care presentation, investigation and referral for liver cancers: evidence from a national audit.	Hughes, Daniel L; Neal, Richard D; Lyratzopoulos, Georgios; Rubin, Greg	BACKGROUND AND AIM: The incidence of liver cancer across Europe is increasing. There is a lack of evidence within the current literature on the identification and investigation of liver cancer within primary care. We aimed to profile liver cancer recognition and assessment as well as the timeliness of liver cancer diagnosis from within the primary-care setting in the UK., METHODS: Data were obtai…	2016	//	European journal of gastroenterology & hepatology	28	4	428-432		https://dx.doi.org/10.1097/MEG.0000000000000555		2699	Hughes 2016
Time from diagnosis to definitive operative treatment of operable breast cancer in the era of multimodal imaging.	Hulvat, Melissa; Sandalow, Nathan; Rademaker, Alfred; Helenowski, Irene; Hansen, Nora M	BACKGROUND: The primary objective of this study was to determine if the increasing use of multimodal breast imaging has influenced the time between the diagnosis of an operable breast cancer and definitive operative intervention over the past decade. Secondary objectives were to determine whether a higher number of imaging studies, or specifically magnetic resonance images (MRIs) were independent…	2010	//	Surgery	148	4	741-746		https://dx.doi.org/10.1016/j.surg.2010.07.012		2701	Hulvat 2010
Factors related to delay in the diagnosis of basal cell carcinoma.	Husein-Elahmed, Husein; Gutierrez-Salmeron, Maria-Teresa; Naranjo-Sintes, Ramon; Aneiros-Cachaza, Jose	BACKGROUND: There is often a delay between the clinical emergence of a basal cell carcinoma (BCC) and the point in time at which the patient presents for definitive diagnosis and treatment. Previously published studies on delays regarding skin cancer have focused on melanoma rather than BCC. We conducted a study aimed at identifying factors associated with the detection of BCC and reasons for the…	2013	//	Journal of cutaneous medicine and surgery	17	1	27-32				2706	Husein-Elahmed 2013
The effect of a treatment delay on outcome in metastatic renal cell carcinoma.	Iacovelli, Roberto; Galli, Luca; De Giorgi, Ugo; Porta, Camillo; Nole, Franco; Zucali, Paolo; Sabbatini, Roberto; Mosca, Alessandra; Atzori, Francesco; Santini, Daniele; Facchini, Gaetano; Fornarini, Giuseppe; Buti, Sebastiano; Massari, Francesco; Masini, Cristina; Ricotta, Riccardo; Biasco, Elisa; Lolli, Cristian; Gri, Nicole; Verri, Elena; Miggiano, Chiara; Vitale, Maria Giuseppa; Tortora, Giam…	OBJECTIVES: To investigate if a first-line treatment delay (TD) can negatively affect the outcomes of patients affected by metastatic renal cancer., PATIENTS AND METHODS: Patients with a diagnosis of metastatic renal cancer who were ineligible for active surveillance were included in the sample. A TD was defined as the time from the diagnosis of metastatic disease to the start of first-line thera…	2019	//	Urologic oncology	37	8	529.e1-529.e7		https://dx.doi.org/10.1016/j.urolonc.2019.03.005		2711	Iacovelli 2019
Socio-demographic factors and reasons associated with delay in breast cancer presentation: a study in Nigerian women.	Ibrahim, N A; Oludara, M A	We evaluated the effects of selected socio-demographic factors on late presentation and reasons why our breast cancer patients delay reporting for treatment. All female breast cancer patients referred to one of the general surgery out-patient clinics of Lagos State University Teaching Hospital between January 2009 and December 2010 were interviewed. Relevant socio-demographic and clinical data we…	2012	//	Breast (Edinburgh, Scotland)	21	3	416-418		https://dx.doi.org/10.1016/j.breast.2012.02.006		2713	Ibrahim 2012
Delay in presentation and diagnosis of adult primary intracranial neoplasms in a tropical teaching hospital: a pilot study.	Idowu, O E; Apemiye, R A	Sixty-three adult patients with intracranial neoplasms were studied prospectively over a 2 year period. The various factors related to pre-presentation symptoms interval (PSI) and pre-diagnostic interval (PI) were noted. The mean age at presentation for all patients was 46.8 years (range 18-72 years, median 46 years). Meningiomas (30%), Pituitary tumours (18%), High-grade gliomas (14%) and cranio…	2009	//	International journal of surgery (London, England)	7	4	396-398		https://dx.doi.org/10.1016/j.ijsu.2009.07.001		2715	Idowu 2009
Diagnosis and treatment delays among elderly breast cancer patients with pre-existing mental illness.	Iglay, Kristy; Santorelli, Melissa L; Hirshfield, Kim M; Williams, Jill M; Rhoads, George G; Lin, Yong; Demissie, Kitaw	PURPOSE: This study aimed to compare diagnosis and treatment delays in elderly breast cancer patients with and without pre-existing mental illness., METHODS: A retrospective cohort study was conducted using the Surveillance, Epidemiology and End Results-Medicare data including 16,636 women 68+ years, who were diagnosed with stage I-IIIa breast cancer in the United States from 2005 to 2007. Mental…	2017	//	Breast cancer research and treatment	166	1	267-275		https://dx.doi.org/10.1007/s10549-017-4399-x		2716	Iglay 2017
Identifying women at risk for delayed presentation of breast cancer: a cross-sectional study in Estonia.	Innos, Kaire; Padrik, Peeter; Valvere, Vahur; Eelma, Evelyn; Kutner, Riina; Lehtsaar, Jaak; Tekkel, Mare	BACKGROUND: Survival from breast cancer remains lower in Estonia than in most other European countries. More advanced stage and larger tumors that have impact on survival may be a result of delay in seeking help for breast cancer symptoms. The aim of this study was to identify determinants of delayed presentation among breast cancer patients in Estonia., METHODS: The study population included wom…	2013	//	BMC public health	13		947-947		https://dx.doi.org/10.1186/1471-2458-13-947		2721	Innos 2013
Delays in Diagnosis and Treatment of Breast Cancer: A Safety-Net Population Profile	Jaiswal, Kshama; Hull, Madelyne; Furniss, Anna L; Doyle, Reina; Gayou, Natalia; Bayliss, Elizabeth	Background: Timely detection and treatment of breast cancer is importantin optimizing survival and minimizing recurrence. Given disparities inbreast cancer outcomes based on socioeconomic status, we examined timeto diagnosis and treatment in a safety-net hospital. Methods: Weconducted a retrospective review of all patients with breast cancerdiagnosed between July 1, 2010, and June 30, 2012 (N=120…	2018	//	JOURNAL OF THE NATIONAL COMPREHENSIVE CANCER NETWORK	16	12	1451-1457		10.6004/jnccn.2018.7067		2743	Jaiswal 2018
DaPeCa-2: Implementation of fast-track clinical pathways for penile cancer shortens waiting time and accelerates the diagnostic process--A comparative before-and-after study in a tertiary referral centre in Denmark.	Jakobsen, Jakob Kristian; Jensen, Jorgen Bjerggaard	OBJECTIVE: The aim of this study was to examine the feasibility and impact of a fast-track referral pathway on clinical time intervals in penile cancer., MATERIALS AND METHODS: This observational study from a tertiary referral centre included 263 patients diagnosed before and after the introduction of an intervention to reduce clinical time intervals, the Cancer Patient Pathway (CPP). The CPP inc…	2016	//	Scandinavian journal of urology	50	1	80-87		https://dx.doi.org/10.3109/21681805.2015.1077472		2744	Jakobsen 2016
Delays in diagnosis and treatment of breast cancer: a multinational analysis.	Jassem, Jacek; Ozmen, Vahit; Bacanu, Florin; Drobniene, Monika; Eglitis, Janis; Lakshmaiah, Kuntegowdanahalli C; Kahan, Zsuzsanna; Mardiak, Jozef; Pienkowski, Tadeusz; Semiglazova, Tatiana; Stamatovic, Ljiljana; Timcheva, Constanta; Vasovic, Suzana; Vrbanec, Damir; Zaborek, Piotr	BACKGROUND: Reducing treatment delay improves outcomes in breast cancer. The aim of this study was to determine factors influencing patient- and system-related delays in commencing breast cancer treatment in different countries., METHODS: A total of 6588 female breast cancer patients from 12 countries were surveyed. Total delay time was determined as the sum of the patient-related delay time (tim…	2014	//	European journal of public health	24	5	761-767		https://dx.doi.org/10.1093/eurpub/ckt131		2755	Jassem 2014
Diagnostic intervals before and after implementation of cancer patient pathways - a GP survey and registry based comparison of three cohorts of cancer patients.	Jensen, Henry; Torring, Marie Louise; Olesen, Frede; Overgaard, Jens; Fenger-Gron, Morten; Vedsted, Peter	BACKGROUND: From 2008, Danish general practitioners could refer patients suspected of having cancer to standardised cancer patient pathways (CPPs). We aimed to compare the length of the diagnostic interval in 2010 with the length of the diagnostic interval before (2004/05) and during (2007/08) the implementation of CPPs in Denmark for all incident cancer patients who attended general practice pri…	2015	//	BMC cancer	15		308-308		https://dx.doi.org/10.1186/s12885-015-1317-7		2765	Jensen 2015
Time from first symptom experience to help seeking for colorectal cancer patients: Associations with cognitive and emotional symptom representations.	Jensen, Line Flytkjaer; Hvidberg, Line; Pedersen, Anette Fischer; Aro, Arja R; Vedsted, Peter	OBJECTIVES: The aim was to assess the association between cognitive and emotional symptom representations prior to diagnosis and the length of the patient interval (i.e. the time from the first symptom is experienced until healthcare is sought) for colorectal cancer patients., METHOD: The study population included 436 newly diagnosed colorectal cancer patients. Questionnaire data were collected u…	2016	//	Patient education and counseling	99	5	807-813				2769	Jensen 2016
Clinical outcomes after delayed thyroid surgery in patients with papillary thyroid microcarcinoma	Jeon, Min Ji; kim, Won Gu; Kwon, Hyemi; Kim, Mijin; Park, Suyeon; Oh, Hye-Seon; Han, Minkyu; Sung, Tae-Yon; Chung, Ki-Wook; Hong, Suck Joon; Kim, Tae Yong; Shong, Young Kee; Kim, Won Bae	Objective: Active surveillance is an option for patients with papillarythyroid microcarcinoma (PTMC). However, the long-term clinical outcomesafter delayed surgery remain unclear. We compared the long-term clinicaloutcomes of PTMC patients according to the time interval between initialdiagnosis and surgery.Design and methods: In this individual risk factor-matched cohort study,PTMC patients were …	2017	07//	EUROPEAN JOURNAL OF ENDOCRINOLOGY	177	1	25-31		10.1530/EJE-17-0160		2772	Jeon 2017
Small cell lung cancer in the young: Characteristics, diagnosis and outcome data.	Jiang, Shiyu; Hao, Xuezhi; Li, Junling; Hu, Xingsheng; Xiao, Zefen; Wang, Hongyu; Wang, Yan; Sun, Yan; Shi, Yuankai	BACKGROUND: Patients with small cell lung cancer (SCLC) younger than 40 years are limited in number. Our research aimed to assess the characteristics, diagnosis and outcomes of this patient population., METHODS: Records of patients under the age of 40 with SCLC at the Chinese Academy of Medical Sciences between January 2006 and December 2015 were reviewed and evaluated., RESULTS: One hundred and …	2019	//	The clinical respiratory journal	13	2	98-104		https://dx.doi.org/10.1111/crj.12986		2784	Jiang 2019
Diagnostic pathways and management in women with pregnancy-associated breast cancer (PABC): no evidence of treatment delays following a first healthcare contact	Johansson, Anna L V; Weibull, Caroline E; Fredriksson, Irma; Lambe, Mats	BackgroundWomen with pregnancy-associated breast cancer (PABC), i.e.diagnosed during or within 2years of pregnancy, have a poor prognosis.We compared symptoms, diagnostics, treatments, and waiting times fromfirst symptoms to treatment initiation in women diagnosed with PABC andnon-PABC.Materials and methodsWomen diagnosed with PABC and non-PABC atages 15-44 were identified in Swedish healthcare r…	2019	//	BREAST CANCER RESEARCH AND TREATMENT	174	2	489-503		10.1007/s10549-018-05083-x		2793	Johansson 2019
Referral patterns for oral squamous cell carcinoma in Australia: 20 years progress	Kaing, L; Manchella, S; Love, C; Nastri, A; Wiesenfeld, D	BackgroundThe aim of this study was to identify changes in referralpatterns and delays in diagnosis and treatment of oral squamous cellcarcinoma (OSCC), managed at a tertiary institution in Victoria,Australia.MethodsThe hospital records of all patients with newly diagnosed OSCC,managed by The Royal Melbourne Hospital (RMH) Head and Neck TumourStream between January 2008 and December 2010, were re…	2016	03//	AUSTRALIAN DENTAL JOURNAL	61	1	29-34		10.1111/adj.12314		2821	Kaing 2016
Survival after community diagnosis of early-stage non-small cell lung cancer.	Kanarek, Norma F; Hooker, Craig M; Mathieu, Luckson; Tsai, Hua-Ling; Rudin, Charles M; Herman, James G; Brock, Malcolm V	BACKGROUND: "Rush to surgery" among patients with worse symptoms, delays related to morbidity, and inclusion of patients with advanced disease in study populations have produced a mixed picture of importance of time to treatment to survival of non-small cell lung cancer. Our objective was to assess the contribution of diagnosis to first surgery interval to survival among patients diagnosed in the…	2014	//	The American journal of medicine	127	5	443-449		https://dx.doi.org/10.1016/j.amjmed.2013.12.023		2831	Kanarek 2014
The implications of missed or misinterpreted cases of pancreatic ductal adenocarcinoma on imaging: a multi-centered population-based study	Kang, Jessie; Clarke, Sharon E; Abdolell, Mohammed; Ramjeesingh, Ravi; Payne, Jennifer; Costa, Andreu F	Objectives To assess the proportion of missed/misinterpreted imagingexaminations of pancreatic ductal adenocarcinoma (PDAC), and theirassociation with the diagnostic interval and survival. Methods Twohundred fifty-seven patients (mean age, 71.8 years) diagnosed with PDACin 2014-2015 were identified from the Nova Scotia Cancer Registry.Demographics, stage, tumor location, and dates of initial pres…			EUROPEAN RADIOLOGY					10.1007/s00330-020-07120-0		2835	Kang 2021
Variation in promptness of presentation among 10,297 patients subsequently diagnosed with one of 18 cancers: evidence from a National Audit of Cancer Diagnosis in Primary Care.	Keeble, Stuart; Abel, Gary A; Saunders, Catherine L; McPhail, Sean; Walter, Fiona M; Neal, Richard D; Rubin, Gregory P; Lyratzopoulos, Georgios	Cancer awareness public campaigns aim to shorten the interval between symptom onset and presentation to a doctor (the 'patient interval'). Appreciating variation in promptness of presentation can help to better target awareness campaigns. We explored variation in patient intervals recorded in consultations with general practitioners among 10,297 English patients subsequently diagnosed with one of…	2014	//	International journal of cancer	135	5	1220-1228		https://dx.doi.org/10.1002/ijc.28763		2853	Keeble 2014
Factors related to diagnostic delay of oral squamous cell carcinoma in southern Thailand: Revisited.	Kerdpon, D; Jantharapattana, K; Sriplung, H	OBJECTIVES: To evaluate the impact of more open access to health services by Thailand's universal health coverage (UHC) on diagnostic delay of oral squamous cell carcinomas (OSCC) by comparing results with our previous study prior to the UHC. Reasons for delay in attending healthcare professional (HCP) consultation were also investigated., METHODS: A structure questionnaire was employed to interv…	2018	//	Oral diseases	24	3	347-354		https://dx.doi.org/10.1111/odi.12757		2857	Kerdpon 2018
Demographic factors associated with timely treatment in women with breast cancer, Antioquia	Gomez-Mercado, Carlos; Segura-Cardona, Angela; Pajaro-Cantillo, Duban; Mesa-Largo, Miler; Cadavid-Gil, Martha	Breast cancer is the leading cause of death in the world due to tumordiseases among women and the prognosis of a woman with this disease.This is an association between demographic factors and the timelytreatment of women with breast cancer in Antioquia in the first half of2017. A cross-sectional, retrospective study is carried out to identifythe incidence of breast cancer and the association of D…	2020	//	DUAZARY	17	3	25-33		10.21676/2389783X.3318		2862	Gomez-Mercado 2020
Timeliness of care and prognosis in patients with lung cancer.	Gonzalez-Barcala, F J; Falagan, J A; Garcia-Prim, J M; Valdes, L; Carreira, J M; Puga, A; Martin-Lancharro, P; Garcia-Sanz, M T; Anton-Sanmartin, D; Canive-Gomez, J C; Pose-Reino, A; Lopez-Lopez, R	BACKGROUND: Timeliness of care is an important dimension of health care quality. The determining factors of less timely care and their influence on the survival of patients with lung cancer (LC) remain uncertain., AIMS: To analyse the delays in the diagnosis and treatment of LC in our health area, the factors associated with the timeliness of care and their possible relationship with the survival…	2014	//	Irish journal of medical science	183	3	383-390		https://dx.doi.org/10.1007/s11845-013-1025-8		2864	Gonzalez-Barcala 2014
Pathways to care for patients in Pakistan experiencing signs or symptoms of breast cancer	Khaliq, Imran Hameed; Mahmood, Hafiz Zahid; Sarfraz, Muhammad Danish; Gondal, Khalid Masood; Zaman, Shakila	Multiple social and financial barriers exist to breast cancer detectionin Pakistan, which may cause a delay in seeking care and the finaldiagnosis. This analytical study documents the pathways and time coursesassociated with referral to diagnostic centres to evaluate the clinicalsigns and symptoms of breast cancer. This report also verifies theassociation between socio-demographic and clinical in…	2019	//	BREAST	46		40-47		10.1016/j.breast.2019.04.005		2872	Khaliq 2019
Patient delay and associated factors among breast cancer patients	Khan, Maryam Alain; Khan, Muhammad Imran; Andaleeb, Uzma; Gul, Tarnjeed; Hussain, Ejaz; Zarin, Muhammad; Muqim, Rooh Ul	Objectives: To stratify patients into various stages, calculate averagepatient delay and study various causes of delay to presentation.Methodology: This was a one year hospital based cross sectional study atKhyber Teaching Hospital, using non probability consecutive sampling. Asimplified staging was used for this study; Early (Stage I),Intermediate (Stage II, Ill), and Late (Stage IV). A patient …	2015	//	RAWAL MEDICAL JOURNAL	40	4	445-448				2875	Khan 2015
Impact of patient demographics, tumor characteristics, and treatment type on treatment delay throughout breast cancer care at a diverse academic medical center	Khanna, Shivani; Kim, Kristine N; Qureshi, Muhammad M; Agarwal, Ankit; Parikh, Divya; Ko, Naomi Y; Rand, Alexander E; Hirsch, Ariel E	Purpose and objective: The aim of this study was to examine the impactof patient demographics, tumor characteristics, and treatment type ontime to treatment (TTT) in patients with breast cancer treated at asafety net medical center with a diverse patient population.Patients and methods: A total of 1,130 patients were diagnosed andtreated for breast cancer between 2004 and 2014 at our institution.…	2017	//	INTERNATIONAL JOURNAL OF WOMENS HEALTH	9		887-896		10.2147/IJWH.S150064		2877	Khanna 2017
Time to initial cancer treatment in the United States and association with survival over time: An observational study	Khorana, Alok A; Tullio, Katherine; Elson, Paul; Pennell, Nathan A; Grobmyer, Stephen R; Kalady, Matthew F; Raymond, Daniel; Abraham, Jame; Klein, Eric A; Walsh, R Matthew; Monteleone, Emily E; Wei, Wei; Hobbs, Brian; Bolwell, Brian J	BackgroundDelays in time to treatment initiation (TTI) for new cancer diagnosescause patient distress and may adversely affect outcomes. Weinvestigated trends in TTI for common solid tumors treated with curativeintent, determinants of increased TTI and association with overallsurvival.Methods and findingsWe utilized prospective data from the National Cancer Database for newlydiagnosed United Stat…	2019	03//	PLOS ONE	14	3			10.1371/journal.pone.0213209		2882	Khorana 2019
Waiting Time Intervals for Non-small Cell Lung Cancer Diagnosis and Treatment in Alberta: Quantification of Intervals and Identification of Risk Factors Associated with Delays.	Kim, J O A; Davis, F; Butts, C; Winget, M	AIMS: Very little is known regarding the time required to diagnose and treat patients with non-small cell lung cancer (NSCLC) in Canada. We sought to quantify diagnostic and treatment intervals for NSCLC care in Alberta and identify risk factors for delays., MATERIALS AND METHODS: The Alberta Cancer Registry identified all cases of stage I-III NSCLC diagnosed and treated in Alberta, Canada from 2…	2016	//	Clinical oncology (Royal College of Radiologists (Great Britain))	28	12	750-759		https://dx.doi.org/10.1016/j.clon.2016.06.010		2890	Kim 2016
Factors associated with treatment delay in women with primary breast cancer who were referred to reproductive specialists	Kitano, Atsuko; Shimizu, Chikako; Yamauchi, Hideko; Akitani, Fumi; Shiota, Kyoko; Miyoshi, Yoko; Ohde, Sachiko	Purpose Cancer treatment delay due to fertility preservation proceduresis a barrier for patients with breast cancer who wish to preserve theirfertility. This study aimed to describe the associations betweenfertility preservation and treatment delay in patients with breastcancer with reproductive concerns and assess the factors related totreatment delay.Methods Patients with primary breast cancer …	2019	03//	ESMO OPEN	4	2			10.1136/esmoopen-2018-000459		2904	Kitano 2019
Multidisciplinary Clinics for Colorectal Cancer Care Reduces Treatment Time	Kozak, Vanessa N; Khorana, Alok A; Amarnath, Sudha; Glass, Katherine E; Kalady, Matthew F	Multidisciplinary clinics aim to facilitate delivery of coordinated carefor diseases requiring a multimodal approach. The present retrospectivereview analyzed the effect of this working model on the time totreatment for patients with colorectal and anal cancer at a singleinstitution. A mean shortening of 7.8 days from the first appointment totreatment was found, with the most benefit realized for…	2017	//	CLINICAL COLORECTAL CANCER	16	4	366-371		10.1016/j.clcc.2017.03.020		2931	Kozak 2017
Prolonged time to treatment initiation in advanced pancreatic cancer patients has no major effect on treatment outcome: a retrospective cohort study controlled for lead time bias and waiting time paradox	Kruger, Stephan; Schirle, Karoline; Haas, Michael; Crispin, Alexander; Schirra, Jorg; Mayerle, Julia; D'Haese, Jan G; Kunz, Wolfgang G; Ricke, Jens; Ormanns, Steffen; Kirchner, Thomas; Kobold, Sebastian; Ilmer, Matthias; Gebauer, Leonie; Westphalen, Christoph B; Von Bergwelt-Baildon, Michael; Werner, Jens; Heinemann, Volker; Boeck, Stefan	Purpose A prolonged time to treatment initiation (TTI) correlates withan adverse prognosis in different cancer types including resectablepancreatic cancer (PC). Only limited evidence on the correlation betweenTTI and prognosis in advanced PC exists. Methods Consecutive PC patients(n = 368) who were diagnosed or treated at our high-volume comprehensivecancer center were included in a prospectively…	2020	02//	JOURNAL OF CANCER RESEARCH AND CLINICAL ONCOLOGY	146	2	391-399		10.1007/s00432-019-03061-4		2938	Kruger 2020
Differences in prognosis of Siewert II and III oesophagogastric junction cancers are determined by the baseline tumour staging but not its anatomical location.	Kulig, P; Sierzega, M; Pach, R; Kolodziejczyk, P; Kulig, J; Group, Polish Gastric Cancer Study	BACKGROUND: The anatomical Siewert classification for adenocarcinoma of the oesophagogastric junction (OGJ) was dictated by the potential differences in tumour epidemiology and pathology. However, there are some uncertainties whether the distinction of true carcinoma of the cardia (type II) and subcardial gastric cancer (type III) is of clinical value., METHODS: Using a multicentre data set, we s…	2016	//	European journal of surgical oncology : the journal of the European Society of Surgical Oncology and the British Association of Surgical Oncology	42	8	1215-1221		https://dx.doi.org/10.1016/j.ejso.2016.04.061		2941	Kulig 2016
Why so late?!-delay in treatment of colorectal cancer is socially determined	Langenbach, Mike Ralf; Sauerland, Stefan; Kroebel, Karl-Wilhelm; Zirngibl, Hubert	Purpose The interval between symptom onset and therapy in patients withcolorectal cancer was studied.Methods One hundred twenty three patients with colorectal cancer wereincluded. Demography data, symptoms, consultations, and tumour stagewere obtained by standardized questionnaires. Risk factors for delayedtreatment were analysed.Results Eighty six patients suffered from colonic cancer. The total…	2010	11//	LANGENBECKS ARCHIVES OF SURGERY	395	8	1017-1024		10.1007/s00423-010-0664-8		2984	Langenbach 2010
Lung cancer interval times from point of referral to the acute health sector to the start of first treatment.	Largey, Geraldine; Ristevski, Eli; Chambers, Helen; Davis, Heather; Briggs, Peter	Objective The aim of the present study was to compare lung cancer diagnostic and treatment intervals with agreed target measures across three large public health services in Victoria and assess any differences in interval times by treatment type and health service. Methods A retrospective medical record audit of 78 patients admitted with a new diagnosis of lung cancer was conducted. Interval time…	2016	//	Australian health review : a publication of the Australian Hospital Association	40	6	649-654		https://dx.doi.org/10.1071/AH15220		2988	Largey 2016
Head and Neck Cancer in Belgium: Quality of Diagnostic Management and Variability Across Belgian Hospitals Between 2009 and 2014	Leroy, Roos; De Gendt, Cindy; Stordeur, Sabine; Schillemans, Viki; Verleye, Leen; Silversmit, Geert; Van Eycken, Elizabeth; Savoye, Isabelle; Gregoire, Vincent; Nuyts, Sandra; Vermorken, Jan	Aims: The study assessed the quality of diagnosis and staging offered topatients with a head and neck squamous cell carcinoma (HNSCC) and thevariability across Belgian hospitals.Methods: In total, 9,245 patients diagnosed with HNSCC between 2009 and2014, were identified in the population-based Belgian Cancer Registry(BCR). The BCR data were coupled with other databases providinginformation on dia…	2019	10//	FRONTIERS IN ONCOLOGY	9				10.3389/fonc.2019.01006		2998	Leroy 2019
Random start ovarian stimulation for fertility preservation appears unlikely to delay initiation of neoadjuvant chemotherapy for breast cancer	Letourneau, Joseph M; Sinha, Nikita; Wald, Kaitlyn; Harris, Eve; Quinn, Molly; Imbar, Tal; Mok-Lin, Evelyn; Chien, A Jo; Rosen, Mitchell	STUDY QUESTION: Is random start ovarian stimulation associated withdelays in initiation of neoadjuvant chemotherapy for breast cancer?SUMMARY ANSWER: Among women who complete fertility preservation (FP)consultation, random start ovarian stimulation is unlikely to delay timeto initiation of neoadjuvant chemotherapy start.WHAT IS KNOWN ALREADY: Neoadjuvant chemotherapy is now a widely acceptedtreat…	2017	10//	HUMAN REPRODUCTION	32	10	2123-2129		10.1093/humrep/dex276		3003	Letourneau 2017
Patient and Care Delays of Breast Cancer in China.	Li, Yue-Lin; Qin, Ya-Chao; Tang, Lu-Ying; Liao, Yu-Huang; Zhang, Wei; Xie, Xiao-Ming; Liu, Qiang; Lin, Ying; Ren, Ze-Fang	PURPOSE: This study differentiates patient and care delays of breast cancer and explores the related factors as well as the associations with the prognosis in Guangzhou, a southern city of China., METHODS: A cohort of female incident breast cancer patients (n=1,551) was recruited from October 2008 to March 2012 and followed up until January 1, 2016 (n=1,374) in the affiliated hospitals of Sun Yat…	2019	//	Cancer research and treatment : official journal of Korean Cancer Association	51	3	1098-1106		https://dx.doi.org/10.4143/crt.2018.386		3026	Li 2019
Association between the diagnosis-to-treatment interval and overall survival in Taiwanese patients with oral cavity squamous cell carcinoma.	Liao, Chun-Ta; Chen, Hsin-Ni; Wen, Yu-Wen; Lee, Shu Ru; Ng, Shu-Hang; Liu, Tsang-Wu; Tsai, Sen-Tien; Tsai, Ming-Hsui; Lin, Jin-Ching; Lou, Pei-Jen; Wang, Cheng Ping; Chu, Pen-Yuan; Leu, Yi-Shing; Tsai, Kuo-Yang; Terng, Shyuang-Der; Chen, Tsung-Ming; Wang, Cheng-Hsu; Chien, Chih-Yen; Chen, Wen-Cheng; Lee, Li-Yu; Lin, Chien-Yu; Wang, Hung-Ming; Lin, Chih-Hung; Fang, Tuan-Jen; Huang, Shiang-Fu; Kang…	BACKGROUND: To investigate the association between the diagnosis-to-treatment interval (DTI) and overall survival (OS) in patients with oral cavity squamous cell carcinoma (OSCC)., METHODS: A total of 18,677 patients with first primary OSCC identified in the Taiwanese Cancer Registry Database between 2004 and 2010 were examined. The effect of DTI on 5-year OS rates was investigated with multivari…	2017	//	European journal of cancer (Oxford, England : 1990)	72		226-234		https://dx.doi.org/10.1016/j.ejca.2016.11.010		3029	Liao 2017
Association of Delayed Time to Treatment Initiation With Overall Survival and Recurrence Among Patients With Head and Neck Squamous Cell Carcinoma in an Underserved Urban Population	Liao, David Z; Schlecht, Nicolas F; Rosenblatt, Gregory; Kinkhabwala, Corin M; Leonard, James A; Ference, Ryan S; Prystowsky, Michael B; Ow, Thomas J; Schiff, Bradley A; Smith, Richard V; Mehta, Vikas	IMPORTANCE Delay in time to treatment initiation (TTI) can altersurvival and oncologic outcomes. There is a need to characterize theseconsequences and identify risk factors and reasons for treatment delay,particularly in underserved urban populations.OBJECTIVES To investigate the association of delayed treatmentinitiation with outcomes of overall survival and recurrence amongpatients with head an…	2019	11//	JAMA OTOLARYNGOLOGY-HEAD & NECK SURGERY	145	11	1001-1009		10.1001/jamaoto.2019.2414		3030	Liao 2019
Time to diagnosis of Type I or II invasive epithelial ovarian cancers: a multicentre observational study using patient questionnaire and primary care records.	Lim, Aww; Mesher, D; Gentry-Maharaj, A; Balogun, N; Widschwendter, M; Jacobs, I; Sasieni, P; Menon, U	OBJECTIVE: To compare time to diagnosis of the typically slow-growing Type I (low-grade serous, low-grade endometrioid, mucinous, clear cell) and the more aggressive Type II (high-grade serous, high-grade endometrioid, undifferentiated, carcinosarcoma) invasive epithelial ovarian cancer (iEOC)., DESIGN: Multicentre observational study., SETTING: Ten UK gynaecological oncology centres., POPULATION…	2016	//	BJOG : an international journal of obstetrics and gynaecology	123	6	1012-1020		https://dx.doi.org/10.1111/1471-0528.13447		3037	Lim 2016
Social vulnerability and breast cancer: differentials in the interval between diagnosis and treatment of women with different sociodemographic profiles	Lobo Vianna Cabral, Ana Lucia; Giatti, Luana; Casale, Claudina; Cherchiglia, Mariangela Leal	This study aimed to identify the sociodemographic profiles of womendiagnosed as breast cancer in the city of Belo Horizonte and toinvestigate its association with interval between diagnosis andtreatment. A cross-sectional study from hospital records of 715 patientsundergoing treatment between 2010 and 2013. Cluster analysis was used todelineate the profiles from the variables: age, color of the s…	2019	02//	CIENCIA & SAUDE COLETIVA	24	2	613-622		10.1590/1413-81232018242.31672016		3058	LoboViannaCabral 2019
Socioeconomic and administrative factors associated with treatment delay of esophageal and gastric carcinoma: Prospective study from a tertiary care centre in a developing country	Lokanatha, D; Hassan, Syed Adil; Jacob, Linu Abraham; Babu, M C Suresh; Lokesh, K N; Rudresha, A H; Rajeev, L K; Saldanha, Smitha; Thottian, Antony G F	This study was aimed to analyze the spectrum of time intervals, from theonset of symptoms to the commencement of treatment in esophagogastriccancers. Factors influencing these time delays and correlation betweenthese time points with variables including socioeconomic strata,educational level, histopathology, location of tumor and the initialmodally of treatment were assessed.Study setting and met…	2020	//	CANCER EPIDEMIOLOGY	67				10.1016/j.canep.2020.101770		3066	Lokanatha 2020
The relative length of the patient and the primary care interval in patients with 28 common and rarer cancers.	Lyratzopoulos, G; Saunders, C L; Abel, G A; McPhail, S; Neal, R D; Wardle, J; Rubin, G P	BACKGROUND: Appreciating variation in the length of pre- or post-presentation diagnostic intervals can help prioritise early diagnosis interventions with either a community or a primary care focus., METHODS: We analysed data from the first English National Audit of Cancer Diagnosis in Primary Care on 10 953 patients with any of 28 cancers. We calculated summary statistics for the length of the pa…	2015	//	British journal of cancer	112 Suppl		S35-40		https://dx.doi.org/10.1038/bjc.2015.40		3098	Lyratzopoulos 2015
Time from (clinical or certainty) diagnosis to treatment onset in cancer patients: the choice of diagnostic date strongly influences differences in therapeutic delay by tumor site and stage.	Macia, Francesc; Pumarega, Jose; Gallen, Manuel; Porta, Miquel	OBJECTIVES: To analyze whether differences between the interval from suspicion or clinical diagnosis to treatment onset (IClinDT) and the interval from certainty diagnosis to treatment onset (ICertDT) varied by tumor site, stage, and mode of hospital admission., STUDY DESIGN AND SETTING: From our hospital cancer registry, we selected all 8,814 patients with breast, colorectal, lung, prostate, or …	2013	//	Journal of clinical epidemiology	66	8	928-939		https://dx.doi.org/10.1016/j.jclinepi.2012.12.018		3112	Macia 2013
TIME DELAY BARRIERS IN DIAGNOSIS AND TREATMENT OF CANCER	Majeed, I; Rana, A; Rafique, M; Anwar, A Waheed; Mahmood, F	Objective: Diagnostic and treatment delays can be reduced to improve theprognoses of the cancer patients. A limited number of studies havecarried out regarding delays in diagnosis and treatment of cancerpatients in developing countries. We performed a deep study from 2016 to2017 for evaluating multiple components of delay time at differentstages experienced by the cancer patients. This study aims…	2018	//	WORLD CANCER RESEARCH JOURNAL	5	3					3121	Majeed 2018
Waiting time for treatment of women with breast cancer in Podlaskie Voivodeship (Poland) in view of place of residence. A population study.	Maslach, Dominik; Krzyzak, Michalina; Szpak, Andrzej; Owoc, Alfred; Bielska-Lasota, Magdalena	INTRODUCTION: Treatment delay is a major problem of contemporary oncology. Knowing the time interval between diagnosis and initiation of treatment, together with monitoring this adverse prognostic factor, is an important element of the treatment planning process in the population and can contribute to the improvement of patients' curability., OBJECTIVE: To assess the waiting time for first treatm…	2013	//	Annals of agricultural and environmental medicine : AAEM	20	1	161-166				3168	Maslach 2013
Time to Surgery and the Impact of Delay in the Non-Neoadjuvant Setting on Triple-Negative Breast Cancers and Other Phenotypes	Mateo, Alina M; Mazor, Anna M; Obeid, Elias; Daly, John M; Sigurdson, Elin R; Handorf, Elizabeth A; DeMora, Lyudmila; Aggon, Allison A; Bleicher, Richard J	Background. Characterization of breast cancer phenotypes has improvedour ability to predict breast cancer behavior. Triple-negative (TN)breast cancers have higher and earlier rates of distant events. It hasbeen suggested that this behavior necessitates treating TNs faster thanothers, including use of neoadjuvant chemotherapy (NACT) if time tosurgery is not rapid.Methods. A review of women diagnos…	2020	05//	ANNALS OF SURGICAL ONCOLOGY	27	5	1679-1692		10.1245/s10434-019-08050-y		3171	Mateo 2020
Diagnosis-to-Treatment Interval Is an Important Clinical Factor in Newly Diagnosed Diffuse Large B-Cell Lymphoma and Has Implication for Bias in Clinical Trials.	Maurer, Matthew J; Ghesquieres, Herve; Link, Brian K; Jais, Jean-Philippe; Habermann, Thomas M; Thompson, Carrie A; Haioun, Corinne; Allmer, Cristine; Johnston, Patrick B; Delarue, Richard; Micallef, Ivana N; Peyrade, Frederic; Inwards, David J; Ketterer, Nicolas; Farooq, Umar; Fitoussi, Olivier; Macon, William R; Molina, Thierry J; Syrbu, Sergei; Feldman, Andrew L; Slager, Susan L; Weiner, Georg…	Purpose Selection bias in clinical trials has consequences for scientific validity and applicability of study results to the general population. There is concern that patients with clinically aggressive disease may not have enrolled in recent diffuse large B-cell lymphoma (DLBCL) trials due to the consent process and the inability to delay therapy for eligibility evaluation. We have examined the …	2018	//	Journal of clinical oncology : official journal of the American Society of Clinical Oncology	36	16	1603-1610		https://dx.doi.org/10.1200/JCO.2017.76.5198		3179	Maurer 2018
Factors influencing delay in symptomatic presentation of breast cancer in Brazilian women	Medeiros, Giselle Coutinho; Santos Thuler, Luiz Claudio; Bergmann, Anke	The aim of this study was to evaluate delays in the presentation ofsymptomatic breast cancer in women (time interval between the perceptionof their first sign or symptom until the first medical appointment) andits risk factors. A cohort study composed of patients with breast cancer(symptomatic) admitted to an oncological centre in the city of Rio deJaneiro, Brazil was performed. The patients were…	2019	11//	HEALTH & SOCIAL CARE IN THE COMMUNITY	27	6	1525-1533		10.1111/hsc.12823		3207	Medeiros 2019
Treatment delays in laryngeal squamous cell carcinoma: A national cancer database analysis	Morse, Elliot; Fujiwara, Rance J T; Judson, Benjamin; Mehra, Saral	Objective To characterize treatment delays in laryngeal cancer andassociate delays with patient, tumor, and treatment factors and withoverall survival. Methods We identified 33,819 adults with laryngealsquamous cell carcinoma (LSCC) in the National Cancer Database from 2004to 2013. We calculated durations of diagnosis-to-treatment initiation,surgery-to-adjuvant treatment, radiotherapy duration, t…	2018	//	LARYNGOSCOPE	128	12	2751-2758		10.1002/lary.27247		3212	Morse 2018
Treatment Times in Salivary Gland Cancer: National Patterns and Association with Survival.	Morse, Elliot; Fujiwara, Rance J T; Judson, Benjamin; Mehra, Saral	Objective To characterize treatment times in salivary cancer; associate treatment times with patient, tumor, and treatment characteristics; and examine the association of treatment times and overall survival. Study Design Retrospective cohort. Setting Commission-on-Cancer Accredited Hospitals 2004-2013. Subjects and Methods In total, 5953 patients with salivary cancer included in the National Can…	2018	//	Otolaryngology--head and neck surgery : official journal of American Academy of Otolaryngology-Head and Neck Surgery	159	2	283-292		https://dx.doi.org/10.1177/0194599818758020		3213	Morse 2018
National treatment times in oropharyngeal cancer treated with primary radiation or chemoradiation	Morse, Elliot; Judson, Benjamin; Husain, Zain; Burtness, Barbara; Yarbrough, Wendell; Sasaki, Clarence; Cheraghlou, Shayan; Mehra, Saral	Objective: To characterize treatment delays in oropharyngeal cancertreated with radiation in a national sample, identify factors associatedwith delays, and associate treatment delays with survival.Materials and Methods: We included adults in the National CancerDatabase treated for oropharyngeal cancer with primary radiation orchemoradiation 2010-2013. We characterized diagnosis-to-treatmentinitia…	2018	07//	ORAL ONCOLOGY	82		122-130		10.1016/j.oraloncology.2018.02.010		3215	Morse 2018
Prognostic factors in patients with T1 glottic cancer treated with radiotherapy	Mucha-Malecka, A; Chrostowska, A; Urbanek, K; Malecki, K	Purpose Presentation of long-term results of radiation treatment inpatients with T1 glottic cancer and evaluation of prognostic factors.Methods We performed a retrospective analysis in a group of 569 patientswith T1 squamous cell glottic carcinoma treated with radiotherapy at theCenter of Oncology in Cracow between 1977 and 2007. In all, 503 (88%)patients presented with T1a stage disease and 66 (…	2019	09//	STRAHLENTHERAPIE UND ONKOLOGIE	195	9	792-804		10.1007/s00066-019-01481-2		3226	Mucha-Malecka 2019
Delays in time to primary treatment after a diagnosis of breast cancer: Does it impact survival?	Mujar, Mastura; Dahlui, Maznah; Yip, Cheng Har; Taib, Nur Aishah	Objective. Treatment delays in breast cancer are generally thought toaffect prognosis but the impact on survival remains unclear. Indicatorsfor breast cancer care include time to primary treatment. The purpose ofthis study was to evaluate whether time to primary treatment (TPT) inbreast cancer impacts survival.Method. A total of 648 breast cancer patients treated in the UniversityMalaya Medical C…	2013	//	PREVENTIVE MEDICINE	56	2022-04-03	222-224		10.1016/j.ypmed.2012.12.001		3232	Mujar 2013
Cancer diagnosis in Scottish primary care: Results from the National Cancer Diagnosis Audit	Murchie, Peter; Adam, Rosalind; McNair, Emma; Swann, Ruth; Witt, Jana; Wood, Rose; Weller, David	Objective To characterize cancer diagnosis in Scottish primary care anddraw comparisons with cancer diagnostic activity in England.Method A national audit of cancer diagnosis was conducted in Scottishand English general practices. Participating GPs collected diagnosticpathway data on patients diagnosed in 2014 from medical records. Datawere supplemented by linkage to national cancer registries. A…	2020	05//	EUROPEAN JOURNAL OF CANCER CARE	29	3			10.1111/ecc.13234		3241	Murchie 2020
Comparison of cancer diagnostic intervals before and after implementation of NICE guidelines: analysis of data from the UK General Practice Research Database.	Neal, R D; Din, N U; Hamilton, W; Ukoumunne, O C; Carter, B; Stapley, S; Rubin, G	BACKGROUND: The primary aim was to use routine data to compare cancer diagnostic intervals before and after implementation of the 2005 NICE Referral Guidelines for Suspected Cancer. The secondary aim was to compare change in diagnostic intervals across different categories of presenting symptoms., METHODS: Using data from the General Practice Research Database, we analysed patients with one of 15…	2014	//	British journal of cancer	110	3	584-592		https://dx.doi.org/10.1038/bjc.2013.791		3279	Neal 2014
Causes for delay before specialist consultation in head and neck cancer.	Nieminen, M; Aro, K; Jouhi, L; Back, L; Makitie, A; Atula, T	BACKGROUND: Head and neck cancers are often diagnosed at a late stage, thus resulting in a generally poor prognosis. This is partly attributable to patients' hesitancy in seeking treatment. However, the length and causes of these patient delays remain relatively unknown., MATERIAL AND METHODS: We included all new head and neck cancer patients treated at our tertiary care center between 2016 and 2…	2018	//	Acta oncologica (Stockholm, Sweden)	57	12	1677-1686		https://dx.doi.org/10.1080/0284186X.2018.1497297		3297	Nieminen 2018
Factors influencing patient and health care delays in Oropharyngeal Cancer	Nieminen, Markus; Atula, Timo; Back, Leif; Makitie, Antti; Jouhi, Lauri; Aro, Katri	Background The incidence of human papillomavirus (HPV)-associatedoropharyngeal squamous cell carcinoma (OPSCC) is increasing. Patientswith HPV-associated and HPV-unassociated OPSCC differ in many aspects,which may also impact their diagnostic and management timelines. Thisstudy aims at studying the patient, primary health care (PHC) andspecialist-care (SC) delays and possible differences between …	2020	//	JOURNAL OF OTOLARYNGOLOGY-HEAD & NECK SURGERY	49	1			10.1186/s40463-020-00413-w		3299	Nieminen 2020
Improved survival of head and neck cancer patients in Greenland.	Lawaetz, Mads; Jensen, Ramon; Friborg, Jeppe; Herlow, Louise; Brofeldt, Susanne; Fleischer, Jens G; Homoe, Preben	Previously, head and neck cancer (HNC) patients in Greenland have had significant diagnostic delay and poor survival rates. From 2005-2009 several initiatives have been made to ensure faster diagnosis and better survival. The aim of this study was to compare the prognosis before and after these initiatives were introduced. All Greenlandic patients diagnosed with HNC between 2005 and 2012 were inc…	2018	//	International journal of circumpolar health	77	1	1536252-1536252		https://dx.doi.org/10.1080/22423982.2018.1536252		3300	Lawaetz 2018
Investigating Patient and Physician Delays in the Diagnosis of Head and Neck Cancers: a Canadian Perspective.	Lee, Jonghun John; Dhepnorrarat, Chris; Nyhof-Young, Joyce; Witterick, Ian	Diagnostic delays for head and neck cancer (HNC) patients are common. Patients often disregard symptoms for long periods before seeking help, and some family physicians may not be alert to the warning symptoms and signs of HNCs. This study evaluated the factors associated with length of delays in the diagnosis of HNCs in a Canadian population. This was a mixed-method study consisting of patient i…	2016	//	Journal of cancer education : the official journal of the American Association for Cancer Education	31	1	2014-08-01		https://dx.doi.org/10.1007/s13187-014-0777-9		3316	Lee 2016
The impact of diagnostic wait time on the survival of patients with diffuse large B-cell lymphoma: effect modification by the International Prognostic Index.	Lee, Shin; Fujita, Kei; Negoro, Eiju; Morishita, Tetsuji; Yamauchi, Hideaki; Oiwa, Kana; Ueda, Takanori; Yamauchi, Takahiro	Despite the importance of a prompt diagnosis to improve cancer patients' survival, little has been reported on diagnostic delay in diffuse large B-cell lymphoma (DLBCL). A single-centre, retrospective study was conducted to examine the association between diagnostic wait time (DWT), the interval from the initial hospital visit to diagnosis, and survival in patients with DLBCL. A total of 193 pati…	2019	//	British journal of haematology	187	2	195-205		https://dx.doi.org/10.1111/bjh.16078		3319	Lee 2019
Breast self-exam and patient interval associate with advanced breast cancer and treatment delay in Mexican women.	Leon-Rodriguez, E; Molina-Calzada, C; Rivera-Franco, M M; Campos-Castro, A	PURPOSE: The objective of this study was to compare treatment intervals in breast cancer patients according to the detection method (breast self-exam vs screening)., PATIENTS AND METHODS: We conducted a retrospective analysis including 291 breast cancer patients at a Mexican tertiary referral hospital., RESULTS: Breast cancer detection method was mostly breast self-exam (60%). The median patient …	2017	//	Clinical & translational oncology : official publication of the Federation of Spanish Oncology Societies and of the National Cancer Institute of Mexico	19	10	1276-1282		https://dx.doi.org/10.1007/s12094-017-1666-6		3332	Leon-Rodriguez 2017
Predictors of delay in diagnosis and treatment in diffuse large B-cell lymphoma and impact on survival	Nikonova, Anna; Guirguis, Hany R; Buckstein, Rena; Cheung, Matthew C	There is a paucity of data on the impact of diagnostic and treatmentdelays on outcomes in haematological malignancies, particularly inpatients with diffuse large B-cell lymphoma (DLBCL). Our database ofpatients treated for DLBCL between 2002 and 2010 was interrogated.Univariate and multivariate analyses were performed to determine therelationship between sociodemographic or disease-specific varia…	2015	02//	BRITISH JOURNAL OF HAEMATOLOGY	168	4	492-500		10.1111/bjh.13150		3338	Nikonova 2015
Impact of time from diagnosis to chemotherapy in advanced gastric cancer: A Propensity Score Matching Study to Balance Prognostic Factors	Nishida, Tsutomu; Sugimoto, Aya; Tomita, Ryo; Higaki, Yu; Osugi, Naoto; Takahashi, Kei; Mukai, Kaori; Matsubara, Tokuhiro; Nakamatsu, Dai; Hayashi, Shiro; Yamamoto, Masashi; Nakajima, Sachiko; Fukui, Koji; Inada, Masami	BACKGROUNDIt is unclear whether treatment delay affects the clinical outcomes ofchemotherapy in advanced gastric cancer (A-GC).AIMTo assess whether treatment delay affects the clinical outcomes ofchemotherapy in A-GC.METHODSThis single-center retrospective study examined consecutive patientswith A-GC between April 2012 and July 2018. In total, 110 patients withstage IV A-GC who underwent chemothe…	2019	//	WORLD JOURNAL OF GASTROINTESTINAL ONCOLOGY	11	1	28-38		10.4251/wjgo.v11.i1.28		3341	Nishida 2019
Prostate cancer outcomes and delays in care.	O'Callaghan, Michael E; Shi, Zumin; Kopsaftis, Tina; Moretti, Kim	OBJECTIVES: To examine the survival effect of treatment delays from the time of confirmed diagnosis of prostate cancer to first treatment in an Australian population., METHODS: Three thousand one hundred and forty patients were identified from the South Australian Prostate Cancer Clinical Outcomes Collaborative database for analysis. Selected patients had dates recorded for both diagnosis and tre…	2017	//	International urology and nephrology	49	3	449-455		https://dx.doi.org/10.1007/s11255-017-1508-z		3375	O'Callaghan 2017
Delay in Diagnosis of Testicular Cancer; A Need for Awareness Programs.	Ozturk, Cigdem; Fleer, Joke; Hoekstra, Harald J; Hoekstra-Weebers, Josette E H M	BACKGROUND AIM: To gain insight into patient and doctor delay in testicular cancer (TC) and factors associated with delay., MATERIALS AND METHODS: Sixty of the 66 eligible men; median age 26 (range 17-45) years, diagnosed with TC at the University Medical Center Groningen completed a questionnaire on patients' delay: interval from symptom onset to first consultation with a general practitioner (G…	2015	//	PloS one	10	11	e0141244-e0141244		https://dx.doi.org/10.1371/journal.pone.0141244		3413	Ozturk 2015
Delays in Breast Cancer Presentation and Diagnosis at Two Rural Cancer Referral Centers in Rwanda.	Pace, Lydia E; Mpunga, Tharcisse; Hategekimana, Vedaste; Dusengimana, Jean-Marie Vianney; Habineza, Hamissy; Bigirimana, Jean Bosco; Mutumbira, Cadet; Mpanumusingo, Egide; Ngiruwera, Jean Paul; Tapela, Neo; Amoroso, Cheryl; Shulman, Lawrence N; Keating, Nancy L	BACKGROUND: Breast cancer incidence is increasing in low- and middle-income countries (LMICs). Mortality/incidence ratios in LMICs are higher than in high-income countries, likely at least in part because of delayed diagnoses leading to advanced-stage presentations. In the present study, we investigated the magnitude, impact of, and risk factors for, patient and system delays in breast cancer dia…	2015	//	The oncologist	20	7	780-788		https://dx.doi.org/10.1634/theoncologist.2014-0493		3415	Pace 2015
Stage at Diagnosis and Delay in Seeking Medical Care Among Women With Breast Cancer, Delhi, India	Pakseresht, Sedigheh; Ingle, Gopal Krishna; Garg, Suneela; Sarafraz, Nahid	Background: Patients with cancer often delay seeking medical advice indeveloping countries. It can adversely influence the outcome of disease.Objectives: The present study was performed to determine the stage atdiagnosis and delay in seeking medical care among women with breastcancer in Delhi, India.Patients and Methods: This was a cross-sectional study based on a census(case series) approach to …	2014	//	IRANIAN RED CRESCENT MEDICAL JOURNAL	16	12			10.5812/ircmj.14490		3419	Pakseresht 2014
Delays in Diagnosis of Cervical Cancer Among Women Attending Tertiary Care Cancer Diagnostic Hospitals in Bhubaneswar, India	Panda, Jyochnamayi; Das, Asima; Panigrahi, Ansuman	Purpose Cervical cancer is one of the major causes of cancer deathsamong women worldwide, with > 85% of the global burden of these casesand deaths occurring in developing countries. Delay in diagnosis ofcervical cancer negatively impacts the prognosis and quality of life.The purpose of the study was to assess the different types of delays incervical cancer diagnosis and identify the factors assoc…	2020	03//	INDIAN JOURNAL OF GYNECOLOGIC ONCOLOGY	18	1			10.1007/s40944-019-0358-2		3427	Panda 2020
Evaluation of the clinical and economic impact of delays to surgery in patients with periampullary cancer	Pande, R; Hodson, J; Murray, A; Marconi, E; Kalisvaart, M; Marudanayagam, R; Sutcliffe, R P; Mirza, D F; Isaac, J; Roberts, K J	Background Early treatment is the only potential cure for periampullarycancer. The pathway to surgery is complex and involves multipleprocedures across local and specialist hospitals. The aim of this studywas to analyse variability within this pathway, and its impact on costand outcomes. Methods Patients undergoing surgery for periampullarycancer (2011-2016) were identified retrospectively and th…	2019	//	BJS OPEN	3	4	476-484		10.1002/bjs5.50161		3428	Pande 2019
Implementation of submandibular gland transfer: A multi-institutional study of feasibility and time to treatment	Pang, John; Ching, Harry H; Sobel, Ryan H; Orosco, Ryan K; Califano III, Joseph A; Wang, Robert C; Sanghvi, Parag; Coffey, Charles S	Background Submandibular gland transfer (SMGT) mitigatesradiation-induced xerostomia but has yet to be widely adopted. Weevaluate the feasibility of incorporating SMGT at multiple academicinstitutions and report the incidence of treatment delay. MethodsForty-nine patients were identified who underwent SMGT. Time pointspertaining to diagnosis and key treatment events including SMGT,surgery, chemot…	2019	07//	HEAD AND NECK-JOURNAL FOR THE SCIENCES AND SPECIALTIES OF THE HEAD AND NECK	41	7	2182-2189		10.1002/hed.25685		3429	Pang 2019
A Retrospective Analysis of the Effect on Survival of Time from Diagnosis to Neoadjuvant Chemotherapy to Cystectomy for Muscle Invasive Bladder Cancer	Park, Jong Chul; Gandhi, Nilay M; Carducci, Michael A; Eisenberger, Mario A; Baras, Alexander S; Netto, George J; Liu, Jen-Jane; Drake, Charles G; Schoenberg, Mark P; Bivalacqua, Trinity J; Hahn, Noah M	Purpose: We determine the impact of the timing of radical cystectomyfrom the diagnosis of muscle invasive bladder cancer on survival inpatients also treated with neoadjuvant chemotherapy.Materials and Methods: We performed a retrospective chart review ofconsecutive patients with muscle invasive bladder cancer who receivedneoadjuvant chemotherapy followed by cystectomy between 1996 and 2014 ata si…	2016	//	JOURNAL OF UROLOGY	195	4, 1	880-885		10.1016/j.juro.2015.11.024		3438	Park 2016
Breast cancer treatment delays in a majority minority community: Is there a difference?	Parsons, H M; Lathrop, K I; Schmidt, S; Mazo-Canola, M; Trevino-Jones, J; Speck, H; Karnad, A B		2015	//	Journal of Oncology Practice	11	2	e144-e153				3443	Parsons 2015
Disparities in head and neck cancer: Assessing delay in treatment initiation	Patel, Urjeet A; Brennan, Tara E	Objectives/Hypothesis: Disparities in outcome for head and neck cancer(HNC) treatment are related to diverse factors including tumor stage,socioeconomic status, and treatment compliance. Latency to initiation oftherapy may contribute to worse outcomes for underserved populations.The objectives of this study were to measure the interval from diagnosisof HNC to initiation of cancer treatment (DTI) …	2012	//	LARYNGOSCOPE	122	8	1756-1760		10.1002/lary.23357		3451	Patel 2012
Patient delay in colorectal cancer patients: associations with rectal bleeding and thoughts about cancer.	Pedersen, Anette F; Hansen, Rikke P; Vedsted, Peter	Rectal bleeding is considered to be an alarm symptom of colorectal cancer. However, the symptom is seldom reported to the general practitioner and it is often assumed that patients assign the rectal bleeding to benign conditions. The aims of this questionnaire study were to examine whether rectal bleeding was associated with longer patient delays in colorectal cancer patients and whether rectal b…	2013	//	PloS one	8	7	e69700-e69700		https://dx.doi.org/10.1371/journal.pone.0069700		3458	Pedersen 2013
Delays in prostate cancer care within a hospital network in Victoria, Australia	Qu, Liang G; Nzenza, Tatenda; McMillan, Kevin; Sengupta, Shomik	Background To characterize and identify interval delays for patientsreferred to a tertiary hospital with prostate-specific antigen (PSA)elevation, as delays in prostate cancer diagnosis may result in worseoutcomes. Patients and methods We retrospectively reviewed consecutivereferrals to our urology unit for abnormal PSA assessments, over a24-month period. Demographics, PSA measurements, clinical …			ANZ JOURNAL OF SURGERY					10.1111/ans.15554		3461	Qu 2019
Delays in presentation and management of ovarian cancer in Lagos, Nigeria	Rabiu, K A; Akinola, O I; Adewunmi, A A; Fabamwo, A O; Adedeji, M O; Popoola, A O	This study highlights the extent of delays in the presentation andmanagement of ovarian cancer at the Lagos State University TeachingHospital. A total of 37 histologically confirmed epithelial ovariancancer cases managed from January 2004 to December 2008 were analysed.The time interval between onset of symptoms and seeking healthcare, was36.1 +/- 40.8 weeks; between seeking healthcare and referr…	2013	//	JOURNAL OF OBSTETRICS AND GYNAECOLOGY	33	3	305-308		10.3109/01443615.2012.753417		3470	Rabiu 2013
Influence of delays in diagnosis and treatment on survival in small cell lung cancer patients.	Radzikowska, E; Roszkowski-Sliz, K; Chabowski, M; Glaz, P	The purpose of this study was to evaluate the influence on survival of delays in the diagnosis and treatment in an unselected population of small cell lung (SCLC) patients. Demographic and disease data of 3,479 SCLC patients were registered in the National Tuberculosis and Lung Diseases Research Institute in Warsaw, Poland during 1995-1998. In 50 % of patients, treatment started within 78 days fr…	2013	//	Advances in experimental medicine and biology	788		355-362		https://dx.doi.org/10.1007/978-94-007-6627-3_48		3472	Radzikowska 2013
Demographic disparities in delay of definitive chemoradiation for anal squamous cell carcinoma: a nationwide analysis	Ramey, Stephen J; Rich, Benjamin J; Kwon, Deukwoo; Mellon, Eric A; Wolfson, Aaron; Portelance, Lorraine; Yechieli, Raphael	Background: Prolonged time to treatment initiation (TTI) for patientswith curable anal cancer may reduce tumor control. This studyinvestigated demographic disparities in TTI for patients receivingdefinitive chemoradiation (CRT) for anal squamous cell carcinoma(A-SCC).Methods: Adult patients with A-SCC diagnosed from 2004 to 2014 andtreated with definitive CRT were identified in the National Cance…	2018	//	JOURNAL OF GASTROINTESTINAL ONCOLOGY	9	6, SI	1109+-1109+		10.21037/jgo.2018.08.07		3481	Ramey 2018
Diagnostic Intervals and Its Association with Breast, Prostate, Lung and Colorectal Cancer Survival in England: Historical Cohort Study Using the Clinical Practice Research Datalink	Redaniel, Maria Theresa; Martin, Richard M; Ridd, Matthew J; Wade, Julia; Jeffreys, Mona	Rapid diagnostic pathways for cancer have been implemented, but evidencewhether shorter diagnostic intervals (time from primary carepresentation to diagnosis) improves survival is lacking. Using theClinical Practice Research Datalink, we identified patients diagnosedwith female breast (8,639), colorectal (5,912), lung (5,737) andprostate (1,763) cancers between 1998 and 2009, and aged >15 years.P…	2015	05//	PLOS ONE	10	5			10.1371/journal.pone.0126608		3506	Redaniel 2015
Prognostic implications of emergency admission and delays in patients with breast cancer	Redondo, Maximino; Rodrigo, Isabel; Pereda, Teresa; Funez, Rafael; Acebal, Mercedes; Perea-Milla, Emilio; Jimenez, Eugenio	This study evaluates clinical-pathological characteristics and survivalrates associated with emergency admission and delays in diagnosis andtreatment of 411 consecutive breast cancer patients.Emergency admission and first symptom-first hospital visit delay weresignificantly associated with advanced tumor stages but only in theformer case with short disease-free survival (RR 2.5, CI 95% 1.5-4.2).B…	2009	05//	SUPPORTIVE CARE IN CANCER	17	5	595-599		10.1007/s00520-008-0513-2		3507	Redondo 2009
Delay in diagnosis and treatment of squamous cell carcinoma of the skin.	Renzi, Cristina; Mastroeni, Simona; Mannooranparampil, Thomas J; Passarelli, Francesca; Caggiati, Alessio; Potenza, Clemente; Pasquini, Paolo	Advanced squamous cell carcinomas (SCC) of the skin can cause significant tissue destruction and may metastasize. Understanding the determinants of patient delay could help prevent advanced presentation. The purpose of the present study was to examine patient- and healthcare-related factors associated with delay before the detection and treatment of SCC. A sample of 308 patients with SCC treated …	2010	//	Acta dermato-venereologica	90	6	595-601		https://dx.doi.org/10.2340/00015555-0966		3515	Renzi 2010
Diagnostic delay experienced among gynecological cancer patients: a nationwide survey in Denmark.	Robinson, Kirstine M; Ottesen, Bent; Christensen, Karl Bang; Krasnik, Allan	OBJECTIVE: To examine diagnostic delay among gynecological cancer patients., DESIGN: Nationwide study., SETTING: The cohort comprised all women receiving their first treatment for cervical, endometrial, or ovarian cancer between 1 October 2006 and 1 December 2007 in four of the five centers for gynecological cancer surgery in Denmark., SAMPLE: Of the 911 women alive, 648 participated, resulting i…	2009	//	Acta obstetricia et gynecologica Scandinavica	88	6	685-692		https://dx.doi.org/10.1080/00016340902971482		3535	Robinson 2009
Reasons for patient's delay in diagnosis of breast carcinoma in Pakistan.	Memon, Zahid Ali; Shaikh, Anum Nizamuddin; Rizwan, Sundus; Sardar, Maimoona Batool	BACKGROUND: Delay in diagnosis of breast cancer is associated with a poorer survival and a pivotal contribution to this delayed diagnosis comes from patient delay in presenting at a clinic. Reasons involved must be evaluated in order to decrease this reducible delay., OBJECTIVES: i) To evaluate the reasons for patient delay in diagnosis of breast cancer; ii) to investigate any association with ot…	2013	//	Asian Pacific journal of cancer prevention : APJCP	14	12	7409-7414				3549	Memon 2013
Time intervals and routes to diagnosis for lung cancer in 10 jurisdictions: cross-sectional study findings from the International Cancer Benchmarking Partnership (ICBP)	Menon, Usha; Vedsted, Peter; Falborg, Alina Zalounina; Jensen, Henry; Harrison, Samantha; Reguilon, Irene; Barisic, Andriana; Bergin, Rebecca J; Brewster, David H; Butler, John; Brustugun, Odd Terje; Bucher, Oliver; Cairnduff, Victoria; Gavin, Anna; Grunfeld, Eva; Harland, Elizabeth; Kalsi, Jatinderpal; Knudsen, Anne Kari; Lambe, Mats; Law, Rebecca-Jane; Lin, Yulan; Malmberg, Martin; Turner, Donn…	Objective Differences in time intervals to diagnosis and treatmentbetween jurisdictions may contribute to previously reported differencesin stage at diagnosis and survival. The International CancerBenchmarking Partnership Module 4 reports the first internationalcomparison of routes to diagnosis and time intervals from symptom onsetuntil treatment start for patients with lung cancer.Design Newly d…	2019	11//	BMJ OPEN	9	11			10.1136/bmjopen-2018-025895		3553	Menon 2019
Treatment delays of colon cancer in a safety-net hospital system	Millas, Stefanos G; Alawadi, Zeinab M; Wray, Curtis J; Silberfein, Eric J; Escamilla, Richard J; Karanjawala, Burzeen E; Ko, Tien C; Kao, Lillian S	Background: Disparities in colon cancer survival have been reported toresult from advanced stage at diagnosis and delayed therapy. Wehypothesized that delays in treatment among medically underservedpatients occur as a result of system-level barriers in a safety-nethospital system.Materials and methods: Retrospective review and analysis of colon cancerpatients treated in a large safety-net hospita…	2015	10//	JOURNAL OF SURGICAL RESEARCH	198	2	311-316		10.1016/j.jss.2015.03.078		3564	Millas 2015
The Care Pathway Delays of Cervical Cancer Patient in Morocco	Mimouni, Hind; Hassouni, Khalid; El Marnissi, Boujemaa; Rahou, Bouchra Haddou; Alaoui, Leila; Ismaili, Rachid; Hilali, Abderraouf; Loukili, Leila; Bekkali, Rachid; Nejmeddine, Ahmed	Introduction. The aim of this study is to document time intervals incervical cancer care pathways, from symptom onset to disease detectionand start of treatment, and evaluate how clinical, sociodemographic, andtreatment factors influence delays throughout a patient's clinicalpathway.Methods. A retrospective study was conducted at the FEZ OncologyHospital of the Hassan II University Hospital Cente…	2020	//	OBSTETRICS AND GYNECOLOGY INTERNATIONAL	2020				10.1155/2020/8796570		3570	Mimouni 2020
Predictive Factors for Diagnosis and Treatment Delay in Iranian Women with Breast Cancer	Mirfarhadi, Nastaran; Ghanbari, Atefeh; Khalili, Malahat; Rahimi, Abbas	Background: The growing trend of breast cancer in Iran and the adverseconsequences arising from the delay in diagnosis and treatment infemales has been a challenge.Objectives: This study was conducted to identify the predictors fordiagnosis and treatment delay in females with breast cancer in the northof Iran.Methods: This cross-sectional study was performed on 232 patients with adefinite diagnos…	2017	06//	NURSING AND MIDWIFERY STUDIES	6	2			10.5812/nmsjournal.27452		3577	Mirfarhadi 2017
Implementation of a Voice Messaging System is Associated With Improved Time-to-Treatment and Overall Survival in Patients With Hepatocellular Carcinoma	Mokdad, Ali; Browning, Travis; Mansour, John C; Zhu, Hao; Singal, Amit G; Yopp, Adam C	Background: The diagnosis and treatment of cancer is a continuum, withmultiple steps and interfaces between patients and providers allowingfor potential delays in cancer recognition and subsequent treatment. Thediagnosis and treatment of hepatocellular carcinoma (HCC) is especiallyprone to missteps along the continuum, leading to treatment delays dueto non-tissue-based diagnosis and multi-provide…	2016	//	JOURNAL OF THE NATIONAL COMPREHENSIVE CANCER NETWORK	14	1	38-46		10.6004/jnccn.2016.0005		3588	Mokdad 2016
From symptom discovery to treatment - women's pathways to breast cancer care: a cross-sectional study.	Moodley, Jennifer; Cairncross, Lydia; Naiker, Thurandrie; Constant, Deborah	BACKGROUND: Typically, women in South Africa (SA) are diagnosed with breast cancer when they self-present with symptoms to health facilities. The aim of this study was to determine the pathway that women follow to breast cancer care and factors associated with this journey., METHODS: A cross-sectional study was conducted at a tertiary hospital in the Western Cape Province, SA, between May 2015 an…	2018	//	BMC cancer	18	1	312-312		https://dx.doi.org/10.1186/s12885-018-4219-7		3602	Moodley 2018
Hypopharyngeal Cancer Treatment Delays: Benchmarks and Survival Association	Morse, Elliot; Berson, Elisa; Fujiwara, Rance; Judson, Benjamin; Mehra, Saral	Objective To characterize treatment delays in hypopharyngeal cancer,identify factors associated with delays, and associate delays withoverall survival. Study Design Retrospective cohort. Setting Commissionon Cancer hospitals nationwide. Subjects and Methods We includedpatients in the National Cancer Database who were treated forhypopharyngeal cancer with primary radiation, concurrent chemoradiati…	2019	02//	OTOLARYNGOLOGY-HEAD AND NECK SURGERY	160	2	267-276		10.1177/0194599818797605		3620	Morse 2019
Is timing to delivery of treatment a reliable measure of quality of care for patients with colorectal adenocarcinoma?.	Roland, Christina L; Schwarz, Roderich E; Tong, Liyue; Ahn, Chul; Balch, Glen C; Yopp, Adam C; Anthony, Thomas; Mansour, John C	BACKGROUND: Among patients with colorectal adenocarcinoma, patient race has been associated with differences in colorectal cancer survival. Survival disparities between ethnic groups may be related to treatment delays, treating hospital, or other patient factors. We hypothesized that prolonged interval to delivery of cancer therapy negatively impacts survival., STUDY DESIGN: We designed a retrosp…	2013	//	Surgery	154	3	421-428		https://dx.doi.org/10.1016/j.surg.2013.04.049		3622	Roland 2013
Association of Previous Clinical Breast Examination With Reduced Delays and Earlier-Stage Breast Cancer Diagnosis AmongWomen in Peru	Romanoff, Anya; Constant, Tara Hayes; Johnson, Kay M; Guadiamos, Manuel Cedano; Vega, Ana Maria Burga; Zunt, Joseph; Anderson, Benjamin O	IMPORTANCE Mammographic screening is impractical in most of the worldwhere breast cancers are first identified based on clinical signs andsymptoms. Clinical breast examination may improve early diagnosisdirectly by finding breast cancers at earlier stages or indirectly byheightening women's awareness of breast health concerns.OBJECTIVE To investigate factors that influence time to presentation an…	2017	11//	JAMA ONCOLOGY	3	11	1563-1567		10.1001/jamaoncol.2017.1023		3624	Romanoff 2017
Effects of Delayed Surgical Resection on Short-Term and Long-Term Outcomes in Clinical Stage I Non-Small Cell Lung Cancer.	Samson, Pamela; Patel, Aalok; Garrett, Tasha; Crabtree, Traves; Kreisel, Daniel; Krupnick, A Sasha; Patterson, G Alexander; Broderick, Stephen; Meyers, Bryan F; Puri, Varun	BACKGROUND: Conflicting evidence currently exists regarding the causes and effects of delay of care in non-small cell lung cancer (NSCLC). We hypothesized that delayed surgery in early-stage NSCLC is associated with worse short-term and long-term outcomes., METHODS: Treatment data of clinical stage I NSCLC patients undergoing surgical resection were obtained from the National Cancer Data Base (NC…	2015	//	The Annals of thoracic surgery	99	6	1906-1913		https://dx.doi.org/10.1016/j.athoracsur.2015.02.022		3666	Samson 2015
Delayed diagnosis of oral cancer in Iran: challenge for prevention.	Sargeran, Katayoun; Murtomaa, Heikki; Safavi, Seyed Mohammad Reza; Teronen, Olli	PURPOSE: The aim of this study was to investigate the diagnostic delay and its determinants among oral cancer patients in Tehran, Iran., MATERIALS AND METHODS: This study was conducted between September 2004 and September 2006 in three university hospitals, and included 100 consecutive patients with primary oral squamous cell carcinoma (international classification of disease, ICD-10 sites C01 to…	2009	//	Oral health & preventive dentistry	7	1	69-76				3682	Sargeran 2009
Reasons for delay in diagnosis and treatment of lung cancer among patients in Lublin Voivodeship who were consulted in Thoracic Surgery Department	Sawicki, Marek; Szczyrek, Michal; Krawczyk, Pawel; Rybojad, Pawel; Jablonka, Andrzej; Milanowski, Janusz	Introduction: Despite the progress which has been made in the diagnosisand treatment of lung cancer, it is still one of the main causes ofdeath in both men and women. The introduction of new therapeuticmodalities did not improve the 5-year survival results of lung cancerpatients. The Lublin Voivodeship is a sparsely-inhabited area withlittle urbanization and a population of about 2.2 million peop…	2013	//	ANNALS OF AGRICULTURAL AND ENVIRONMENTAL MEDICINE	20	1	72-76				3691	Sawicki 2013
Impact of optimizing diagnostic workup and reducing the time to treatment in head and neck cancer	Schutte, Henrieke W; van den Broek, Guido B; Steens, Stefan C A; Hermens, Rosella P M G; Honings, Jimmie; Marres, Henri A M; Merkx, Matthias A W; Weijs, Willem L J; Arens, Anne I J; van Engen-van Grunsven, Adriana C H; van Herpen, Carla M L; Kaanders, Johannes H A M; van den Hoogen, Frank J A; Takes, Robert P	Background Timely and efficient diagnostic workup of patients with headand neck cancer (HNC) is challenging. This observational study describesthe implementation of an optimized multidisciplinary oncologicaldiagnostic workup for patients with HNC and its impact on diagnostic andtreatment intervals, survival, costs, and patient satisfaction. MethodsAll patients with newly diagnosed HNC who underwe…	2020	09//	CANCER	126	17	3982-3990		10.1002/cncr.33037		3712	Schutte 2020
Disparities in Colorectal Cancer Treatment Delay Within Appalachia--The Role of For-Profit Hospitals.	Seiber, Eric E; Camacho, Fabian; Zeeshan, Muhammad Fazal; Kern, Teresa T; Fleming, Steven T	BACKGROUND: Appalachian residents have a higher overall cancer burden than the rest of the United States because of the unique features of the region. Treatment delays vary widely within Appalachia, with colorectal cancer patients undergoing median treatment delays of 5 days in Kentucky compared to 9 days for patients in Pennsylvania, Ohio, and North Carolina combined., OBJECTIVE: This study iden…	2015	//	The Journal of rural health : official journal of the American Rural Health Association and the National Rural Health Care Association	31	4	382-391		https://dx.doi.org/10.1111/jrh.12122		3726	Seiber 2015
Time from diagnosis to treatment initiation predicts survival in younger, but not older, acute myeloid leukemia patients	Sekeres, Mikkael A; Elson, Paul; Kalaycio, Matt E; Advani, Anjali S; Copelan, Edward A; Faderl, Stefan; Kantarjian, Hagop M; Estey, Elihu	Acute myeloid leukemia (AML) is considered an oncologic emergency.Delaying induction chemotherapy until molecular testing results return,may benefit some patients but harm others. We examined the effect oftime from AML diagnosis to treatment (TDT) on complete remission (CR)and overall survival ( OS), using patient characteristics available atdiagnosis. Regression models were applied to older (>= …	2009	//	BLOOD	113	1	28-36		10.1182/blood-2008-05-157065		3728	Sekeres 2009
Symptoms and diagnostic delays in bladder cancer with high risk of recurrence: results from a prospective FinnBladder 9 trial	Sell, Ville; Ettala, Otto; Perez, Ileana Montoya; Jarvinen, Riikka; Pekkarinen, Tarmo; Vaarala, Markku; Seppanen, Marjo; Liukkonen, Tapani; Marttila, Timo; Aaltomaa, Sirpa; Kaasinen, Eero; Bostrom, Peter J	Purpose To investigate the symptoms and delays in the clinical pathwayof bladder cancer (BC). Methods This is a substudy of a prospective,randomized, multicenter phase III study (FinnBladder 9, NCT01675219)where the efficacy of photodynamic diagnosis and 6 weekly optimizedmitomycin C instillations are studied in pTa bladder cancer with highrisk for recurrence. The data of presenting symptoms and …	2020	//	WORLD JOURNAL OF UROLOGY	38	4, SI	1001-1007		10.1007/s00345-019-02841-4		3730	Sell 2020
Treatment delay for Maori women with breast cancer in New Zealand.	Seneviratne, Sanjeewa; Campbell, Ian; Scott, Nina; Coles, Clare; Lawrenson, Ross	OBJECTIVES: To identify differences in delay for surgical treatment of breast cancer between ethnic groups and to evaluate the role of health system, sociodemographic and tumour factors in ethnic inequities in breast cancer treatment., METHODS: A retrospective analysis of prospectively collected data from the Waikato Breast Cancer Register for cancers diagnosed in the Waikato region in New Zealan…	2015	//	Ethnicity & health	20	2	178-193				3733	Seneviratne 2015
Prostate cancer navigation: initial experience and association with time to care.	Serrell, Emily C; Hansen, Moritz; Mills, Greg; Perry, Andrew; Robbins, Tracy; Feinberg, Melanie; Remick, Scot C; Beaule, Lisa; Hayn, Matt; Kinkead, Tom; Han, Paul K J; Sammon, Jesse D	OBJECTIVE: To evaluate factors associated with use of patient navigation in a prostate cancer population and identify whether navigation is associated with prolonged time to care. Cancer patient navigation has been shown to improve access to cancer screening, diagnosis, and treatment, but little is known about patient navigation in prostate cancer care., METHODS: All men diagnosed with localized …	2019	//	World journal of urology	37	6	1095-1101		https://dx.doi.org/10.1007/s00345-018-2452-y		3742	Serrell 2019
Comorbidity and diagnostic delay in cancer of the larynx, tongue and pharynx.	Teppo, Heikki; Alho, Olli-Pekka	Comorbidity and diagnostic delay are independent prognostic factors in head and neck cancer, most notably in laryngeal cancer. We investigated their inter-relationship and their relative significance in survival of three different head and neck cancers. A population-based retrospective cohort of 221 patients with cancer of oral tongue, pharynx or larynx diagnosed between 1986 and 1996. Diagnostic…	2009	//	Oral oncology	45	8	692-695		https://dx.doi.org/10.1016/j.oraloncology.2008.10.012		3754	Teppo 2009
Greenlandic patients with colorectal cancer: symptomatology, primary investigations and differences in diagnostic intervals between Nuuk and the rest of the country.	Tolstrup, Johan; Madsen, Rasmus Chemnitz; Sneftrup, Maria Vandborg; Niclasen, Birgit	BACKGROUND: Colorectal cancer (CRC) is a potentially fatal disease, and expedited referral and treatment is needed to ensure early detection., OBJECTIVE: We aimed to assess the symptomatology of Greenlandic patients with CRC and the primary investigations initiated before referral to Dronning Ingrids Hospital in Nuuk for further diagnostic workup. Primary care interval (first consultation until r…	2017	//	International journal of circumpolar health	76	1	1344086-1344086		https://dx.doi.org/10.1080/22423982.2017.1344086		3776	Tolstrup 2017
Care transitions between hospitals are associated with treatment delay for patients with muscle invasive bladder cancer.	Tomaszewski, Jeffrey J; Handorf, Elizabeth; Corcoran, Anthony T; Wong, Yu-Ning; Mehrazin, Reza; Bekelman, Justin E; Canter, Daniel; Kutikov, Alexander; Chen, David Y T; Uzzo, Robert G; Smaldone, Marc C	PURPOSE: Hypothesizing that changing hospitals between diagnosis and definitive therapy (care transition) may delay timely treatment, we identified the association between care transitions and a treatment delay of 3 months or greater in patients with muscle invasive bladder cancer., MATERIALS AND METHODS: Using the National Cancer Database we identified all patients with stage II or greater uroth…	2014	//	The Journal of urology	192	5	1349-1354		https://dx.doi.org/10.1016/j.juro.2014.05.027		3777	Tomaszewski 2014
Advanced-stage cancer and time to diagnosis: An International Cancer Benchmarking Partnership (ICBP) cross-sectional study.	Torring, Marie L; Falborg, Alina Z; Jensen, Henry; Neal, Richard D; Weller, David; Reguilon, Irene; Group, ICBP Working; Menon, Usha; Vedsted, Peter	OBJECTIVE: To investigate the relationship between tumour stage at diagnosis and selected components of primary and secondary care in the diagnostic interval for breast, colorectal, lung and ovarian cancers., METHODS: Observational study based on data from 6,162 newly diagnosed symptomatic cancer patients from Module 4 of the International Cancer Benchmarking Partnership. We analysed the odds of …	2019	//	European journal of cancer care	28	5	e13100-e13100		https://dx.doi.org/10.1111/ecc.13100		3790	Torring 2019
Diagnostic interval and mortality in colorectal cancer: U-shaped association demonstrated for three different datasets.	Torring, Marie Louise; Frydenberg, Morten; Hamilton, William; Hansen, Rikke P; Lautrup, Marianne D; Vedsted, Peter	OBJECTIVE: To test the theory of a U-shaped association between time from the first presentation of symptoms in primary care to the diagnosis (the diagnostic interval) and mortality after diagnosis of colorectal cancer (CRC)., STUDY DESIGN AND SETTING: Three population-based studies in Denmark and the United Kingdom using data from general practitioner's questionnaires, interviewer-administered p…	2012	//	Journal of clinical epidemiology	65	6	669-678		https://dx.doi.org/10.1016/j.jclinepi.2011.12.006		3791	Torring 2012
Evidence of increasing mortality with longer diagnostic intervals for five common cancers: a cohort study in primary care.	Torring, Marie Louise; Frydenberg, Morten; Hansen, Rikke P; Olesen, Frede; Vedsted, Peter	BACKGROUND: Early diagnosis is considered a key factor in improving the outcomes in cancer therapy; it remains unclear, however, whether long pre-diagnostic patient pathways influence clinical outcomes negatively. The aim of this study was to assess the association between the length of the diagnostic interval and the five-year mortality for the five most common cancers in Denmark while addressin…	2013	//	European journal of cancer (Oxford, England : 1990)	49	9	2187-2198		https://dx.doi.org/10.1016/j.ejca.2013.01.025		3792	Torring 2013
The Impact of Delays to Definitive Surgical Care on Survival in Colorectal Cancer Patients	Trepanier, Maude; Paradis, Tiffany; Kouyoumdjian, Araz; Dumitra, Teodora; Charlebois, Patrick; Stein, Barry S; Liberman, A Sender; Schwartzman, Kevin; Carli, Franco; Fried, Gerald M; Feldman, Liane S; Lee, Lawrence	Introduction Treatment delay may have detrimental effects on canceroutcomes. The impact of longer delays on colorectal cancer outcomesremains poorly described. The objective of this study was to determinethe effect of delays to curative-intent surgical resection on survivalin colorectal cancer patients. Methods All adult patients undergoingelective resection of primary non-metastatic colorectal a…	2020	//	JOURNAL OF GASTROINTESTINAL SURGERY	24	1	115-122		10.1007/s11605-019-04328-4		3800	Trepanier 2020
Association between treatment delays and oncologic outcome in patients treated with surgery and radiotherapy for head and neck cancer	Tumati, Vasu; Hoang, Lawrence; Sumer, Baran D; Truelson, John M; Myers, Larry L; Khan, Saad; Hughes, Randall S; Nedzi, Lucien; Sher, David J	Background This study sought to determine the oncologic impact of delaysto surgery, radiotherapy, and completion of therapy in patients withhead and neck squamous cell carcinoma. Methods The impact of biopsy tosurgery (BTS) time, surgery to start of radiation time (STSR), andradiation treatment time (RTT) on locoregional recurrence (LRR), distantmetastases (DMs), and cancer-specific mortality (CS…	2019	02//	HEAD AND NECK-JOURNAL FOR THE SCIENCES AND SPECIALTIES OF THE HEAD AND NECK	41	2	315-321		10.1002/hed.25457		3814	Tumati 2019
Breast Cancer Diagnostic Delays Among Young Mexican Women Are Associated With a Lack of Suspicion by Health Care Providers at First Presentation.	Unger-Saldana, Karla; Fitch-Picos, Kenneth; Villarreal-Garza, Cynthia	PURPOSE: There is insufficient evidence in the literature regarding the association between young age and diagnostic delay of breast cancer (BC). This study aimed to determine whether young age increases the risk of diagnostic delays among patients with BC and also to identify the mechanisms through which young age affects diagnostic delay., PATIENTS AND METHODS: This was a cross-sectional study …	2019	//	Journal of global oncology	5		2022-12-01		https://dx.doi.org/10.1200/JGO.19.00093		3824	Unger-Saldana 2019
Health system delay and its effect on clinical stage of breast cancer: Multicenter study.	Unger-Saldana, Karla; Miranda, Alfonso; Zarco-Espinosa, Gelasio; Mainero-Ratchelous, Fernando; Bargallo-Rocha, Enrique; Miguel Lazaro-Leon, Jesus	BACKGROUND: The objective of this study was to determine the correlation between health system delay and clinical disease stage in patients with breast cancer., METHODS: This was a cross-sectional study of 886 patients who were referred to 4 of the largest public cancer hospitals in Mexico City for the evaluation of a probable breast cancer. Data on time intervals, sociodemographic factors, and c…	2015	//	Cancer	121	13	2198-2206		https://dx.doi.org/10.1002/cncr.29331		3827	Unger-Saldana 2015
Characteristics and Outcomes of 79 Patients with an Insulinoma: A Nationwide Retrospective Study in Finland	Peltola, Elina; Hannula, Paivi; Huhtala, Heini; Metso, Saara; Kiviniemi, Ulla; Vornanen, Martine; Sand, Juhani; Laukkarinen, Johanna; Tiikkainen, Mirja; Schalin-Jantti, Camilla; Arola, Johanna; Siren, Jukka; Piiroinen, Antti; Soinio, Minna; Nuutila, Pirjo; Soderstrom, Mirva; Hamalainen, Hanna; Moilanen, Leena; Laaksonen, David; Pirinen, Elina; Sundelin, Fia; Ebeling, Tapani; Salmela, Pasi; Makine…	Objective. Insulinomas are rare pancreatic tumours. Population-baseddata on their incidence, clinical picture, diagnosis, and treatment arealmost nonexistent. The aim of this study was to clarify these aspectsin a nationwide cohort of insulinoma patients diagnosed during threedecades. Design and Methods. Retrospective analysis on all adultpatients diagnosed with insulinoma in Finland during 1980-…	2018	//	INTERNATIONAL JOURNAL OF ENDOCRINOLOGY	2018				10.1155/2018/2059481		3841	Peltola 2018
Assessment of Oropharyngeal and Laryngeal Cancer Treatment Delay in a Private and Safety Net Hospital System.	Perlow, Haley K; Ramey, Stephen J; Silver, Ben; Kwon, Deukwoo; Chinea, Felix M; Samuels, Stuart E; Samuels, Michael A; Elsayyad, Nagy; Yechieli, Raphael	Objective To examine the impact of treatment setting and demographic factors on oropharyngeal and laryngeal cancer time to treatment initiation (TTI). Study Design Retrospective case series. Setting Safety net hospital and adjacent private academic hospital. Subjects and Methods Demographic, staging, and treatment details were retrospectively collected for 239 patients treated from January 1, 201…	2018	//	Otolaryngology--head and neck surgery : official journal of American Academy of Otolaryngology-Head and Neck Surgery	159	3	484-493		https://dx.doi.org/10.1177/0194599818768795		3848	Perlow 2018
[Delay for diagnosis and treatment of breast cancer in Bogota, Colombia].	Pineros, Marion; Sanchez, Ricardo; Perry, Fernando; Garcia, Oscar Armando; Ocampo, Rocio; Cendales, Ricardo	OBJECTIVE: Establish provider delay for breast cancer and related factors., MATERIAL AND METHODS: 1,106 women with breast cancer were approached in health care institutions of Bogota, Colombia. According to the history of first consultation, we established diagnostic and treatment incidence rates, which were compared for different variables. A Cox hazard model was established., RESULTS: Median ti…	2011	//	Demoras en el diagnostico y tratamiento de mujeres con cancer de mama en Bogota, Colombia.	53	6	478-485				3868	Pineros 2011
The impact of time to treatment initiation on survival from head and neck cancer in north-eastern Italy.	Polesel, Jerry; Furlan, Carlo; Birri, Silvia; Giacomarra, Vittorio; Vaccher, Emanuela; Grando, Giuseppe; Gobitti, Carlo; Navarria, Federico; Schioppa, Ornella; Minatel, Emilio; Bidoli, Ettore; Barzan, Luigi; Franchin, Giovanni	OBJECTIVES: To evaluate the impact of time to treatment initiation (TTI) on overall survival in patients with head-and-neck squamous cell carcinoma (HNSCC)., MATERIALS AND METHODS: In the period 2003-2009, 1616 HNSCC patients were diagnosed in Friuli Venezia Giulia Region, Northeastern Italy, including 462 oral, 346 oropharyngeal, 212 hypopharyngeal, and 596 laryngeal cancers. Clinical informatio…	2017	//	Oral oncology	67		175-182		https://dx.doi.org/10.1016/j.oraloncology.2017.02.009		3883	Polesel 2017
Factors associated with delayed diagnosis of breast cancer in northeast Thailand.	Poum, Amornsak; Promthet, Supannee; Duffy, Stephen W; Parkin, Donald Maxwell	BACKGROUND: We identified factors associated with delayed first consultation for breast symptoms (patient delay), delayed diagnosis after first consultation (doctor delay), and advanced pathologic stage at presentation among 180 women with breast cancer in Thailand., METHODS: In this cross-sectional study 180 patients with invasive breast cancer were interviewed about potential risk factors and m…	2014	//	Journal of epidemiology	24	2	102-108				3890	Poum 2014
Wait times to diagnosis and treatment in patients with colorectal cancer in Hungary.	Pozsgai, Eva; Busa, Csilla; Fodor, David; Bellyei, Szabolcs; Csikos, Agnes	BACKGROUND: Mortality from colorectal cancer (CRC) in Hungary is the highest in Europe. It was the aim of the present study to determine the wait times from first presentation to diagnosis, in a sample of Hungarian patients with CRC, as well as to assess the stages of CRC at diagnosis., METHODS: A retrospective study based on data from 212 patients with CRC in Baranya county was carried out. Data…	2019	//	Cancer epidemiology	59		244-248		https://dx.doi.org/10.1016/j.canep.2019.02.015		3894	Pozsgai 2019
Do diagnostic and treatment delays for colorectal cancer increase risk of death?	Pruitt, Sandi L; Harzke, Amy Jo; Davidson, Nicholas O; Schootman, Mario	Using 1998-2005 SEER-Medicare data, we examined the effect of diagnosticand treatment delays on all-cause and colorectal cancer (CRC)-specificdeath among US adults aged a parts per thousand yen 66 years withinvasive colon or rectal cancer. We hypothesized that longer delayswould be associated with a greater risk of death.We defined diagnostic and treatment delays, respectively, as daysbetween (1)…	2013	05//	CANCER CAUSES & CONTROL	24	5	961-977		10.1007/s10552-013-0172-6		3904	Pruitt 2013
Time to diagnosis of symptomatic gastric and oesophageal cancer in the Netherlands: Where is the room for improvement?	van Erp, N F; Helsper, C W; Slottje, P; Brandenbarg, D; Buchner, F L; van Asselt, K M; Muris, J W M; Kortekaas, M F; Peeters, P H M; de Wit, N J	BackgroundAn efficient diagnostic pathway and early stage diagnosis for cancerpatients is widely pursued. This study aims to chart the duration of thediagnostic pathway for patients with symptomatic oesophageal and gastriccancer, to identify factors associated with long duration and to assessthe association of duration with tumour stage at diagnosis.MethodsThis was a retrospective cohort study, u…	2020	06//	UNITED EUROPEAN GASTROENTEROLOGY JOURNAL	8	5	607-620		10.1177/2050640620917804		3918	vanErp 2020
Determinants of treatment waiting times for head and neck cancer in the Netherlands and their relation to survival.	van Harten, Michel C; Hoebers, Frank J P; Kross, Kenneth W; van Werkhoven, Erik D; van den Brekel, Michiel W M; van Dijk, Boukje A C	INTRODUCTION: Waiting to start treatment has been shown to be associated with tumor progression and upstaging in head and neck squamous cell carcinomas (HNSCCs). This diminishes the chance of cure and might lead to unnecessary mortality. We investigated the association between waiting times and survival in the Netherlands and assessed which factors were associated to longer waiting times., METHOD…	2015	//	Oral oncology	51	3	272-278		https://dx.doi.org/10.1016/j.oraloncology.2014.12.003		3920	vanHarten 2015
Determinants of patient's and doctor's delay in diagnosis and treatment of colorectal cancer.	Van Hout, Afke M G H; de Wit, Niek J; Rutten, Frans H; Peeters, Petra H M	BACKGROUND: Early detection and treatment is important for the management of colorectal cancer (CRC)., AIM: To assess patient and doctor delay and their determinants., METHODS: A retrospective observational study in a primary care setting concerning 197 patients with CRC. The time between initial symptoms and the onset of treatment was categorized into four periods. With multivariable logistic re…	2011	//	European journal of gastroenterology & hepatology	23	11	1056-1063		https://dx.doi.org/10.1097/MEG.0b013e32834c4839		3921	VanHout 2011
Reasons for diagnostic delay in gynecological malignancies.	Vandborg, Mai Partridge; Christensen, Rene Depont; Kragstrup, Jakob; Edwards, Kasper; Vedsted, Peter; Hansen, Dorte Gilsa; Mogensen, Ole	INTRODUCTION: To describe the different delay types in women with gynecological cancer and to analyze the relationship between diagnostic delay and a number of characteristics for patients, cancers, and the health care system., METHOD: Data were obtained from 4 different questionnaires, the Electronic Patient Journal (EPJ), and the Danish Gynecological Cancer Database (DGCD). A total of 161 women…	2011	//	International journal of gynecological cancer : official journal of the International Gynecological Cancer Society	21	6	967-974		https://dx.doi.org/10.1097/IGC.0b013e31821d2770		3926	Vandborg 2011
Assessment of time intervals in the pathway to oral cancer diagnosis in north-westerm Spain. Relative contribution of patient interval.	Varela-Centelles, P; Lopez-Cedrun, J-L; Fernandez-Santroman, J; Alvarez-Novoa, P; Luaces-Rey, R; Pombo-Castro, M-J; Lopez-Jornet, M-P; Seoane, J	BACKGROUND: Despite continuous advances in diagnosis and therapy, oral cancers are mostly diagnosed at advanced stages with minor survival improvements in the last two decades. Both phenomena have been attributed to delays in the diagnosis. This study aims at quantifying the time elapsed until definitive diagnosis in these patients and the patient interval's contribution., MATERIAL AND METHODS: A…	2017	//	Medicina oral, patologia oral y cirugia bucal	22	4	e478-e483				3932	Varela-Centelles 2017
Assessment of possible delays in referrals, diagnostics procedures and first treatment in Slovenian bladder and kidney cancer patients	Vesna, Zadnik; Mateja, Kokalj-Kokot; Klemen, Cernelc; Nika, Bric	The average annual incidence of kidney cancer in Slovenia is 370, andthe incidence of bladder cancer is 320. Consortium of three researchorganizations: the Institute of Oncology Ljubljana, Department of FamilyMedicine, University of Ljubljana and the Clinical Department of Urologyat the University Clinical Center Ljubljana, launched the projectComprehensive analysis of management of urological ca…	2020	06//	ONKOLOGIJA	24	1	2022-10-06		10.25670/oi2020-001on		3947	Vesna 2020
Does timeliness of care in Non-Small Cell Lung Cancer impact on survival?	Vinod, Shalini K; Chandra, Amrita; Berthelsen, Angela; Descallar, Joseph	OBJECTIVES: To measure time intervals in the management of Non-Small Cell Lung Cancer (NSCLC) patients, identify factors associated with this and evaluate the impact of timeliness of care on survival. MATERIALS AND METHODS: A retrospective cohort of South Western Sydney (SWS) patients with newly diagnosed NSCLC from 2006 to 2012 was identified from the SWSLHD Clinical Cancer Registry. Time interv…	2017	10//	Lung cancer (Amsterdam, Netherlands)	112		16-24		10.1016/j.lungcan.2017.07.032		3958	Vinod 2017
Waiting Time from Diagnosis to Treatment has no Impact on Survival in Patients with Esophageal Cancer	Visser, E; Leeftink, A G; van Rossum, P S N; Siesling, S; van Hillegersberg, R; Ruurda, J P	Waiting time from diagnosis to treatment has emerged as an importantquality indicator in cancer care. This study was designed to determinethe impact of waiting time on long-term outcome of patients withesophageal cancer who are treated with neoadjuvant therapy followed bysurgery or primary surgery.Patients who underwent esophagectomy for esophageal cancer at theUniversity Medical Center Utrecht b…	2016	//	ANNALS OF SURGICAL ONCOLOGY	23	8	2679-2689		10.1245/s10434-016-5191-6		3960	Visser 2016
Impact of diagnosis-to-treatment waiting time on survival in esophageal cancer patients - A population-based study in The Netherlands	Visser, E; van Rossum, P S N; Leeftink, A G; Siesling, S; van Hillegersberg, R; Ruurda, J P	Background: The aim of this study was to determine whether the waitingtime from diagnosis to treatment with curative intent for esophagealcancer impacts oncologic outcomes.Patients and methods: All patients treated by esophagectomy foresophageal carcinoma in 2005-2013 were identified from the NetherlandsCancer Registry. Patients who underwent multimodality treatment andpatients treated with surge…	2017	02//	EJSO	43	2	461-470		10.1016/j.ejso.2016.10.017		3961	Visser 2017
Symptoms and patient factors associated with longer time to diagnosis for colorectal cancer: results from a prospective cohort study.	Walter, Fiona M; Emery, Jon D; Mendonca, Silvia; Hall, Nicola; Morris, Helen C; Mills, Katie; Dobson, Christina; Bankhead, Clare; Johnson, Margaret; Abel, Gary A; Rutter, Matthew D; Hamilton, William; Rubin, Greg P	BACKGROUND: The objective of this study is to investigate symptoms, clinical factors and socio-demographic factors associated with colorectal cancer (CRC) diagnosis and time to diagnosis., METHODS: Prospective cohort study of participants referred for suspicion of CRC in two English regions. Data were collected using a patient questionnaire, primary care and hospital records. Descriptive and regr…	2016	//	British journal of cancer	115	5	533-541		https://dx.doi.org/10.1038/bjc.2016.221		3980	Walter 2016
Symptoms and patient factors associated with diagnostic intervals for pancreatic cancer (SYMPTOM pancreatic study): a prospective cohort study.	Walter, Fiona M; Mills, Katie; Mendonca, Silvia C; Abel, Gary A; Basu, Bristi; Carroll, Nick; Ballard, Sue; Lancaster, John; Hamilton, William; Rubin, Greg P; Emery, Jon D	BACKGROUND: Pancreatic cancer is the tenth most common cancer in the UK; however, outcomes are poor, in part due to late diagnosis. We aimed to identify symptoms and other clinical and sociodemographic factors associated with pancreatic cancer diagnosis and diagnostic intervals., METHODS: We did this prospective cohort study at seven hospitals in two regions in England. We recruited participants …	2016	//	The lancet. Gastroenterology & hepatology	1	4	298-306		https://dx.doi.org/10.1016/S2468-1253(16)30079-6		3982	Walter 2016
TIME TO TREATMENT IN PATIENTS WITH STAGE III NON-SMALL CELL LUNG CANCER	Wang, Li; Correa, Candace R; Hayman, James A; Zhao, Lujun; Cease, Kemp; Brenner, Dean; Arenberg, Doug; Curtis, Jeffery; Kalemkerian, Gregory P; Kong, Feng-Ming	Purpose: To determine whether time to treatment (TTT) has an effect onoverall survival (OS) in patients with unresectable or medicallyinoperable Stage III non-small cell lung cancer (NSCLC) and whetherpatient or treatment factors are associated with TTT.Methods and Materials: Included in the study were 237 consecutivepatients with Stage III NSCLC treated at University of Michigan Hospital(UM) or …	2009	07//	INTERNATIONAL JOURNAL OF RADIATION ONCOLOGY BIOLOGY PHYSICS	74	3	790-795		10.1016/j.ijrobp.2008.08.039		3993	Wang 2009
Do Moderate Surgical Treatment Delays Influence Survival in Colon Cancer?.	Wanis, Kerollos Nashat; Patel, Sanjay V B; Brackstone, Muriel	BACKGROUND: Studies examining treatment delay and survival after surgical treatment of colon cancer have varied in quality and outcome, with little evidence available regarding the safety of longer surgical treatment wait times., OBJECTIVE: Our study examined the effect of surgical treatment wait times on survival for patients with stage I to III colon cancer., DESIGN: A subset cohort analysis wa…	2017	//	Diseases of the colon and rectum	60	12	1241-1249		https://dx.doi.org/10.1097/DCR.0000000000000857		4000	Wanis 2017
Colonoscopy resource availability and its association with the colorectal cancer diagnostic interval: A population-based cross-sectional study	Webber, Colleen; Flemming, Jennifer A; Birtwhistle, Richard; Rosenberg, Mark; Groome, Patti A	Background Colonoscopy is a key resource used to diagnose colorectalcancer (CRC). This study evaluated the relationship between colonoscopyavailability and the length of the CRC diagnostic interval. Methods Thisis a cross-sectional study of CRC patients diagnosed in Ontario, Canada,in 2008-2012. We used administrative health data to characterisecolonoscopist density, private colonoscopy clinic ac…	2020	//	EUROPEAN JOURNAL OF CANCER CARE	29	1			10.1111/ecc.13187		4015	Webber 2020
Missed opportunities for oral cancer screening in Australia.	Webster, John D; Batstone, Martin; Farah, Camile S	OBJECTIVES: Most patients with oral cancer lack early symptoms, therefore most present with advanced stage of disease. Early detection of oral cancer and oral potentially malignant disorders (OPMDs) in the asymptomatic phase via an opportunistic oral cancer screening examination is important as survival rates are significantly improved if the disease is treated at an earlier stage. The objective …	2019	//	Journal of oral pathology & medicine : official publication of the International Association of Oral Pathologists and the American Academy of Oral Pathology	48	7	595-603		https://dx.doi.org/10.1111/jop.12915		4017	Webster 2019
The pathway to diagnosis and treatment for surgically managed lung cancer patients	White, Victoria; Bergin, Rebecca J; Thomas, Robert J; Whitfield, Kathryn; Weller, David	Background: Most lung cancer is diagnosed at an advanced stage,resulting in poor survival. This study examined diagnostic pathways forpatients with operable lung cancer to identify factors contributing toearly diagnosis.Methods: Surgically treated lung cancer patients (aged >= 40, within 6months of diagnosis), approached via the population-based CancerRegistry, with their primary care physicians …	2020	//	FAMILY PRACTICE	37	2	234-241		10.1093/fampra/cmz064		4037	White 2020
Diagnostic difficulties and delays with chest wall chondrosarcoma: A Swedish population based Scandinavian Sarcoma Group study of 106 patients	Widhe, Bjorn; Bauer, Henrik C F	Background. Bone sarcomas in Sweden are generally referred to amultidisciplinary team at specialized sarcoma centers. This practice isstrictly followed for sarcomas of long bones, but not for chest wallchondrosarcomas. Delay in diagnosis and treatment is often considerablefor bone sarcomas. This report focuses on the symptoms and diagnosticproblems of chest wall chondrosarcoma and factors related…	2011	//	ACTA ONCOLOGICA	50	3	435-440		10.3109/0284186X.2010.486797		4042	Widhe 2011
Factors Associated with Delays to Diagnosis and Treatment of Breast Cancer in Women in a Louisiana Urban Safety Net Hospital	Williams, Donna L; Tortu, Stephanie; Thomson, Jessica	Only lung cancer surpasses breast cancer as a cause of death fromcancer. However, the burden of cancer is not borne equally across racialand ethnic groups. In the United States, African American women havesignificantly higher mortality rates from breast cancer than whitewomen. Delayed follow-up of breast abnormalities and delays fromdiagnosis to treatment may contribute to higher mortality. This …	2010	//	WOMEN & HEALTH	50	8	705-718		10.1080/03630242.2010.530928		4045	Williams 2010
Time from Diagnosis to Surgical Treatment of Breast Cancer: Factors Influencing Delays in Initiating Treatment	Wright, G Paul; Wong, Jan H; Morgan, John W; Roy-Chowdhury, Sharmila; Kazanjian, Kevork; Lum, Sharon S	No clear guidelines exist defining the appropriate time frame fromdiagnosis to definitive surgical treatment of breast cancer. Studieshave suggested that treatment delays greater than 90 days may beassociated with stage migration. We sought to evaluate demographicfactors that influence 30-day and 90-day benchmarks for time fromdiagnosis to definitive surgical treatment of breast cancer. Between20…	2010	10//	AMERICAN SURGEON	76	10	1119-1122				4058	Wright 2010
Delay in cutaneous melanoma diagnosis: Sequence analyses from suspicion to diagnosis in 211 patients.	Xavier, Marcus H S B; Drummond-Lage, Ana P; Baeta, Cyntia; Rocha, Lorena; Almeida, Alessandra M; Wainstein, Alberto J A	Advanced melanoma is an incurable disease with complex and expensive treatments. The best approach to prevent melanoma at advanced stages is an early diagnosis. A knowledge of factors associated with the process of detecting cutaneous melanomas and the reasons for delays in diagnosis is essential for the improvement of the secondary prevention of the disease.Identify sociodemographic, individual,…	2016	//	Medicine	95	31	e4396-e4396		https://dx.doi.org/10.1097/MD.0000000000004396		4064	Xavier 2016
Surgical Delay Is Associated with Improved Survival in Hepatocellular Carcinoma: Results of the National Cancer Database	Xu, Kerui; Watanabe-Galloway, Shinobu; Rochling, Fedja A; Farazi, Paraskevi A; Islam, K M Monirul; Wang, Hongmei; Luo, Jiangtao	BackgroundHepatocellular carcinoma (HCC) is one of the fastest growingcauses of cancer-related death in the USA. Studies that investigated theimpact of HCC therapeutic delays are limited to single centers, and nolarge-scale database research has been conducted. This studyinvestigated the association of surgical delay and survival in HCCpatients.MethodsPatients underwent local tumor destruction an…	2019	05//	JOURNAL OF GASTROINTESTINAL SURGERY	23	5	933-943		10.1007/s11605-018-3925-4		4070	Xu 2019
Factors affecting the interval from diagnosis to treatment in patients with lung cancer	Yaman, Nesrin; Ozgen, Aylin; Celik, Pinar; Ozyurt, Beyhan Cengiz; Nese, Nalan; Coskun, Aysin Sakar; Yorgancioglu, Arzu	Aims and background. We aimed to investigate the factors affecting theinterval from the beginning of the symptoms until diagnosis andtreatment in patients with lung cancer.Methods. Records of 119 lung cancer patients diagnosed in our pulmonarydiseases clinic between 2004 and 2006 were evaluated retrospectively.Demographic data, histopathological tumor type, TNM stage, ECOGperformance status, pres…	2009	//	TUMORI J	95	6	702-705				4075	Yaman 2009
Pregnancy-associated breast cancer in Taiwanese women: potential treatment delay and impact on survival.	Yang, Ya-Ling; Chan, K Arnold; Hsieh, Fon-Jou; Chang, Li-Yun; Wang, Ming-Yang	This study investigated the clinicopathologic characteristics and survival of women diagnosed with pregnancy-associated breast cancer (PABC) in Taiwan. PABC is defined as breast cancer diagnosed during pregnancy or within 1 year after obstetric delivery. Our sample of PABC patients (N = 26) included all patients diagnosed at a major medical center in northern Taiwan from 1984 through 2009. Among …	2014	//	PloS one	9	11	e111934-e111934		https://dx.doi.org/10.1371/journal.pone.0111934		4085	Yang 2014
Lung cancer diagnostic and treatment intervals in the United States: a health care disparity?.	Yorio, Jeffrey T; Xie, Yang; Yan, Jingsheng; Gerber, David E	INTRODUCTION: Lung cancer diagnostic and treatment delays have been described for several patient populations. However, few studies have analyzed these intervals among patients treated in contemporary health care systems in the United States. We therefore studied the timing of lung cancer diagnosis and treatment at a U.S. medical center providing care to a diverse patient population within two di…	2009	//	Journal of thoracic oncology : official publication of the International Association for the Study of Lung Cancer	4	11	1322-1330		https://dx.doi.org/10.1097/JTO.0b013e3181bbb130		4104	Yorio 2009
Factors related to breast cancer detection mode and time to diagnosis in Alberta, Canada: a population-based retrospective cohort study.	Yuan, Yan; Li, Maoji; Yang, Jing; Elliot, Tracy; Dabbs, Kelly; Dickinson, James A; Fisher, Stacey; Winget, Marcy	BACKGROUND: Understanding the factors affecting the mode and timeliness of breast cancer diagnosis is important to optimizing patient experiences and outcomes. The purposes of the study were to identify factors related to the length of the diagnostic interval and assess how they vary by mode of diagnosis: screen or symptom detection., METHODS: All female residents of Alberta diagnosed with first …	2016	//	BMC health services research	16		65-65		https://dx.doi.org/10.1186/s12913-016-1303-z		4116	Yuan 2016
Patient and physician delay in the diagnosis and treatment of non-small cell lung cancer in Turkey.	Yurdakul, Ahmet Selim; Kocaturk, Celalettin; Bayiz, Hulya; Gursoy, Soner; Bircan, Ahmet; Ozcan, Aysenaz; Akkoclu, Atilla; Uluorman, Funda; Celik, Pinar; Koksal, Deniz; Ulubas, Bahar; Sercan, Eylem; Ozbudak, Omer; Goksel, Tuncay; Onalan, Tugba; Yamansavci, Esra; Turk, Figen; Yuncu, Gokhan; Copuraslan, Cigdem; Mardal, Tugba; Tuncay, Esin; Karamustafaoglu, Altemur; Yildiz, Pinar; Secik, Funda; Kapla…	AIM: The early diagnosis and treatment of lung cancer are important for the prognosis of patients with lung cancer. This study was undertaken to investigate patient and doctor delays in the diagnosis and treatment of NSCLC and the factors affecting these delays., MATERIALS AND METHODS: A total of 1016 patients, including 926 (91.1%) males and 90 (8.9%) females with a mean age of 61.5+/-10.1 years…	2015	//	Cancer epidemiology	39	2	216-221		https://dx.doi.org/10.1016/j.canep.2014.12.015		4123	Yurdakul 2015
Socioeconomic disparity trends in diagnostic imaging, treatments, and survival for nonsmall cell lung cancer: 2007-2016	Shah, Monica; Parmar, Ambica; Chan, Kelvin K W	Socioeconomic status (SES) has led to treatment and survivaldisparities; however, limited data exist for nonsmall cell lung cancer(NSCLC). This study investigates the impact of SES on NSCLC diagnosticimaging, treatment, and overall survival (OS), and describes temporaldisparity trends. The Ontario Cancer Registry was used to identify NSCLCpatients diagnosed between 2007 and 2016. Through linkage …	2020	05//	CANCER MEDICINE	9	10	3407-3416		10.1002/cam4.2978		4126	Shah 2020
Clinical impact of prolonged diagnosis to treatment interval (DTI) among patients with oropharyngeal squamous cell carcinoma.	Sharma, Sonam; Bekelman, Justin; Lin, Alexander; Lukens, J Nicholas; Roman, Benjamin R; Mitra, Nandita; Swisher-McClure, Samuel	PURPOSE/OBJECTIVE(S): We examined practice patterns using the National Cancer Data Base (NCDB) to determine risk factors for prolonged diagnosis to treatment interval (DTI) and survival outcomes in patients receiving chemoradiation for oropharyngeal squamous cell carcinoma (OPSCC)., METHODS AND MATERIALS: We identified 6606 NCDB patients with Stage III-IV OPSCC receiving chemoradiation from 2003 …	2016	//	Oral oncology	56		17-24		https://dx.doi.org/10.1016/j.oraloncology.2016.02.010		4139	Sharma 2016
Factors associated with mode of colorectal cancer detection and time to diagnosis: a population level study.	Sikdar, Khokan C; Dickinson, James; Winget, Marcy	BACKGROUND: Although it is well-known that early detection of colorectal cancer (CRC) is important for optimal patient survival, the relationship of patient and health system factors with delayed diagnosis are unclear. The purpose of this study was to identify the demographic, clinical and healthcare factors related to mode of CRC detection and length of the diagnostic interval., METHODS: All res…	2017	//	BMC health services research	17	1	2022-07-07		https://dx.doi.org/10.1186/s12913-016-1944-y		4169	Sikdar 2017
Therapeutic Delays Lead to Worse Survival Among Patients With Hepatocellular Carcinoma	Singal, Amit G; Waljee, Akbar K; Patel, Nishant; Chen, Emerson Y; Tiro, Jasmin A; Marrero, Jorge A; Yopp, Adam C	Although prior studies have shown underuse of appropriate therapy inpatients with hepatocellular carcinoma (HCC), no studies to date haveassessed the prevalence and clinical impact of therapeutic delays amongpatients with HCC. The goal of this study was to characterize andidentify factors associated with underuse and delays in treatment ofthese patients. A retrospective cohort study was conducted…	2013	09//	JOURNAL OF THE NATIONAL COMPREHENSIVE CANCER NETWORK	11	9	1101-1108		10.6004/jnccn.2013.0131		4179	Singal 2013
Wait times from presentation to treatment for colorectal cancer: a population-based study.	Singh, H; De Coster, C; Shu, E; Fradette, K; Latosinsky, S; Pitz, M; Cheang, M; Turner, D	BACKGROUND: The wait time from cancer diagnosis to treatment has been a recent focus of cancer care in Canada., OBJECTIVE: To examine the trends in wait times from patient presentation to treatment (overall health system wait time [OWT]) for colorectal cancer (CRC)., METHODS: Patients with colorectal adenocarcinomas, diagnosed between 2001 and 2005, and their first definitive treatments were iden…	2010	//	Canadian journal of gastroenterology = Journal canadien de gastroenterologie	24	1	33-39				4180	Singh 2010
Trends in time to diagnosis of colon cancer and impact on clinical outcomes	Singh, Harminder; Shu, Emma; Demers, Alain; Bernstein, Charles N; Griffith, Jane; Fradette, Katherine	BACKGROUND: There has been a rapid increase in screening for colorectalcancer (CRC) over the past several years in North America. This couldparadoxically lead to worsening outcomes if the system is not adapted todeal with the increased demand. For example, this could create increasedwait times for endoscopy and delayed time to CRC diagnosis, which couldworsen clinical outcomes such as stage at di…	2012	//	CANADIAN JOURNAL OF GASTROENTEROLOGY AND HEPATOLOGY	26	12	877-880		10.1155/2012/363242		4182	Singh 2012
Assessing delays in laryngeal cancer treatment.	Smith, Matthew M; Abrol, Anish; Gardner, Glendon M	OBJECTIVES/HYPOTHESIS: To see if there has been a decrease in patient delay, professional delay, diagnostic delay, and treatment delay in laryngeal cancer., STUDY DESIGN: Institutional review board-approved retrospective chart review of patients diagnosed with laryngeal cancer., METHODS: Nine hundred sixty-six patients with International Classification of Diseases, Ninth Revision code for larynge…	2016	//	The Laryngoscope	126	7	1612-1615		https://dx.doi.org/10.1002/lary.25734		4202	Smith 2016
Treatment delays among women with breast cancer in a low socio-economic status region in Brazil	Soares Ferreira, Naidhia Alves; de Carvalho, Sionara Melo; Valenti, Vitor Engracia; Pinheiro Bezerra, Italla Maria; Teixeira Batista, Hermes Melo; de Abreu, Luiz Carlos; Adami, Fernando; de Matos, Leandro Luongo	Background: Considering the inequalities and the areas of lowsocioeconomic status in Brazil, access to health services is a challengeand the delay between diagnosis and treatment represents an importantfactor of worse prognosis in patients with breast cancer. Herein, wedescribe the clinical and epidemiological profiles of women with breastcancer and evaluate their access to health services, as we…	2017	02//	BMC WOMENS HEALTH	17				10.1186/s12905-016-0359-6		4207	SoaresFerreira 2017
Wait times in prostate cancer diagnosis and radiation treatment	Stevens, Christiaan; Bondy, Susan J; Loblaw, D Andrew	Introduction: Wait times for cancer diagnosis and treatment are asignificant concern for Canadians. Men with prostate cancer experiencelonger waiting times for diagnosis and treatment than those observed forother cancers. Longer waits are associated with both patient and familypsychosocial distress and may be associated with worse prognosis.Methods: Men referred for treatment of prostate cancer a…	2010	//	CUAJ-CANADIAN UROLOGICAL ASSOCIATION JOURNAL	4	4	243-248		10.5489/cuaj.09122		4234	Stevens 2010
Diagnostic delay does not influence survival of pancreatic cancer patients	Stornello, Caterina; Archibugi, Livia; Stigliano, Serena; Vanella, Giuseppe; Graglia, Benedetta; Capalbo, Carlo; Nigri, Giuseppe; Capurso, Gabriele	Background Most pancreatic ductal adenocarcinoma patients present withadvanced disease. Whether it is possible to increase survival by earlierdiagnosis is unclear.Objective The purpose of this study was to investigate the associationbetween presenting complaints and risk factors for pancreatic cancerwith diagnostic delay, stage and survival.Methods This was a single-centre retrospective cohort st…	2020	02//	UNITED EUROPEAN GASTROENTEROLOGY JOURNAL	8	1	81-90		10.1177/2050640619879004		4244	Stornello 2020
Surgical wait time: A new health indicator in women with endometrial cancer	Strohl, Anna E; Feinglass, Joseph M; Shahabi, Shohreh; Simon, Melissa A	Objective. To evaluate factors associated with delayed surgicaltreatment among women with endometrial cancer.Methods. Using the National Cancer Database (NCDB), we analyzed time tofirst surgery for epithelial endometrial cancer patients who underwentsurgical treatment from 2003 to 2011. Poisson regression was used toexamine delays >6 weeks between diagnosis and surgery, controlled forpatients' so…	2016	06//	GYNECOLOGIC ONCOLOGY	141	3	511-515		10.1016/j.ygyno.2016.04.014		4246	Strohl 2016
Does time to definitive treatment matter in patients with ductal carcinoma in situ?.	Sue, Gloria R; Lannin, Donald R; Killelea, Brigid; Tsangaris, Theodore; Chagpar, Anees B	Little is known about factors influencing time between diagnosis and definitive treatment in patients with ductal carcinoma in situ (DCIS). We sought to determine the factors influencing this delay time and implications on outcome. A retrospective review was performed of 127 patients with DCIS who were treated with definitive surgical excision at an academic center from 2000 to 2003. The mean tim…	2013	//	The American surgeon	79	6	561-565				4257	Sue 2013
Delays in the diagnosis and treatment of non-small-cell lung cancer.	Sulu, Ebru; Tasolar, Oktay; Berk Takir, Huriye; Yagci Tuncer, Leyla; Karakurt, Zuhal; Yilmaz, Adnan	AIMS: To investigate patterns of delays among patients with non-small-cell lung cancer and to identify reasons for the delays., METHODS: This prospective study included 101 patients with non-small-cell lung carcinoma. Clinical files of the patients were analyzed and a questionnaire was created to obtain data. Several time intervals and delays were determined for each patient. The reasons for the …	2011	//	Tumori	97	6	693-697		https://dx.doi.org/10.1700/1018.11083		4263	Sulu 2011
Diagnosing cancer in primary care: results from the National Cancer Diagnosis Audit.	Swann, Ruth; McPhail, Sean; Witt, Jana; Shand, Brian; Abel, Gary A; Hiom, Sara; Rashbass, Jem; Lyratzopoulos, Georgios; Rubin, Greg; Group, National Cancer Diagnosis Audit Steering	BACKGROUND: Continual improvements in diagnostic processes are needed to minimise the proportion of patients with cancer who experience diagnostic delays. Clinical audit is a means of achieving this., AIM: To characterise key aspects of the diagnostic process for cancer and to generate baseline measures for future re-audit., DESIGN AND SETTING: Clinical audit of cancer diagnosis in general practi…	2018	//	The British journal of general practice : the journal of the Royal College of General Practitioners	68	666	e63-e72		https://dx.doi.org/10.3399/bjgp17X694169		4275	Swann 2018
Factors Associated with Prolonged Patient-Attributable Delay in the Diagnosis of Colorectal Cancer.	Zarcos-Pedrinaci, Irene; Tellez, Teresa; Rivas-Ruiz, Francisco; Padilla-Ruiz, Maria Del Carmen; Alcaide, Julia; Rueda, Antonio; Bare, Maria Luisa; Suarez-Varela, Maria Manuela Morales; Briones, Eduardo; Sarasqueta, Cristina; Fernandez-Larrea, Nerea; Escobar, Antonio; Quintana, Jose Maria; Redondo, Maximino	PURPOSE: The delayed diagnosis of colorectal cancer (CRC) may be attributable to sociodemographic characteristics, to aspects of tumour histopathology or to the functioning of the health system. We seek to determine which of these factors most influences prolonged patient-attributable delay (PPAD) in the diagnosis and treatment of CRC., Materials and Methods: A prospective, multicentre observatio…	2018	//	Cancer research and treatment : official journal of Korean Cancer Association	50	4	1270-1280		https://dx.doi.org/10.4143/crt.2017.371		4313	Zarcos-Pedrinaci 2018
Implication of late diagnosis for survival of patients with colorectal carcinoma	Zdravkovic, Darko; Bilanovic, Dragoljub; Randelovic, Tomislav; Zdravkovic, Marija; Toskovic, Borislav	Background/Aim. Colorectal cancer (CRC) is one of the most frequentdiseases and early diagnosis has a potential role to improve survival.The aim of this study was to analyze influence of delay in diagnosis onsurvival in patiens with colorectal cancer. Methods. A total of 119patients with pathohystological diagnosis of CRC were included in thestudy. They were operated at our Department for Surgery…	2009	02//	VOJNOSANITETSKI PREGLED	66	2	135-140		10.2298/VSP0902135Z		4314	Zdravkovic 2009
The effects of geography on survival in patients with oral cavity squamous cell carcinoma	Zhang, Han; Dziegielewski, Peter T; Nguyen, T T Jean; Jeffery, Caroline C; O'Connell, Daniel A; Harris, Jeffrey R; Seikaly, Hadi	Objective: To assess the survival outcomes of oral cavity squamous cellcarcinoma (OCSCC) by differing geographical location.Methods: Demographic, pathologic, treatment, and survival data wasobtained from OCSCC patients from 1998-2010 in Alberta, Canada. 554patients were included from 660 OCSCC patients. Overall,disease-specific, and disease-free survivals were estimated withKaplan-Meier and Cox r…	2015	06//	ORAL ONCOLOGY	51	6	578-585		10.1016/j.oraloncology.2015.03.012		4319	Zhang 2015
Patient delay and associated factors among Chinese women with breast cancer: A cross-sectional study.	Zhang, Huaguo; Wang, Guorong; Zhang, Jina; Lu, Ying; Jiang, Xiaolian	To examine the current situation of patient delay and to identify factors associated with patient delay among women with breast cancer in China.A total of 283 women, aged 23 to 83 years old and with histologically confirmed breast cancer, were investigated in this cross-sectional study. The women were recruited from seven selected hospitals in Sichuan Province, China. Face-to-face interviews usin…	2019	//	Medicine	98	40	e17454-e17454		https://dx.doi.org/10.1097/MD.0000000000017454		4320	Zhang 2019
Factors associated with delay in presentation among patients for oral cancer	Zhang, Xinyan; Liu, Dongling; Dong, Hongmei; Li, Yuxiang; Zhang, Ye; Wang, Xiuli; Zhang, Bingyan; Bian, Lijuan	Aim: This study aimed to determine factors that influence delay inpresentation among oral cancer patients. Materials & methods: Across-sectional study with 128 Oral cancer patients receiving treatmentfrom the Hospital of Stomatology, at Jilin University, in China, wasconducted. Results: A total of 78 patients delayed seeking treatment formore than 3 weeks after noticing symptoms of oral anomaly. …	2019	09//	JOURNAL OF COMPARATIVE EFFECTIVENESS RESEARCH	8	12	1003-1011		10.2217/cer-2019-0067		4329	Zhang 2019
Lung cancer in patients under the age of 40 years	Kozielski, J.; Kaczmarczyk, G.; Porȩbska, I.; Szmygin-Milanowska, K.; Gołecki, M.	Aim of the study: In the paper clinical cases of individuals diagnosed with lung cancer below the age of 40 years have been analyzed. Material and methods: The analysis included: sex, age, clinical symptoms found before and at the moment of diagnosis, character of changes visible in radiological imaging, time that passed from the first symptoms to reporting to a doctor and to establishing a diagn…	2012		Wspolczesna Onkologia	16	5	413-415		10.5114/wo.2012.31770		4546	Kozielski 2012
Time-to-diagnosis and symptoms of myeloma, lymphomas and leukaemias: A report from the Haematological malignancy Research Network	Howell, D.A.; Smith, A.G.; Jack, A.; Patmore, R.; Macleod, U.; Mironska, E.; Roman, E.	Background: Prior to diagnosis, patients with haematological cancers often have multiple primary care consultations, resulting in diagnostic delay. They are less likely to be referred urgently to hospital and often present as emergencies. We examined patient perspectives of time to help-seeking and diagnosis, as well as associated symptoms and experiences. Methods: The UK's Haematological Maligna…	2013		BMC Hematology	13	1	9		10.1186/2052-1839-13-9		4559	Howell 2013
Delays in the management of retroperitoneal sarcomas	Nilbert, M.; Seinen, J.; Almquist, M.; Styring, E.; Rydholm, A.	Retroperitoneal sarcomas are rare and treatment should optimally be centralized. Despite successful centralization with 90 of the patients referred prior to surgery, delays occur, which led us to assess lead times in a population-based series. Method. Patients diagnosed with retroperitoneal sarcoma in the southern Sweden health care region 2003-2009 were eligible for the study. Data on referrals …	2010		Sarcoma	2010	(Nilbert M., mef.nilbert@med.lu.se; Seinen J., jojannekeseinen@hotmail.com; Styring E., emelie.styring@med.lu.se) Departments of Oncology, Skåne University Hospital, Lund University, 22185 Lund, Sweden(Seinen J., jojannekeseinen@hotmail.com) Departments o			10.1155/2010/702573		4842	Nilbert 2010
Diagnosis to treatment interval and outcome in patients with locally-advanced squamous cell carcinoma of the head and neck in a veterans affairs medical center	Brinkerhoff, B.T.; Choong, N.W.; Massey, B.L.; Gore, E.M.; Firat, S.Y.; Wong, S.J.; Campbell, B.H.; Schapira, R.M.; Visotcky, A.M.; Tripp, P.M.	Background: Treatment of locally-advanced squamous cell carcinoma of the head and neck (SCCHN) requires multi-disciplinary care often resulting in a prolonged diagnosis to treatment interval (DTI). This study aims to identify factors that influence DTI and to assess the impact of DTI on treatment outcomes. Methods: The medical records of 135 patients with SCCHN who were treated with definitive ch…	2012		Journal of Cancer Science and Therapy	4	5	111-115		10.4172/1948-5956.1000122		5225	Brinkerhoff 2012
Variations in time to receiving first surgical treatment for breast cancer as a function of racial/ethnic background: A cohort study	Bustami, R.T.; Shulkin, D.B.; O’Donnell, N.; Whitman, E.D.	Objective: To evaluate surgical treatment delay disparities by race/ethnic group in a group of breast cancer patients treated in the New York region. Design: Cohort study. Setting: Two affiliated hospitals in the New York region. Participants: Patients admitted at two affiliated hospitals in the New York region for breast cancer treatment during 2007–2011. Main outcome measure: Time to receiving …	2014		JRSM Short Reports	5	7	2022-08-01		10.1177/2042533313515863		5898	Bustami 2014
A prospective study on the impact of waiting times for radiotherapy for cervical cancer at Charlotte Maxeke Johannesburg Academic Hospital	Lohlun, K.N.; Kotzen, J.A.; Lakier, R.	Background. Radiotherapy plays a vital role in the management of cervical cancer. However, due to high patient load and limited resources, waiting lists are unacceptably long. This is a highly curable malignancy that often occurs in economically active, relatively young women. Thus, the impact of treatment delays on society is disproportionately large when compared to many other malignancies. Del…	2015		South African Journal of Obstetrics and Gynaecology	21	1	2022-09-06		10.7196/sajog.985		6004	Lohlun 2015
Clinical investigation into the initial diagnosis and treatment of 539 patients with IV stage lung cancer	Li, B.J.; Shao, Q.	Background: The aim of the present study was to analyse clinical data obtained from IV stage lung cancer patients, including the initial clinical symptoms upon diagnosis, duration of patient delay in presenting to a doctor, pathological classification, transferred organs, treatment strategy and prognosis. Methods: A retrospective analysis was conducted of the clinical features of 539 lung cancer …	2015		Journal of Thoracic Oncology	10	9	S765				6213	Li 2015
Routes to Diagnosis for Suspected Sarcoma: The Impact of Symptoms and Clinical Findings on the Diagnostic Process	Buvarp Dyrop, H.; Vedsted, P.; Rædkjær, M.; Safwat, A.; Keller, J.	Background and Objectives. Sarcoma patients often experience delay before diagnosis. We examined the association between presenting symptoms/signs and time intervals for suspected sarcoma patients. Methods. 545 consecutive patients suspected for sarcoma referred over a one-year period were included. Median time intervals in routes to diagnosis were collected from medical records and questionnaire…	2016		Sarcoma	2016	(Buvarp Dyrop H., heidi.dyrop@gmail.com; Rædkjær M., raedkjaer@dadlnet.dk) Sarcoma Center, Aarhus University Hospital, Aarhus C, Denmark(Buvarp Dyrop H., heidi.dyrop@gmail.com; Rædkjær M., raedkjaer@dadlnet.dk) Department of Experimental Clinical Oncology			10.1155/2016/8639272		6695	BuvarpDyrop 2016
A delay from diagnosis to treatment is associated with a decreased overall survival for patients with endometrial cancer	Dolly, D.; Mihai, A.; Rimel, B.J.; Fogg, L.; Rotmensch, J.; Guirguis, A.; Yordan, E.; Dewdney, S.	Objectives: While Caucasian women are more likely to be diagnosed with endometrial cancer compared to African-American women, the rate of mortality is higher for African Americans. The cause of this disparity is unknown. We analyzed the time interval from diagnosis of endometrial cancer to treatment as it pertains to race and socioeconomic factors and its possible impact on survival. Methods: Thi…	2016		Frontiers in Oncology	6	FEB			10.3389/fonc.2016.00031		6741	Dolly 2016
Does surgical delay for radical prostatectomy affect patient pathological outcome? A retrospective analysis from a Canadian cohort	Zanaty, M.; Alnazari, M.; Lawson, K.; Azizi, M.; Rajih, E.; Alenizi, A.; Hueber, P.-A.; Meskawi, M.; Lebacle, C.; Lebeau, T.; Benayoun, S.; Karakiewicz, P.I.; El-Hakim, A.; Zorn, K.C.	Introduction: We sought to assess the impact of surgical wait time (SWT) to robot-assisted radical prostatectomy (RARP) on final pathological outcome. Methods: A retrospective review of RARP patient records operated between 2006 and 2015 was conducted. SWT was defined as period from prostate biopsy to surgery. Primary outcome was the impact on postoperative Cancer of the Prostate Risk Assessment …	2017		Canadian Urological Association Journal	11	8	265-269		10.5489/cuaj.4149		7126	Zanaty 2017
Impact of symptom to presentation delay and treatment delay on prognosis of colorectal cancer patients	Ran, J.; Zhou, Y.; Guo, J.; Zhu, L.	Objective To investigate the status of symptom to presentation delay (SPD),presentation to treatment delay (PTD),and delay of diagnosis (total delay) in colorectal cancer patients,as well as the impacts of this status on disease prognosis. Methods The clinical data of 568 patients with colorectal cancer who underwent surgery were retrospectively analyzed.The relationship between SPD,PTD,total del…	2018		Journal of Practical Oncology	33	6	542-547		10.13267/j.cnki.syzlzz.2018.06.010		7474	Ran 2018
Adult Primary Bone Sarcoma and Time to Treatment Initiation: An Analysis of the National Cancer Database	Lawrenz, J.M.; Curtis, G.L.; Styron, J.F.; George, J.; Anderson, P.M.; Zahler, S.; Shepard, D.R.; Rubin, B.P.; Nystrom, L.M.; Mesko, N.W.	Objective. The time to treatment interval (TTI), defined as the period from diagnosis to first definitive treatment, has very limited descriptions toward understanding delays in primary bone sarcoma (PBS) care. Our primary goal was to determine the national standard for time to treatment initiation (TTI) in PBS in adults and to identify characteristics associated with TTI variability. Methods. An…	2018		Sarcoma	2018	(Lawrenz J.M., josh.lawrenz@gmail.com; Curtis G.L., gannoncurtis10@gmail.com; Styron J.F., joe.styron@gmail.com; George J., jaibengeorge@gmail.com; Nystrom L.M., nystrol@ccf.org; Mesko N.W., nate.mesko@gmail.com) Orthopaedic and Rheumatologic Institute, C			10.1155/2018/1728302		7716	Lawrenz 2018
Risk factors involved in treatment delays and differences in treatment type for patients with prostate cancer by risk category in an academic safety net hospital	Kan, C.K.; Qureshi, M.M.; Gupta, A.; Agarwal, A.; Gignac, G.A.; Bloch, B.N.; Thoreson, N.; Hirsch, A.E.	Objectives: Understanding the drivers of delays from diagnosis to treatment can elucidate how to reduce the time to treatment (TTT) in patients with prostate cancer. In addition, the available treatments depending on the stage of cancer can vary widely for many reasons. This study investigated the relationship of TTT and treatment choice with sociodemographic factors in patients with prostate can…	2018		Advances in Radiation Oncology	3	2	181-189		10.1016/j.adro.2017.12.002		7823	Kan 2018
The effect of time from biopsy to radical prostatectomy on adverse pathologic outcomes	Patel, P.; Sun, R.; Shiff, B.; Trpkov, K.; Gotto, G.T.	Objective: To assess the impact of time between prostate cancer diagnosis on biopsy and definitive intervention with radical prostatectomy (RP) in regard to adverse pathologic outcomes using a large multi-surgeon database. Materials and methods: We retrospectively reviewed 2,728 patients who underwent RP between 2005 and 2014. Patients were stratified according to biopsy Grade Group (GG). Patholo…	2019		Research and Reports in Urology	11	(Patel P., premalpatel8@gmail.com; Sun R.; Shiff B.) University of Manitoba, Winnipeg, MB, Canada(Trpkov K.) Department of Pathology and Laboratory Medicine, University of Calgary, Calgary, AB, Canada(Gotto G.T.) Department of Surgery, University of Calga	53-60		10.2147/RRU.S187950		8303	Patel 2019
Evaluation of surgical disparities between african American and european American women treated for breast cancer within an equal-access military healthcare system	Lovejoy, L.; Hueman, M.; Shriver, C.; Ellsworth, R.	Survival disparities in African American women (AAW) with invasive breast cancer may be attributable to access to medical care. Here, wee evaluated surgical disparities between AAW and European American women (EAW) treated within an equal-access military treatment facility (MTF). Methods: All AAW (N=233) and EAW (N=533) with early-stage invasive breast who had initial surgical diagnoses performed…	2019		Annals of Surgical Oncology	26	(Hueman M.; Shriver C.; Ellsworth R.) Murtha Cancer Center, Bethesda, MD, United States(Lovejoy L.) Windber Research Institute, Windber, PA, United States	S13		10.1245/s10434-019-07174-5		8320	Lovejoy 2019
Patient symptom experience prior to a diagnosis of oesophageal or gastric cancer: A multi-methods study	Humphrys, E.; Walter, F.M.; Rubin, G.; Emery, J.D.; Johnson, M.; Richards, A.; Fitzgerald, R.C.; Viswanath, Y.K.S.; Burt, J.	Background: Late stage diagnosis of oesophageal and gastric cancer is common, which limits treatment options and contributes to poor survival. Aim: To explore patients' understanding, experience and presentation of symptoms before a diagnosis of oesophageal or gastric cancer. Design & setting: Between May 2016 and October 2017, all patients newly diagnosed with oesophageal or gastric cancer were …	2020		BJGP Open	4	1			10.3399/bjgpopen20X101001		8373	Humphrys 2020
Non-small cell lung cancer in young patients: An analysis of clinical, pathologic and tnm stage characteristics compared to the elderly	Jin, X.; Zhao, X.; Liu, X.; Han, K.; Lu, G.; Zhang, Y.	Purpose: To compare clinicopathologic factors including tumor-node-metastasis (TNM) stage between young and elderly patients with non-small cell lung cancer (NSCLC). Methods: This retrospective study compared the following characteristics between 52 young patients with NSCLC (<50 years of age) and 67 elderly patients with NSCLC (>60 years): duration of symptoms before medical consultation, smokin…	2020		Risk Management and Healthcare Policy	13	(Jin X.; Zhao X.; Liu X.; Han K.; Lu G.; Zhang Y., zhangyi@xwhosp.org) Thoracic Surgery Department, Xuanwu Hospital, Capital Medical University, Beijing, China	1301-1307		10.2147/RMHP.S264274		8419	Jin 2020
Diagnostic and treatment delays among patients with primary bladder cancer in Poland: A survey study	Mielczarek, Ł.; Zapała, P.; Krajewski, W.; Nowak, Ł.; Bajkowski, M.; Szost, P.; Szabłoński, W.; Zapała, Ł.; Poletajew, S.; Dybowski, B.; Zdrojowy, R.; Radziszewski, P.	Introduction The aim of this study was to determine and quantify the mechanisms responsible for the delays in bladder cancer diagnosis and initial treatment. Material and methods Patients referred to two academic hospitals in Poland with a primary bladder tumor were prospectively identified and structurally interviewed. For all patients, time intervals between symptom onset, diagnostic and therap…	2020		Central European Journal of Urology	73	2	152-159		10.5173/ceju.2020.0158		8425	Mielczarek 2020
Delayed surgery after histologic or radiologic-diagnosed clinical stage I lung adenocarcinoma	Huang, C.-S.; Hsu, P.-K.; Chen, C.-K.; Yeh, Y.-C.; Shih, C.-C.; Huang, B.-S.	Background: The impact of delayed surgery on clinical outcomes after histologic or radiologic diagnosis of clinical stage I adenocarcinoma remains controversial. We evaluated the effects of delayed surgery on outcomes of patients with early-stage lung cancer. Methods: Associations between time intervals of “histologic diagnosis-to-surgery” (HDS), “radiologic diagnosis-to-surgery” (RDS), and overa…	2020		Journal of Thoracic Disease	12	3	615-625		10.21037/jtd.2019.12.123		8469	Huang 2020
An assessment of racial differences in epidemiological, clinical and psychosocial factors among head and neck cancer patients at the time of surgery	Kompelli, A.; Cartmell, K.B.; Sterba, K.R.; Alberg, A.J.; Xiao, C.C.; Sood, A.J.; Garrett-Mayer, E.; White-Gilbertson, S.J.; Rosenzweig, S.A.; Day, T.A.	Objective: Racial disparities have been well characterized and African American (AA) patients have 30% lower 5-year survival rates than European Americans (EAs) for head and neck squamous carcinoma (HNSCC). This poorer survival can be attributed to a myriad of different factors. The purpose of this study was to characterize AA-EA similarities and differences in sociodemographic, lifestyle, clinic…	2020		World Journal of Otorhinolaryngology - Head and Neck Surgery	6	1	41-48		10.1016/j.wjorl.2019.01.002		8475	Kompelli 2020
The time interval in patients care process of colorectal cancer a hospital based study in khon kaen, thailand	Rittitit, A.; Promthet, S.; Suwanrungruang, K.; Jenwitheesuk, K.; Santong, C.; Phimha, S.; Vatanasapt, P.	Background: Colorectal cancer (CRC) is the fifth common cancer in Thailand. Waiting time is a problem within the cancer management and may lead to poor results of cancer. This study aimed to explore the time interval during the process of CRC management.Objective: To determine the time interval throughout the patients care process of CRC in a hospital in Khon Kaen, Thailand.Methods: A cross-secti…	2020		Indian Journal of Public Health Research and Development	11	7	1174-1179				8649	Rittitit 2020
Effect of delays on survival in patients with lung carcinoma in Montenegro.	Zivkovic, Danko	Lung cancer is a global medical problem with a rising incidence and 5-year survival of 5%-10%. The aim of this study was to investigate whether waiting times and delays in diagnosis and treatment of patients with lung carcinoma have any bearing on prognosis and survi- val. The study was performed in the Brezovik Special Hospital for Lung Diseases and Tuberculosis. The study included all cases wit…	2014	//	Acta clinica Croatica	53	4	390-398				8680	Zivkovic 2014
Diagnostic Pathway of Oral Cavity Cancer in an Integrated Health Care System.	Wang, Kevin H; Song, Brian H; Gilde, Jason E; Darbinian, Jeanne A; Weintraub, Miranda L Ritterman; Wu, Tara J; Yang, Eleanor L; Salazar, James W; Gurushanthaiah, Deepak	CONTEXT: Survival for patients with oral cavity squamous cell carcinoma (OCSCC) has remained relatively stagnant despite advances in treatment. Few studies have examined why advanced-stage disease is diagnosed in 40% of patients with OCSCC nationally., OBJECTIVE: To characterize the diagnostic pathway of OCSCC in an integrated health care system., DESIGN: Retrospective study of patients with OCSC…	2018	//	The Permanente journal	22		17-152		https://dx.doi.org/10.7812/TPP/17-152		8847	Wang 2018
Nasopharyngeal Carcinoma Diagnostic Challenge in a Nonendemic Setting: Our Experience with 101 Patients.	Wang, Kevin H; Austin, Stephanie A; Chen, Sonia H; Sonne, David C; Gurushanthaiah, Deepak	INTRODUCTION: We studied the presenting symptoms, time intervals, and workup involved in the diagnosis of nasopharyngeal carcinoma in an integrated health care system., METHODS: A retrospective chart review of all patients with a nasopharyngeal carcinoma diagnosis between 2007 and 2010 at Kaiser Permanente Northern California. Main outcome measures included diagnostic time intervals, presenting s…	2017	//	The Permanente journal	21		16-180		https://dx.doi.org/10.7812/TPP/16-180		8848	Wang 2017
Typical Time to Treatment of Patients With Lung Cancer in a Multisite, US-Based Study.	Vidaver, Regina M; Shershneva, Marianna B; Hetzel, Scott J; Holden, Timothy R; Campbell, Toby C	INTRODUCTION: The importance of high-quality, timely lung cancer care and the need to have indicators to measure timeliness are increasingly discussed in the United States. This study explored when and why delays occur in lung cancer care and compared timeliness between two states with divergent disease incidence., METHODS: Patients with small-cell or non-small-cell lung cancer were recruited thr…	2016	//	Journal of oncology practice	12	6	e643-53		https://dx.doi.org/10.1200/JOP.2015.009605		8886	Vidaver 2016
Subungual Melanoma: A Descriptive Study of 34 Patients.	Talavera-Belmonte, A; Bonfill-Orti, M; Martinez-Molina, L; Fornons-Servent, R; Bauer-Alonso, A; Ferreres-Riera, J R; Marcoval, J	INTRODUCTION AND OBJECTIVES: Subungual melanoma constitutes a diagnostic challenge because it often has an atypical clinical presentation. The aims of this study were to revise the clinical and pathologic characteristics of patients with subungual melanoma diagnosed at a tertiary care university hospital and analyze the factors potentially associated with a delayed diagnosis., MATERIAL AND METHOD…	2018	//	Melanoma subungueal: estudio descriptivo de 34 pacientes.	109	9	801-806		https://dx.doi.org/10.1016/j.ad.2018.06.010		8966	Talavera-Belmonte 2018
Delayed presentation of symptomatic breast cancers in Hong Kong: experience in a public cancer centre.	Yau, T K; Choi, C W; Ng, Esther; Yeung, Rebecca; Soong, Inda S; Lee, Anne W M	OBJECTIVE: Delayed presentation is an important obstacle to improving cancer treatment outcomes. We aimed to study the magnitude of this problem in Hong Kong and the factors associated with delayed presentation of patients with symptomatic breast cancers., DESIGN: Retrospective study using self-administered questionnaires., SETTING: Clinical Oncology Department in a regional public hospital in Ho…	2010	//	Hong Kong medical journal = Xianggang yi xue za zhi	16	5	373-377				9062	Yau 2010
Delayed time from first medical visit to diagnosis for breast cancer patients in Taiwan.	Shieh, Shwn-Huey; Hsieh, Vivian Chia-Rong; Liu, Shu-Hui; Chien, Chun-Ru; Lin, Cheng-Chieh; Wu, Trong-Neng	BACKGROUND/PURPOSE: Delay in diagnosis may affect the survival of breast cancer patients. The purpose of this study was to investigate delayed diagnosis for breast cancer patients in Taiwan., METHODS: This study was conducted via one-to-one interviews with structured questionnaires in hospital outpatient visit. Included were 600 breast cancer patients seeking medical care in two medical centers i…	2014	//	Journal of the Formosan Medical Association = Taiwan yi zhi	113	10	696-703		https://dx.doi.org/10.1016/j.jfma.2012.12.003		9129	Shieh 2014
Rectal cancer in patients under the age of 50 years: the delayed diagnosis.	Scott, Rachel B; Rangel, Lynsey E; Osler, Turner M; Hyman, Neil H	BACKGROUND: The incidence of rectal cancer in younger patients continues to increase. Because most of these patients do not meet criteria for routine colorectal cancer screening, diagnosis may be delayed, potentially resulting in adverse outcomes. The aim of this study was to determine whether patients under the age of 50 years with rectal cancer have a delay in diagnosis and treatment leading to…	2016	//	American journal of surgery	211	6	1014-1018		https://dx.doi.org/10.1016/j.amjsurg.2015.08.031		9187	Scott 2016
Provider delay in the diagnosis and initiation of definitive treatment for breast cancer patients.	Otieno, E S; Micheni, J N; Kimende, S K; Mutai, K K	OBJECTIVE: To determine the extent and nature of provider delay in breast cancer management at Kenyatta National Hospital (KNH)., DESIGN: Retrospective descriptive study., SETTING: Kenyatta National Hospital breast clinic., SUBJECTS: Records of 500 patients were reviewed over a four year period., RESULT: Out of the 500 patient files reviewed a total of 111 (22.2%) were excluded because either who…	2010	//	East African medical journal	87	4	143-146				9433	Otieno 2010
The wait time creep: changes in the surgical wait time for women with uterine cancer in Ontario, Canada, during 2000-2009.	O'Leary, Erin; Elit, Laurie; Pond, Gregory; Seow, Hsien	OBJECTIVE: Uterine cancer is a major cancer of women, with outcomes potentially worsening with delayed diagnosis or hysterectomy, the main treatment. Yet cancer surgery wait times are not reported by cancer site. This study sought to examine changes in wait times for uterine cancer surgery between 2000 and 2009 and to identify predictors of longer surgery wait times., METHODS: Population-based re…	2013	//	Gynecologic oncology	131	1	151-157		https://dx.doi.org/10.1016/j.ygyno.2013.06.036		9457	O'Leary 2013
Patient delay factors in women presenting with breast cancer in a low income country.	Odongo, J; Makumbi, T; Kalungi, S; Galukande, M	BACKGROUND: In low income countries, many patients with breast cancer present with advanced disease which is majorly attributed to late presentation and this is associated with poor survival rates. The aim of this study was to determine the magnitude of patient delay and the factors that influence, delay in seeking health care in female breast cancer patients., METHODS: A cross-sectional study wa…	2015	//	BMC research notes	8		467-467		https://dx.doi.org/10.1186/s13104-015-1438-8		9476	Odongo 2015
The impact of timeliness of care on survival in non-small cell lung cancer patients.	Radzikowska, Elzbieta; Roszkowski-Sliz, Kazimierz; Glaz, Piotr	INTRODUCTION: It is uncertain whether timeliness improves clinical outcomes in lung cancer patients. The goal of the study was to analyse the influence of patient's and doctor's delays on survival of unselected population of NSCLC patients., MATERIAL AND METHODS: From 1995 to 1998, 8705 squamous cell lung cancer patient's and 1881 adenocarcinoma patient's were registered in Pulmonary Outpatients …	2012	//	Pneumonologia i alergologia polska	80	5	422-429				9761	Radzikowska 2012
Effect on survival of longer intervals between confirmed diagnosis and treatment initiation among low-income women with breast cancer.	McLaughlin, John M; Anderson, Roger T; Ferketich, Amy K; Seiber, Eric E; Balkrishnan, Rajesh; Paskett, Electra D	PURPOSE: To determine the impact of longer periods between biopsy-confirmed breast cancer diagnosis and the initiation of treatment (Dx2Tx) on survival., PATIENTS AND METHODS: This study was a noninterventional, retrospective analysis of adult female North Carolina Medicaid enrollees diagnosed with breast cancer from January 1, 2000, through December, 31, 2002, in the linked North Carolina Centra…	2012	//	Journal of clinical oncology : official journal of the American Society of Clinical Oncology	30	36	4493-4500		https://dx.doi.org/10.1200/JCO.2012.39.7695		9836	McLaughlin 2012
The diagnostic delay of oral carcinoma.	Marella, Gian Luca; Raschella, Francesco; Solinas, Matteo; Mutolo, Pietro; Potenza, Saverio; Milano, Filippo; Mauriello, Silvestro; Caggiano, Bartolo; Rondinelli, Pierfrancesco; Anesi, Alexandre; Migaldi, Mario	This paper describes the results of a retrospective study that analyzed the extent and role of diagnostic delays on the development and prognosis of oral cancer. We consulted the digital archives of the Anatomy and Pathology Department of the University Hospital of Modena and Reggio Emilia for the period from 2000 to 2016, to identify all patients with oral cavity lesions according to the SNOMED …	2018	//	Igiene e sanita pubblica	74	3	249-263				9891	Marella 2018
Head and neck cancer: possible causes for delay in diagnosis and treatment.	Lee, S C; Tang, I P; Avatar, S P; Ahmad, N; Selva, K S; Tay, K K; Vikneswaran, T; Tan, T Y	OBJECTIVE: To explore the possible causes for delay in diagnosis and treatment of head and neck cancer at Sarawak General Hospital (SGH)., STUDY DESIGN: This is a prospective study of time interval between onset of symptom, first medical consultation, first specialist clinic consultation, diagnosis and treatment of head and neck cancer in otorhinolaryngology head and neck (ORL-HNS) and dental cli…	2011	//	The Medical journal of Malaysia	66	2	101-104				9913	Lee 2011
Treatment delay in rectal cancer.	Law, C W; Roslani, A C; Ng, L L C	Early diagnosis of rectal cancer is important for prompt treatment and better outcome. Little data exists for comparison or to set standards. The primary objective of this study is to identify factors resulting in delays in treatment of rectal cancer, the correlation between the disease stage and diagnosis waiting time, treatment waiting time and duration of symptoms. A five year retrospective au…	2009	//	The Medical journal of Malaysia	64	2	163-165				9938	Law 2009
Delays in Diagnosis and Treatment of Breast Cancer and the Pathways of Care: A Mixed Methods Study from a Tertiary Cancer Centre in North East India.	Kumar, Arvind; Bhagabaty, Srabana Misra; Tripathy, Jaya Prasad; Selvaraj, Kalaiselvi; Purkayastha, Joydeep; Singh, Ravikant	INTRODUCTION: In India, mortality rate in breast cancer is high because more than half are diagnosed late at locally advanced or metastatic stages. This might be due to presentation delay (recognition of symptoms to first provider consultation) and treatment delay (first provider consultation to initiation of treatment), together known as overall delay. We aimed to estimate the overall delay in d…	2019	//	Asian Pacific journal of cancer prevention : APJCP	20	12	3711-3721		https://dx.doi.org/10.31557/APJCP.2019.20.12.3711		9972	Kumar 2019
Stages of delay in oral cancer care evaluated at a tertiary health centre.	Kolude, B; Adisa, A; Adeyemi, B; Lawal, A	BACKGROUND: To examine the stages of delay in presentation and management of oral cancer patients at University College Hospital Ibadan and compare findings with previous studies., METHODS: A 20-year retrospective analysis of the delay stages among oral cancer patients that utilized patient's biodata and clinical data., RESULT: 169 oral cancer cases consisting of 127 carcinomas, 25 sarcomas and 1…	2013	//	African journal of medicine and medical sciences	42	4	347-353				10033	Kolude 2013
Risk factors and negative consequences of patient's delay for penile carcinoma.	Gao, Wen; Song, Le-bin; Yang, Jie; Song, Ning-hong; Wu, Xin-feng; Song, Ning-jing; Qiao, Di; Chen, Chen; Zhang, Jia-yi; Wang, Zeng-jun	BACKGROUND: Delayed first medical consultation (patient's delay) is quite common in cases of penile carcinoma (PC), but its reasons and impacts remain unclear. We conducted this study to ascertain risk factors resulting in delayed treatment seeking and evaluate its influence on prognosis., METHODS: From 2004 to 2010 at 4 centers, 254 patients were enrolled into this study from 262 consecutive PC …	2016	//	World journal of surgical oncology	14		124-124		https://dx.doi.org/10.1186/s12957-016-0863-z		10168	Gao 2016
Measuring the nature and duration of symptoms of cervical cancer in young women: developing an interview-based approach.	Lim, Anita W W; Forbes, Lindsay J L; Rosenthal, Adam N; Raju, Kantipati S; Ramirez, Amanda-Jane	BACKGROUND: Some young women experience delays in diagnosis of cervical cancer, but little research about ways of studying these delays has been published. A major challenge is that gynaecological symptoms are common in young women, but cervical cancer is rare. This study describes the development and testing of a measure for studying delays in diagnosis in young women with cervical cancer., METH…	2013	//	BMC women's health	13		45-45		https://dx.doi.org/10.1186/1472-6874-13-45		10348	Lim 2013
[Introduction of integrated cancer pathway shortens diagnostic delay in bladder cancer].	Lijkendijk, Marike; Thind, Peter	INTRODUCTION: The aim of the present paper is, firstly, to investigate the distribution of diagnostic delay between the primary sector, the primary urological departments and the highly specialized department for patients with cancer of the urinary bladder. Secondly, the paper aims to investigate how the introduction of a waiting time guarantee and integrated cancer treatment pathways have affect…	2010	//	Kraeftpakkeforlob forkorter udredningstiden for blaerekraeft.	172	48	3330-3332				10351	Lijkendijk 2010
The Frequency and Prognostic Value of Neutrophilia in Chronic Lymphocytic Leukemia.	Levy, Ilana; Vadasz, Zahava; Polliack, Aaron; Tadmor, Tamar	BACKGROUND/AIM: In chronic lymphocytic leukemia (CLL) the absolute neutrophil count (ANC) has generally been reported to be within normal limits and leukocytosis is due to absolute lymphocytosis. However, other cell types such as neutrophils and monocytes may also exceed the normal range in this disorder. The aim of this retrospective study was to evaluate the frequency and prognostic value of ne…	2018	//	Anticancer research	38	8	4731-4734		https://dx.doi.org/10.21873/anticanres.12780		10376	Levy 2018
[An analysis of treatment delays of thoracic cancers: a prospective study].	Leveque, N; Brouchet, L; Lepage, B; Hermant, C; Bigay-Game, L; Plat, G; Dahan, M; Riviere, D; Didier, A; Mazieres, J	INTRODUCTION: Lung cancer is the main cause of cancer death in France. The diagnosis is often late and the delay between the onset of symptoms and management is considered an aggravating factor., MATERIAL AND METHODS: Our prospective study collected the dates of the start of management of 139 consecutive patients receiving first line treatment for thoracic cancer in our hospital between November …	2014	//	Analyse des delais de prise en charge des cancers thoraciques: etude prospective.	31	3	208-213		https://dx.doi.org/10.1016/j.rmr.2013.10.001		10378	Leveque 2014
Pattern of chronic myeloid leukemia in the imatinib era in a Sub-Saharan African setting.	Faye, Blaise Felix; Dieng, Nata; Seck, Moussa; Gadji, Macoura; Gueye, Youssou Bamar; Sy, Diariatou; Toure, Sokhna Aissatou; Sall, Abibatou; Toure, Awa Oumar; Dieye, Tandakha Ndiaye; Diop, Saliou	Chronic myeloid leukemia (CML) is an orphan disease in Africa because of the inaccessibility to specific treatment and the high cost of diagnosis and monitoring patients. The aim of this study was to report CML treatment response in a developing country in the tyrosine kinase inhibitor era. We conducted a longitudinal study of our cohort of CML patients. Socio-demographic, diagnosis, therapeutic,…	2016	//	Annals of hematology	95	10	1603-1610		https://dx.doi.org/10.1007/s00277-016-2745-4		10425	Faye 2016
Diagnosis delay in Libyan female breast cancer.	Ermiah, Eramah; Abdalla, Fathi; Buhmeida, Abdelbaset; Larbesh, Entesar; Pyrhonen, Seppo; Collan, Yrjo	AIMS: To study the diagnosis delay and its impact on stage of disease among women with breast cancer on Libya., METHODS: 200 women, aged 22 to 75 years with breast cancer diagnosed during 2008-2009 were interviewed about the period from the first symptoms to the final histological diagnosis of breast cancer. This period (diagnosis time) was categorized into 3 periods: <3 months, 3-6 months, and >…	2012	//	BMC research notes	5		452-452		https://dx.doi.org/10.1186/1756-0500-5-452		10455	Ermiah 2012
Evaluation of gender-based disparities in time from initial haematuria presentation to upper tract urothelial carcinoma diagnosis: analysis of a nationwide insurance claims database.	Chappidi, Meera R; Kates, Max; Tosoian, Jeffrey J; Johnson, Michael H; Hahn, Noah M; Bivalacqua, Trinity J; Pierorazio, Phillip M	OBJECTIVE: To investigate the length of time from initial haematuria presentation to upper tract urothelial carcinoma (UTUC) diagnosis and the effect of gender on this duration., PATIENTS AND METHODS: Patients with haematuria claims in the year prior to UTUC diagnosis were identified from the MarketScan database (2010-2014). Delayed diagnosis was defined as >90 days from haematuria presentation t…	2017	//	BJU international	120	3	377-386		https://dx.doi.org/10.1111/bju.13878		10555	Chappidi 2017
Treatment delays in surgically managed sinonasal cancer and association with survival.	Goel, Alexander N; Lee, Jivianne T; Wang, Marilene B; Suh, Jeffrey D	OBJECTIVE: To characterize treatment delays in sinonasal cancer managed with surgery and adjuvant radiation and determine the associated impact on survival., STUDY DESIGN: Retrospective cohort study., METHODS: We identified adults in the National Cancer Database treated for sinonasal squamous cell carcinoma with definitive surgery followed by adjuvant radiation from 2004 to 2014. We then examined…	2020	//	The Laryngoscope	130	1	2022-11-02		https://dx.doi.org/10.1002/lary.27892		10877	Goel 2020
Early symptoms of bone and soft tissue sarcomas: could they be diagnosed earlier?.	George, A; Grimer, R	INTRODUCTION: Delays in diagnosis are common for patients with bone and soft tissue sarcoma (STS) despite guidance produced by the National Institute for Health and Clinical Excellence. This study set out to identify early symptoms experienced by patients and reasons for delays in making a definitive diagnosis., METHODS: Retrospective interviews were carried out with 107 patients (66 with an STS …	2012	//	Annals of the Royal College of Surgeons of England	94	4	261-266		https://dx.doi.org/10.1308/003588412X13171221590016		10914	George 2012
Clinical interval and diagnostic characteristics in a cohort of bladder cancer patients in Spain: a multicenter observational study.	Bonfill, Xavier; Martinez-Zapata, Maria Jose; Vernooij, Robin W M; Sanchez, Maria Jose; Suarez-Varela, Maria Morales; De la Cruz, Javier; Emparanza, Jose Ignacio; Ferrer, Montserrat; Pijoan, Jose Ignacio; Palou, Joan; Schmidt, Stefanie; Madrid, Eva; Abraira, Victor; Zamora, Javier; group, EMPARO-CU study	OBJECTIVE: We performed a cohort study in seven hospitals in Spain to determine the clinical characteristics of incident patients with bladder cancer, the diagnostic process, and the conditions that might affect health care interval times., RESULTS: 314 patients with bladder cancer were included, 70.3 (Standard Deviation [SD] 11.2) years old and 85.0% male. Clinical stage was T1 in 45.9% of patie…	2017	//	BMC research notes	10	1	708-708		https://dx.doi.org/10.1186/s13104-017-3024-8		10999	Bonfill 2017
A Pilot Study on Factors Associated with Presentation Delay in Patients Affected with Head and Neck Cancers.	Baishya, Nizara; Das, Ashok Kumar; Krishnatreya, Manigreeva; Das, Anupam; Das, Kishore; Kataki, Amal Chandra; Nandy, Pintu	BACKGROUND: Patient delay can contribute to a poor outcome in the management of head and neck cancers (HNC). The main objective of the present study was to investigate the factors associated with patient delay in our population., MATERIALS AND METHODS: Patients with cancers of the head and neck attending a regional cancer center of North East India were consecutively interviewed during the period…	2015	//	Asian Pacific journal of cancer prevention : APJCP	16	11	4715-4718				11017	Baishya 2015
Examining the Effects of Time to Diagnosis, Income, Symptoms, and Incidental Detection on Overall Survival in Epithelial Ovarian Cancer: Manitoba Ovarian Cancer Outcomes (MOCO) Study Group.	Altman, Alon D; Lambert, Pascal; Love, Allison J; Turner, Donna; Lotocki, Robert; Dean, Erin; Popowich, Shaundra; Nachtigal, Mark W	OBJECTIVE: The primary objectives of this study were to analyze data on time to diagnosis and correlate this with overall survival. We secondarily analyzed the effects of emergency room visits, symptoms, incidental findings, residence, socioeconomic status, and residual disease on overall survival., METHODS: This retrospective population-based descriptive cohort study examined all invasive ovaria…	2017	//	International journal of gynecological cancer : official journal of the International Gynecological Cancer Society	27	8	1637-1644		https://dx.doi.org/10.1097/IGC.0000000000001074		11105	Altman 2017
Nasopharyngeal carcinoma in Saudi Arabia: clinical presentation and diagnostic delay.	Al-Rajhi, N; El-Sebaie, M; Khafaga, Y; AlZahrani, A; Mohamed, G; Al-Amro, A	Nasopharyngeal carcinoma is commonly advanced at diagnosis. In this study we evaluated the clinical presentation, diagnostic delay and factors affecting delay in nasopharyngeal carcinoma. Data were collected prospectively for 307 newly diagnosed patients, including detailed demographic data, disease history, health care consultations and referral process. Diagnostic delay was classified as patien…	2009	//	Eastern Mediterranean health journal = La revue de sante de la Mediterranee orientale = al-Majallah al-sihhiyah li-sharq al-mutawassit	15	5	1301-1307				11106	Al-Rajhi 2009
Sex disparities in diagnosis of bladder cancer after initial presentation with hematuria: a nationwide claims-based investigation.	Cohn, Joshua A; Vekhter, Benjamin; Lyttle, Christopher; Steinberg, Gary D; Large, Michael C	BACKGROUND: Women have disproportionately higher mortality rates relative to incidence for bladder cancer. Multiple etiologies have been proposed, including delayed diagnosis and treatment. Guidelines recommend ruling out malignancy in men and women presenting with hematuria. This study sought to determine the difference in timing from presentation with hematuria to diagnosis of bladder cancer in…	2014	//	Cancer	120	4	555-561		https://dx.doi.org/10.1002/cncr.28416		11281	Cohn 2014
An assessment of clinical pathways and missed opportunities for the diagnosis of nodular melanoma versus superficial spreading melanoma.	Cicchiello, Mark; Lin, Matthew J; Pan, Yan; McLean, Catriona; Kelly, John W	BACKGROUND: Missed opportunities in the diagnosis of nodular melanoma (NM) carry high prognostic penalties due to the rapid rate of NM growth. To date, an assessment of the pathways to diagnosis of NM versus superficial spreading melanoma (SSM) specifically comparing numbers of opportunities missed to undertake biopsy has not been performed., METHODS: A retrospective questionnaire of 120 patients…	2016	//	The Australasian journal of dermatology	57	2	97-101		https://dx.doi.org/10.1111/ajd.12416		11295	Cicchiello 2016
What could be the reasons of late diagnosis of breast cancer in Tunisia?.	Ben Fatma, L; Belaid, I; Said, N; Gahbiche, S; Hochlef, M; Chabchoub, I; Ezzairi, F; Ben Ahmed, S	INTRODUCTION: Breast cancer is often diagnosed at a late stage in Tunisia with long delay in time to consultation and to diagnosis. The aim of the study was to identify explanatory factors to delayed diagnosis., METHODS: A case control analytical was performed from January 2013 to December 2014 in the department of Medical Oncology in FarhatHachedUniveristy Hospital.Patients with the diagnosis of…	2018	//	La Tunisie medicale	96	2022-11-10	665-671				11351	BenFatma 2018
Auditing the diagnosis of cancer in primary care: the experience in Scotland.	Baughan, P; O'Neill, B; Fletcher, E	INTRODUCTION: This paper reports on an ongoing primary care audit of cancer referrals undertaken in Scotland in 2006-2007 and 2007-2008., METHODS: General practitioners (GPs) in Scotland were asked to review all new cancer diagnoses within their practice during the preceding year., RESULTS: 4181 patients were identified in year 1 and 12 294 in year 2. The pathway taken for patients to present to,…	2009	//	British journal of cancer	101 Suppl 2		S87-91		https://dx.doi.org/10.1038/sj.bjc.6605397		11374	Baughan 2009
Delay in Presentation, Diagnosis and Treatment for Colorectal Cancer Patients in Jordan.	Abu-Helalah, Munir Ahmad; Alshraideh, Hussam Ahmad; Da'na, Moh'd; Al-Hanaqtah, Mo'tasem; Abuseif, Anas; Arqoob, Kamal; Ajaj, Abdelrahman	PURPOSE: Colorectal cancer (CRC) ranked first among cancers reported in males and second among cancers reported in females in Jordan in 2010. There has been no specific CRC-control programme in Jordan. Additionally, there has been no published study from Jordan or its neighbours on patient delays in presentation, diagnosis or treatment. Therefore, we conducted this study to assess these important…	2016	//	Journal of gastrointestinal cancer	47	1	36-46		https://dx.doi.org/10.1007/s12029-015-9783-3		11438	Abu-Helalah 2016b
Examining the pathway to diagnosis and treatment of lymphoma in Manitoba: patient and system factors resulting in delay												11454	Skrabek 2016
A review of the delay in diagnosis and management of breast lumps in the Theewaterskloof sub district in the Western Capel ETD Search												11455	Hess 2011
Breast Cancer in sub-Saharan Africa : Determinants of Stage at Diagnosis and Diagnostic Delays in Women with Symptomatic Breast Cancer ELIMA JEDY-AGBA Thesis submitted in accordance with the requirements for the degree Doctor of Philosophy of the Universi	Jedy-Agba, E		2017	//	Pubs					10.17037/PUBS.03928323		11456	Jedy-Agba 2017
Delay in Diagnosis and Its Effect on Clinical Outcome in High-grade Sarcoma of Bone: A Referral Oncological Centre Study.	Goedhart, Louren M; Gerbers, Jasper G; Ploegmakers, Joris J W; Jutte, Paul C	OBJECTIVE: To investigate delay in diagnosis by both patients and doctors, and to evaluate its effect on outcomes of high-grade sarcoma of bone in a single-referral oncological center. METHODS: Fifty-four patients with osteosarcoma, 29 with Ewing sarcoma and 19 with chondrosarcoma were enrolled in this retrospective study. Delay in diagnosis was defined as the period between initial clinical symp…	2016	05//	Orthopaedic surgery	8	2	122-128		10.1111/os.12239		11708	Goedhart 2016
One-year mortality in patients with bone and soft tissue sarcomas as an indicator of delay in presentation.	Nandra, R; Hwang, N; Matharu, G S; Reddy, K; Grimer, R	INTRODUCTION: For many cancers, one-year mortality following diagnosis is a reflection of either advanced stage at diagnosis, multiple co-morbidities and/or complications of treatment. One-year mortality has not been reported for soft tissue or bone sarcomas. This study reports 1-year sarcoma mortality data over a 25-year period, investigates prognostic factors and considers whether a delay in pr…	2015	09//	Annals of the Royal College of Surgeons of England	97	6	425-433		10.1308/003588415X14181254790284		11714	Nandra 2015
Factors affecting professional delay in diagnosis and treatment of oral cancer in Iran	Esmaelbeigi, Farhad; Hadji, Maryam; Harirchi, Iraj; Omranipour, Ramesh; VAND, RAJABPOUR MOJTABA; Zendehdel, Kazem		2014	//								11730	Esmaelbeigi 2014
The association of waiting times from diagnosis to surgery with survival in women with localised breast cancer in England.	Redaniel, M T; Martin, R M; Cawthorn, S; Wade, J; Jeffreys, M	BACKGROUND: Survival from breast cancer in the United Kingdom is lower than in other developed countries. It is unclear to what extent waiting times for curative surgery affect survival. METHODS: Using national databases for England (cancer registries, Hospital Episode Statistics and Office of National Statistics), we identified 53 689 women with localised breast cancer, aged ≥ 15 years, diagnose…	2013	07//	British journal of cancer	109	1	42-49		10.1038/bjc.2013.317		11754	Redaniel 2013
Time from diagnosis to intensive chemotherapy initiation does not adversely impact the outcome of patients with acute myeloid leukemia.	Bertoli, Sarah; Bérard, Emilie; Huguet, Françoise; Huynh, Anne; Tavitian, Suzanne; Vergez, François; Dobbelstein, Sophie; Dastugue, Nicole; Mansat-De Mas, Véronique; Delabesse, Eric; Duchayne, Eliane; Demur, Cécile; Sarry, Audrey; Lauwers-Cances, Valérie; Laurent, Guy; Attal, Michel; Récher, Christian	In acute myeloid leukemia (AML), new strategies assess the potential benefit of genetically targeted therapy at diagnosis. This implies waiting for laboratory tests and therefore a delay in initiation of chemotherapy. We studied the impact of time from diagnosis to treatment (TDT) on overall survival, early death, and response rate in a retrospective series of 599 newly diagnosed AML patients tre…	2013	04//	Blood	121	14	2618-2626		10.1182/blood-2012-09-454553		11756	Bertoli 2013
Outcomes of delays in time to treatment in triple negative breast cancer.	Eastman, Amy; Tammaro, Yolanda; Moldrem, Amy; Andrews, Valerie; Huth, James; Euhus, David; Leitch, Marilyn; Rao, Roshni	BACKGROUND: Compared with other breast cancer subtypes, triple negative breast cancers (TNBC) are associated with higher recurrence rates and worse survival. Because of the aggressive nature of TNBC, outcomes may be more sensitive to delays in time to treatment. This study evaluates whether delays from diagnosis to initial treatment in TNBC impacts survival or locoregional recurrence (LRR). METHO…	2013	06//	Annals of surgical oncology	20	6	1880-1885		10.1245/s10434-012-2835-z		11757	Eastman 2013
Waiting times for diagnosis and treatment of head and neck cancer in Denmark in 2010 compared to 1992 and 2002.	Lyhne, N M; Christensen, A; Alanin, M C; Bruun, M T; Jung, T H; Bruhn, M A; Jespersen, J B B; Kristensen, C A; Andersen, E; Godballe, C; Buchwald, C; Bundgaard, T; Johansen, J; Lambertsen, K; Primdahl, H; Toustrup, K; Sørensen, J A; Overgaard, J; Grau, C	BACKGROUND AND AIM: Significant tumour progression was observed during waiting time for treatment of head and neck cancer. To reduce waiting times, a Danish national policy of fast track accelerated clinical pathways was introduced in 2007. This study describes changes in waiting time and the potential influence of fast track by comparing waiting times in 2010 to 2002 and 1992. METHODS: Charts of…	2013	05//	European journal of cancer (Oxford, England : 1990)	49	7	1627-1633		10.1016/j.ejca.2012.11.034		11759	Lyhne 2013
Assessment of a rapid referral pathway for suspected colorectal cancer in Madrid.	Valentín-López, Beatriz; Ferrándiz-Santos, Juan; Blasco-Amaro, Juan-Antonio; Morillas-Sáinz, Juan-Diego; Ruiz-López, Pedro	OBJECTIVE: To assess the results achieved with a rapid referral pathway for suspected colorectal cancer (CRC), comparing with the standard referral pathway. METHODS: Three-year audit of patients suspected of having CRC routed via a rapid referral pathway, and patients with CRC routed via the standard referral pathway of a health care district serving a population of 498,000 in Madrid (Spain). Out…	2012	04//	Family practice	29	2	182-188		10.1093/fampra/cmr080		11792	Valentín-López 2012
Effect of delaying surgery on radical prostatectomy outcomes: a contemporary analysis.	Korets, Ruslan; Seager, Catherine M; Pitman, Max S; Hruby, Gregory W; Benson, Mitchell C; McKiernan, James M	Study Type - Therapy (case series). Level of Evidence 4. What's known on the subject? and What does the study add? For patients electing surgical treatment, the question of the effect of surgical delay on clinical outcomes in prostate cancer is controversial. In this study we examined the effect of delay from diagnosis to surgery on outcomes in men with localized prostate cancer and found no asso…	2012	07//	BJU international	110	2	211-216		10.1111/j.1464-410X.2011.10666.x		11797	Korets 2012
Clinical, therapeutic and prognostic features of osteosarcoma of the jaws - experience of 36 cases.	Kämmerer, Peer Wolfgang; Shabazfar, Niloufar; Vorkhshori Makoie, Nadja; Moergel, Maximilian; Al-Nawas, Bilal	INTRODUCTION: Osteosarcoma of the jaws (OSJ) differs from osteosarcoma of other skeletal regions due to later development, a high mortality associated with the local disease, fewer incidences of metastases and its extreme rarity. In regard to clinical and pathological parameters as well as therapeutic approaches and prognosis, OSJ has not been specifically examined to date. In order to achieve a …	2012	09//	Journal of cranio-maxillo-facial surgery : official publication of the European Association for Cranio-Maxillo-Facial Surgery	40	6	541-548		10.1016/j.jcms.2011.10.001		11802	Kämmerer 2012
Actionable indicators for short and long term outcomes in rectal cancer.	Gort, Marjan; Otter, Renée; Plukker, John T M; Broekhuis, Manda; Klazinga, Niek S	AIM OF THE STUDY: Although patient and tumour characteristics are the most important determinants for outcomes in rectal cancer care, actionable factors for improving these are still unclear. Therefore, the purpose of this study was to assess the impact of surgeon and hospital factors which can actually be influenced to improve on postoperative complications, disease-free survival (DFS) and relat…	2010	07//	European journal of cancer (Oxford, England : 1990)	46	10	1808-1814		10.1016/j.ejca.2010.02.044		11844	Gort 2010
A delay in radical nephroureterectomy can lead to upstaging.	Waldert, Matthias; Karakiewicz, Pierre I; Raman, Jay D; Remzi, Mesut; Isbarn, Hendrik; Lotan, Yair; Capitanio, Umberto; Bensalah, Karim; Marberger, Michael J; Shariat, Shahrokh F	STUDY TYPE: Prognosis (case series). LEVEL OF EVIDENCE: 4. OBJECTIVE: To examine the association between the delay from diagnosis of upper-tract urothelial carcinoma (UTUC) to radical nephroureterectomy (RNU), and the pathological features and outcomes, as the decision to proceed to RNU for an individual patient is complex. PATIENTS AND METHODS: The records of 187 patients who had RNU were review…	2010	03//	BJU international	105	6	812-817		10.1111/j.1464-410X.2009.08821.x		11850	Waldert 2010
Delays in time to treatment and survival impact in breast cancer.	Brazda, Amy; Estroff, Jordan; Euhus, David; Leitch, A Marilyn; Huth, James; Andrews, Valerie; Moldrem, Amy; Rao, Roshni	BACKGROUND: Time interval from diagnosis of breast cancer to treatment has been promulgated as one factor that can be used to evaluate cancer care quality. It remains controversial, however, whether a delay to treatment impacts survival. The purpose of this study was to evaluate whether delays from diagnosis to initial treatment in breast cancer impacts survival. MATERIALS AND METHODS: A retrospe…	2010	10//	Annals of surgical oncology	17 Suppl 3		291-296		10.1245/s10434-010-1250-6		11852	Brazda 2010
Intervals between symptom onset and clinical presentation in cancer patients.	Tokuda, Yasuharu; Chinen, Katsuya; Obara, Haruo; Joishy, Suresh K	OBJECTIVE: We aimed to investigate relative values of the intervals between symptom onset and clinical presentation in cancer patients and to correlate them with diagnosis of distant metastasis. METHODS: Cancer registry and medical records of all cancer patients for over a 10-year period in a medical center of Japan were reviewed. We examined the intervals of symptom onset to clinical presentatio…	2009	//	Internal medicine (Tokyo, Japan)	48	11	899-905		10.2169/internalmedicine.48.1720		11872	Tokuda 2009
Factors contributing to the time taken to consult with symptoms of lung cancer: a cross-sectional study.	Smith, S M; Campbell, N C; MacLeod, U; Lee, A J; Raja, A; Wyke, S; Ziebland, S B; Duff, E M; Ritchie, L D; Nicolson, M C	OBJECTIVES: To determine what factors are associated with the time people take to consult with symptoms of lung cancer, with a focus on those from rural and socially deprived areas. METHODS: A cross-sectional quantitative interview survey was performed of 360 patients with newly diagnosed primary lung cancer in three Scottish hospitals (two in Glasgow, one in NE Scotland). Supplementary data were…	2009	06//	Thorax	64	6	523-531		10.1136/thx.2008.096560		11873	Smith 2009
Urinary tract infection-like symptom is associated with worse bladder cancer outcomes in the Medicare population: Implications for sex disparities	Richards, Kyle A; Ham, Sandra; Cohn, Joshua A; Steinberg, Gary D		2016	//	INTERNATIONAL JOURNAL OF UROLOGY	23	1	42-47		10.1111/iju.12959		11883	Richards 2016
Patient Delay in Breast Cancer Diagnosis in Two Hospitals in Karachi, Pakistan: Preventive and Life-Saving Measures Needed.	Shamsi, Uzma; Khan, Shaista; Azam, Iqbal; Usman, Shaheryar; Maqbool, Amir; Gill, Tiffany; Iqbal, Romaina; Callen, David	PURPOSE: Patients with breast cancer in Pakistan commonly present with advanced disease. The objectives of this study were to evaluate the frequency and length of delays in seeking medical consultation and to assess the factors associated with them., METHODS: Four hundred ninety-nine patients with newly diagnosed breast cancer were enrolled and interviewed over the period from February 2015 to Au…	2020	//	JCO global oncology	6		873-883		https://dx.doi.org/10.1200/GO.20.00034		11952	Shamsi 2020
Diagnostic delay for head and neck cancer in South India: A Mixed-methods Study.	Ganesan, Sivaraman; Sivagnanganesan, Sivanesan; Thulasingam, Mahalakshmy; Karunanithi, Gunaseelan; R, Kalaiarasi; Ravichandran, Surya; Saxena, Sunil Kumar; Ramasamy, Karthikeyan	BACKGROUND: Early diagnosis is an important aspect of quality of cancer care.Analysis of the diagnostic delays and the reasons for delay helps to plan strategies to improve cancer care., OBJECTIVES: To determine the primary, secondary, and total diagnostic delay of patients diagnosed with head and neck cancer and to explore the reasons for the delay from the patient perspective., METHODS: Explana…	2020	//	Asian Pacific journal of cancer prevention : APJCP	21	6	1673-1678		https://dx.doi.org/10.31557/APJCP.2020.21.6.1673		11961	Ganesan 2020
Breast cancer diagnosis and treatment wait times in specialized diagnostic units compared with usual care: a population-based study.	Webber, C; Whitehead, M; Eisen, A; Holloway, C M B; Groome, P A	Background: Breast assessment sites (bass) were developed to provide expedited and coordinated care for patients being evaluated for breast cancer (bca) in Ontario. We compared the diagnostic and treatment intervals for patients diagnosed at a bas and for those diagnosed through a usual care (uc) route., Methods: This population-based, cross-sectional study of patients diagnosed with bca in Ontar…	2020	//	Current oncology (Toronto, Ont.)	27	4	e377-e385		https://dx.doi.org/10.3747/co.27.6115		11963	Webber 2020
Breast cancer treatment delays by socioeconomic and health care access latent classes in Black and White women.	Emerson, Marc A; Golightly, Yvonne M; Aiello, Allison E; Reeder-Hayes, Katherine E; Tan, Xianming; Maduekwe, Ugwuji; Johnson-Thompson, Marian; Olshan, Andrew F; Troester, Melissa A	BACKGROUND: Breast cancer mortality is higher for Black and younger women. This study evaluated 2 possible contributors to disparities-time to treatment and treatment duration-by race and age., METHODS: Among 2841 participants with stage I-III disease in the Carolina Breast Cancer Study, we identified groups of women with similar patterns of socioeconomic status (SES), access to care, and tumor c…	2020	//	Cancer	126	22	4957-4966		https://dx.doi.org/10.1002/cncr.33121		11966	Emerson 2020
Does time from diagnosis to treatment affect the prognosis of patients with newly diagnosed acute myeloid leukemia?.	Rollig, Christoph; Kramer, Michael; Schliemann, Christoph; Mikesch, Jan-Henrik; Steffen, Bjorn; Kramer, Alwin; Noppeney, Richard; Schafer-Eckart, Kerstin; Krause, Stefan W; Hanel, Mathias; Herbst, Regina; Kunzmann, Volker; Einsele, Hermann; Jost, Edgar; Brummendorf, Tim H; Scholl, Sebastian; Hochhaus, Andreas; Neubauer, Andreas; Sohlbach, Kristina; Fransecky, Lars; Kaufmann, Martin; Niemann, Dirk…	In fit patients with newly diagnosed acute myeloid leukemia (AML), immediate treatment start is recommended due to the poor prognosis of untreated acute leukemia. We explored the relationship between time from diagnosis to treatment start (TDT) and prognosis in a large real-world data set from the German Study Alliance Leukemia-Acute Myeloid Leukemia (SAL-AML) registry. All registered non-acute p…	2020	//	Blood	136	7	823-830		https://dx.doi.org/10.1182/blood.2019004583		11976	Rollig 2020
Diagnosing lymphoma in the shadow of an epidemic: lessons learned from the diagnostic challenges posed by the dual tuberculosis and HIV epidemics.	Antel, Katherine; Louw, Vernon Johan; Maartens, Gary; Oosthuizen, Jenna; Verburgh, Estelle	Infectious disease epidemics may overshadow and exacerbate existing challenges in diagnosing lymphoma. We describe pragmatic strategies we have implemented to overcome diagnostic obstacles caused by the local tuberculosis (TB) and HIV epidemics in South Africa, which may serve as a guide to minimize diagnostic delay during the COVID-19 pandemic. We report on the diagnostic utility of a rapid-acce…	2020	//	Leukemia & lymphoma	61	14	3417-3421		https://dx.doi.org/10.1080/10428194.2020.1815016		11977	Antel 2020
The route to diagnosis of sarcoma patients: Results from an interview study in the Netherlands and the United Kingdom.	Soomers, Vicky L M N; van der Graaf, Winette T A; Zaidi, Shane; Kaal, Suzanne E J; Hayes, Andrew J; Schreuder, Bart H W B; Jones, Robin L; Desar, Ingrid M E; Husson, Olga	INTRODUCTION: Sarcomas are rare tumours. Early diagnosis is challenging, but important for local control and potentially survival and quality of life(QoL). We investigated (1)the route to diagnosis (RtD) experienced by sarcoma patients, including factors contributing to the length of the RtD from patients' perspective; (2)the impact of the RtD on QoL and care satisfaction; and (3)differences in a…	2020	//	PloS one	15	12	e0243439-e0243439		https://dx.doi.org/10.1371/journal.pone.0243439		11996	Soomers 2020
Delay in diagnosis of patients with head-and-neck cancer in Canada: impact of patient and provider delay.	Kassirian, S; Dzioba, A; Hamel, S; Patel, K; Sahovaler, A; Palma, D A; Read, N; Venkatesan, V; Nichols, A C; Yoo, J; Fung, K; Mendez, A; MacNeil, S D	Background: Head-and-neck cancers (hncs) often present at an advanced stage, leading to poor outcomes. Late presentation might be attributable to patient delays (reluctance to seek treatment, for instance) or provider delays (misdiagnosis, prolonged wait time for consultation, for example). The objective of the present study was to examine the length and cause of such delays in a Canadian univers…	2020	//	Current oncology (Toronto, Ont.)	27	5	e467-e477		https://dx.doi.org/10.3747/co.27.6547		12015	Kassirian 2020
Diagnostic pathways in multiple myeloma and their relationship to end organ damage: an analysis from the Tackling Early Morbidity and Mortality in Myeloma (TEAMM) trial.	Atkin, Catherine; Iqbal, Gulnaz; Planche, Tim; Pratt, Guy; Yong, Kwee; Wood, Jill; Raynes, Kerry; Low, Eric; Higgins, Helen; Neal, Richard D; Dunn, Janet; Drayson, Mark T; Bowcock, Stella; Group, TEAMM Trial Management; Investigators, Trial	Multiple myeloma is associated with significant early morbidity and mortality, with considerable end organ damage often present at diagnosis. The Tackling EArly Morbidity and Mortality in Multiple Myeloma (TEAMM) trial was used to evaluate routes to diagnosis in patients with myeloma and the relationship between diagnostic pathways, time to diagnosis and disease severity. A total of 915 participa…	2021	//	British journal of haematology	192	6	997-1005		https://dx.doi.org/10.1111/bjh.17044		12031	Atkin 2021
Factors that Influence Treatment Delay for Patients with Breast Cancer.	Padilla-Ruiz, Maria; Zarcos-Pedrinaci, Irene; Rivas-Ruiz, Francisco; Tellez, Teresa; Garcia-Gutierrez, Susana; Gonzalez, Nerea; Rivero, Amado; Sarasqueta, Cristina; Serrano-Aguilar, Pedro; Castells, Xavier; Quintana, Jose Maria; Sala, Maria; Redondo, Maximino; Group, REDISSEC-CaMISS; Comas, Merce; Domingo, Laia; Macia, Francesc; Roman, Marta; Romero, Anabel; Barata, Teresa; de la Lastra, Isabel D…	INTRODUCTION: The diagnosis or treatment of breast cancer is sometimes delayed. A lengthy delay may have a negative psychological impact on patients. The aim of our study was to evaluate the sociodemographic, clinical and pathological factors associated with delay in the provision of surgical treatment for localised breast cancer, in a prospective cohort of patients., METHODS: This observational,…	2021	//	Annals of surgical oncology	28	7	3714-3721		https://dx.doi.org/10.1245/s10434-020-09409-2		12043	Padilla-Ruiz 2021
Importance of diagnosis-to-treatment interval in newly diagnosed patients with diffuse large B-cell lymphoma.	Yoshida, Masahiro; Nakaya, Yosuke; Shimizu, Katsujun; Tatsumi, Naoko; Tsutsumi, Minako; Fuseya, Hoyuri; Horiuchi, Mirei; Yoshimura, Takuro; Hayashi, Yoshiki; Nakao, Takafumi; Inoue, Takeshi; Yamane, Takahisa	Treatment of patients with malignancy sometimes be delayed due to various reasons. Several studies revealed that an influence of diagnosis-to-treatment interval (DTI) on outcomes differs depending on the type of malignancy. In this study, we evaluated the influence of DTI on clinical outcomes in newly diagnosed patients with diffuse large B-cell lymphoma (DLBCL). A total of 199 patients were iden…	2021	//	Scientific reports	11	1	2837-2837		https://dx.doi.org/10.1038/s41598-021-82615-4		12052	Yoshida 2021
Factors associated with waiting time to breast cancer diagnosis among symptomatic breast cancer patients: a population-based study from Ontario, Canada.	Webber, Colleen; Whitehead, Marlo; Eisen, Andrea; Holloway, Claire M B; Groome, Patti A	PURPOSE: A prolonged time from first presentation to cancer diagnosis has been associated with worse disease-related outcomes. This study evaluated potential determinants of a long diagnostic interval among symptomatic breast cancer patients., METHODS: This was a population-based, cross-sectional study of symptomatic breast cancer patients diagnosed in Ontario, Canada from 2007 to 2015 using admi…	2021	//	Breast cancer research and treatment	187	1	225-235		https://dx.doi.org/10.1007/s10549-020-06051-0		12058	Webber 2021
Does the choice of care pathways matter in timely breast cancer care in Sri Lanka?.	Hewage, Sumudu; Samaraweera, Sudath; Joseph, Nuradh; Kularatna, Sanjeewa; Gunawardena, Nalika	BACKGROUND: An understanding on the use of care pathways facilitates identification of timeliness in breast cancer care. Aims of this study were to describe different breast cancer care pathways used by female breast cancer patients in Sri Lanka and to identify whether they experienced timely breast cancer care., METHODS: We conducted a cross-sectional study among 800 female breast cancer patient…	2021	//	Cancer epidemiology	70		101862-101862		https://dx.doi.org/10.1016/j.canep.2020.101862		12080	Hewage 2021
Determinants of delay in the head and neck oncology care pathway: The next step in value-based health care.	Schoonbeek, Rosanne C; de Vries, Julius; Bras, Linda; Plaat, Boudewijn E C; van Dijk, Boukje A C; Halmos, Gyorgy B	OBJECTIVE: Head and neck squamous cell carcinomas (HNSCC) are relatively fast-growing tumours, and delay of treatment is associated with tumour progression and adverse outcomes. The aim of this study is to identify determinants of delay in a head and neck oncology centre., METHODS: This cohort study with prospectively collected data investigated associations between patient (including geriatric a…	2021	//	European journal of cancer care	30	4	e13419-e13419		https://dx.doi.org/10.1111/ecc.13419		12091	Schoonbeek 2021
Time Taken for Symptom Recognition, First Consultation, Diagnosis and First Definitive Treatment and Its Associated Factors among Women with Breast Cancer.	Norsa'adah, Bachok; Rampal, Krishna Gopal; Mohd Amin, Rahmah	BACKGROUND: Breast cancer patients in Malaysia often present late, delaying diagnosis and treatment. Decisions on health-seeking behaviour are influenced by a complex interplay of several factors. Early detection and subsequent successful treatment are the main goal in order to reduce breast cancer mortality. The aims of this study were to identify the time taken by women with breast cancer for c…	2021	//	Asian Pacific journal of cancer prevention : APJCP	22	11	3623-3631		https://dx.doi.org/10.31557/APJCP.2021.22.11.3623		12105	Norsa'adah 2021
Treatment Delay in Melanoma: A Risk Factor Analysis of an Impending Crisis.	Elias, Marcus L; John, Ann M; Maddukuri, Spandana; Schwartz, Robert A; Lambert, W Clark	Risk factors associated with melanoma treatment delay (MTD) have been inadequately studied. To elucidate MTD associations based on patient and tumor characteristics, a retrospective cohort study was performed for cutaneous melanoma cases reported to the National Cancer Database (NCDB) between 2004 and 2015. We evaluated the number of days from diagnosis to treatment initiation, analyzing postpone…	2021	//	Cutis	107	4	E19-E26		https://dx.doi.org/10.12788/cutis.0235		12124	Elias 2021
Patient Interval and Associated Factors in the Diagnostic Journey of Oral Cancer: A Hospital-Based Cross-Sectional Study from Kerala, India.	Philip, Phinse Mappalakayi; Kannan, Srinivasan	BACKGROUND: The incidence of oral cancer is increasing in south-central Asia. Though it can be detected early, most cases were reported in late stages, resulting in a poor prognosis. Reducing the patient interval will facilitate early diagnosis and better disease survival. The paucity of research on the patient interval in oral cancer has limited our ability to design and evaluate programs for ea…	2021	//	Asian Pacific journal of cancer prevention : APJCP	22	10	3143-3149		https://dx.doi.org/10.31557/APJCP.2021.22.10.3143		12127	Philip 2021
Sociodemographic and clinical factors associated with time to treatment for colorectal cancer in Brazil, 2006-2015	Neves Lima, Mariana Araujo; Maciel Villela, Daniel Antunes; Lima, Mariana Araujo Neves; Villela, Daniel Antunes Maciel	Colorectal cancer presents high incidence worldwide, but case-fatalityis higher in developing countries. The study's objective was to analyzesociodemographic and clinical factors associated with delay in theinitiation of treatment for colorectal cancer in hospitals in Brazil.This is a retrospective study of data from hospital cancer registries inBrazil from 2006 to 2015. The target variable is ti…	2021	//	CADERNOS DE SAUDE PUBLICA	37	5	e00214919-e00214919		10.1590/0102-311X00214919		12140	NevesLima 2021
Increase in the Length of Lung Cancer Patient Pathway Before First-Line Therapy: A 6-Year Nationwide Analysis From Hungary.	Kiss, Zoltan; Bogos, Krisztina; Tamasi, Lilla; Ostoros, Gyula; Muller, Veronika; Urban, Laszlo; Bittner, Nora; Sarosi, Veronika; Vastag, Aladar; Polanyi, Zoltan; Nagy-Erdei, Zsofia; Knollmajer, Kata; Varnai, Mate; Nagy, Balazs; Horvath, Krisztian; Rokszin, Gyorgy; Abonyi-Toth, Zsolt; Barcza, Zsofia; Moldvay, Judit; Galffy, Gabriella; Voko, Zoltan	Objective: This study aimed to examine the characteristics of the lung cancer (LC) patient pathway in Hungary during a 6-years period. Methods: This nationwide, retrospective study included patients newly diagnosed with LC (ICD-10 C34) between January 1, 2011, and December 31, 2016, using data from the National Health Insurance Fund (NHIF) of Hungary. The following patient pathway intervals were …	2021	//	Pathology oncology research : POR	27		1610041-1610041		https://dx.doi.org/10.3389/pore.2021.1610041		12152	Kiss 2021
Delays In Breast Cancer Diagnosis At A Tertiary Care Facility In Karachi, Pakistan.	Hussain, Mahreen; Hasan, Zainab; Ali, Muhammad Ashar; Tapal, Zahra; Saeed, Faizan; Aiman, Wajeeha	BACKGROUND: Diagnostic delay of breast cancer is linked to poor prognosis and survival. It can be caused by patients or healthcare providers. Since there is no quantification of provider delay and total delay in Pakistan, the general picture of breast cancer diagnostic delay is poorly understood. This study was conducted to quantify total delay, provider delay, and patient delay, along with the f…	2021	//	Journal of Ayub Medical College, Abbottabad : JAMC	33	2	248-251				12162	Hussain 2021
Do ethnic patients report longer lung cancer intervals than Anglo-Australian patients?: Findings from a prospective, observational cohort study.	Mazza, Danielle; Lin, Xiaoping; Walter, Fiona M; Young, Jane M; Barnes, David J; Mitchell, Paul L; Brijnath, Bianca; Martin, Andrew; O'Byrne, Kenneth J; Emery, Jon D	OBJECTIVE: Lung cancer patients from ethnic minorities have poorer outcomes than their Caucasian counterparts. We compared lung cancer intervals between culturally and linguistically diverse (CALD) and Anglo-Australian patients to identify ethnic disparities., METHODS: This was a prospective, observational cohort study comprising a patient survey and reviews of patients' hospital and general prac…	2021	//	European journal of cancer care	30	6	e13492-e13492		https://dx.doi.org/10.1111/ecc.13492		12168	Mazza 2021
Impact of a colorectal cancer screening program implantation on delays and prognosis of non-screening detected colorectal cancer.	Cubiella, Joaquin; Lorenzo, Maria; Baiocchi, Franco; Tejido, Coral; Conde, Alejandro; Sande-Meijide, Maria; Castro, Margarita	BACKGROUND: The implementation of a colorectal cancer (CRC) screening programme may increase the awareness of Primary Care Physicians, reduce the diagnostic delay in CRC detected outside the scope of the screening programme and thus improve prognosis., AIM: To determine the effect of implementation of a CRC screening programme on diagnostic delays and prognosis of CRC detected outside the scope o…	2021	//	World journal of gastroenterology	27	39	6689-6700		https://dx.doi.org/10.3748/wjg.v27.i39.6689		12178	Cubiella 2021
Shorter Diagnosis-to-Treatment Interval in Diffuse Large B-Cell Lymphoma is Associated With Inferior Overall Survival in a Large, Population-Based Registry.	Blunt, Danielle N; Smyth, Liam; Nagamuthu, Chenthila; Gatov, Evgenia; Croxford, Ruth; Mozessohn, Lee; Cheung, Matthew C	BACKGROUND: Because of prolonged screening requirements, patient and time-dependent selection have been proposed as potential biases in clinical trials. The screening process may exclude patients with a need for emergent treatment (and a short period from diagnosis to treatment initiation [DTI]). We explored the impact of DTI on overall survival (OS) in a population-based cohort of patients with …	2021	//	Journal of the National Comprehensive Cancer Network : JNCCN	19	6	719-725		https://dx.doi.org/10.6004/jnccn.2020.7654		12183	Blunt 2021
Analysis of Delayed Surgical Treatment and Oncologic Outcomes in Clinical Stage I Non-Small Cell Lung Cancer.	Heiden, Brendan T; Eaton, Daniel B Jr; Engelhardt, Kathryn E; Chang, Su-Hsin; Yan, Yan; Patel, Mayank R; Kreisel, Daniel; Nava, Ruben G; Meyers, Bryan F; Kozower, Benjamin D; Puri, Varun	Importance: The association between delayed surgical treatment and oncologic outcomes in patients with non-small cell lung cancer (NSCLC) is poorly understood given that prior studies have used imprecise definitions for the date of cancer diagnosis., Objective: To use a uniform method to quantify surgical treatment delay and to examine its association with several oncologic outcomes., Design, Set…	2021	//	JAMA network open	4	5	e2111613-e2111613		https://dx.doi.org/10.1001/jamanetworkopen.2021.11613		12193	Heiden 2021
Geographic variation in diagnostic and treatment interval, cancer stage and mortality among colorectal patients - An international comparison between Denmark and Scotland using data-linked cohorts.	Murchie, Peter; Falborg, Alina Zalounina; Turner, Melanie; Vedsted, Peter; Virgilsen, Line F	BACKGROUND: Rurald wellers with colorectal cancer have poorer outcomes than their urban counterparts. The reasons why are not known but are likely to be complex and be determined by an interplay between geography and health service organization. By comparing the associations related to travel-time to primary and secondary healthcare facilities in two neighbouring countries, Denmark and Scotland, …	2021	//	Cancer epidemiology	74		102004-102004		https://dx.doi.org/10.1016/j.canep.2021.102004		12196	Murchie 2021
Diagnostic and treatment delays in breast cancer in association with multiple factors in Pakistan.	Majeed, Imran; Ammanuallah, Rana; Anwar, Abdul Wahed; Rafique, Hafiz M; Imran, Faiza	BACKGROUND: Breast cancer has the highest incidence rate among all types of cancer worldwide. There is strong evidence that delay in presentation to an oncologist may lead to a decrease in survival., AIMS: This study explores factors causing diagnostic and treatment delays among the breast cancer patients enrolled in Jinnah Hospital, Lahore, from 2016 to 2018., METHODS: Data from 372 patients wer…	2021	//	Eastern Mediterranean health journal = La revue de sante de la Mediterranee orientale = al-Majallah al-sihhiyah li-sharq al-mutawassit	27	1	23-32		https://dx.doi.org/10.26719/emhj.20.051		12204	Majeed 2021
Short Diagnosis-to-Treatment Interval Is Associated With Higher Circulating Tumor DNA Levels in Diffuse Large B-Cell Lymphoma.	Alig, Stefan; Macaulay, Charles W; Kurtz, David M; Duhrsen, Ulrich; Huttmann, Andreas; Schmitz, Christine; Jin, Michael C; Sworder, Brian J; Garofalo, Andrea; Shahrokh Esfahani, Mohammad; Nabet, Barzin Y; Soo, Joanne; Scherer, Florian; Craig, Alexander F M; Casasnovas, Olivier; Westin, Jason R; Gaidano, Gianluca; Rossi, Davide; Roschewski, Mark; Wilson, Wyndham H; Meignan, Michel; Diehn, Maximili…	PURPOSE: Patients with Diffuse Large B-cell Lymphoma (DLBCL) in need of immediate therapy are largely under-represented in clinical trials. The diagnosis-to-treatment interval (DTI) has recently been described as a metric to quantify such patient selection bias, with short DTI being associated with adverse risk factors and inferior outcomes. Here, we characterized the relationships between DTI, c…	2021	//	Journal of clinical oncology : official journal of the American Society of Clinical Oncology	39	23	2605-2616		https://dx.doi.org/10.1200/JCO.20.02573		12211	Alig 2021
Treatment Seeking Behavior, Treatment Cost and Quality of Life of Head and Neck Cancer Patients: A Cross-Sectional Analytical Study from South India.	Kumar, Arvind; Sahu, Swaroop Kumar; Karunanithi, Gunaseelan; Laksham, Karthik Balajee	BACKGROUND: Head and neck cancer constitute one-third of all cancers. Due to the complex nature of Head and Neck Cancer treatment, expenditure on cancer treatment are higher and the Quality of Life of patients is also compromised. The objectives of the study were to determine the time taken by patients for seeking care from registered medical practitioners, time to definitive diagnosis and treatm…	2021	//	Asian Pacific journal of cancer prevention : APJCP	22	9	3023-3030		https://dx.doi.org/10.31557/APJCP.2021.22.9.3023		12217	Kumar 2021
Breast Cancer Care Timeliness Framework: A Quality Framework for Cancer Control.	Mujar, Noor Mastura Mohd; Dahlui, Maznah; Emran, Nor Aina; Hadi, Imisairi Abdul; Yan, Yang Wai; Arulanantham, Sarojah; Chea, Chan Hooi; Taib, Nur Aishah Mohd; Mohd Mujar, Noor Mastura; Mohd Taib, Nur Aishah	PURPOSE The aim of this study is to determine the pathway that womenfollow for Breast Cancer Care (BCC) and the time intervals from symptomdiscovery to treatment initiation and to develop a quality matrixframework.METHODS A retrospective cohort study was conducted at six tertiarycenters in Malaysia. All women with newly diagnosed breast cancer wereinterviewed, and a medical records review was con…	2022	//	JCO global oncology	8		e2100250-e2100250		https://dx.doi.org/10.1200/GO.21.00250		12223	Mujar 2022
[Delay in the diagnosis and treatment of five types of cancer in two urban health centres].	Canaveras Leon, Eugenio; Cano Fuentes, Gloria; Dastis Bendala, Carmen; Terron Dastis, Pedro; Almeida Gonzalez, Carmen V; Leon, Eugenio Canaveras; Fuentes, Gloria Cano; Bendala, Carmen Dastis; Dastis, Pedro Terron; Gonzalez, Carmen V Almeida	OBJECTIVES: To assess the diagnostic (ID) and treatment (IT) intervals of the most prevalent cancers in patients attached to two health centres and to analyse the influence of sociodemographic, clinical and health system (HS) organisational factors., DESIGN: Observational, retrospective, analytical cohort study. SITE: Primary care. Two urban health centres., PARTICIPANTS: Three hundred sixty-five…	2022	03//	Demora en el diagnostico y tratamiento de 5 tipos de cancer en 2 centros de salud urbanos.	54	3	102259-102259		https://dx.doi.org/10.1016/j.aprim.2021.102259		12225	CanaverasLeon 2022
Study of Diagnostic Delay among Symptomatic Breast Cancer Patients in Northern India: A Mixed-Methods Analysis from a Dedicated Breast Cancer Centre.	Rai, Ankit; Sharda, Prateek; Aggarwal, Pradeep; Ravi, Bina	OBJECTIVE: We conducted this study to understand the factors that contribute to the delay in diagnosis of symptomatic breast cancer patients., METHODOLOGY: We did a prospective analytical study with both quantitative and qualitative components over 14 months. The total delay in diagnosis of breast cancer from first symptom onset was defined as diagnostic delay. Presentation delay was defined as t…	2022	//	Asian Pacific journal of cancer prevention : APJCP	23	3	893-904		https://dx.doi.org/10.31557/APJCP.2022.23.3.893		12226	Rai 2022
Factors associated with diagnosis delay in head and neck cancer.	Matarredona-Quiles, Silvia; Martinez Ruiz de Apodaca, Paula; Serrano Badia, Ester; Ortega Beltra, Noelia; Dalmau-Galofre, Jose	INTRODUCTION AND OBJECTIVES: Tumour stage is an important prognostic factor in head and neck tumours. Many tumours are diagnosed in advanced stages despite almost universal healthcare and their being symptomatic. This paper seeks to determine the diagnostic delay in head and neck tumours in our health department, to analyse factors associated with delay and if it is associated with diagnosis in a…	2022	//	Acta otorrinolaringologica espanola	73	1	19-26		https://dx.doi.org/10.1016/j.otoeng.2020.10.003		12232	Matarredona-Quiles 2022
Retrospective study of factors associated with late detection of oral cancer in alberta: A qualitative study.	Badri, Parvaneh; Baracos, Vickie; Ganatra, Seema; Lai, Hollis; Samim, Firoozeh; Amin, Maryam	Oral cancer continues to be diagnosed in advanced stages, giving patients lower chances of survival. The objective of this study was to explore reasons for delayed diagnosis of oral cancer in Alberta. A retrospective qualitative design was implemented through seven steps suggested for conducting a narrative clinical document. Data was retrieved from the Alberta Cancer Registry database between 20…	2022	//	PloS one	17	4	e0266558-e0266558		https://dx.doi.org/10.1371/journal.pone.0266558		12251	Badri 2022
Diagnosing pancreatic cancer in general practice: a cross-sectional study on associations between suspicion of cancer, urgent referral and time to diagnosis.	Virgilsen, Line F; Rasmussen, Linda A; Vedsted, Peter; Jensen, Henry	OBJECTIVE: This study aimed to investigate the first point of contact in patients diagnosed with pancreatic cancer, and to study factors associated with the GP's suspicion of cancer, Cancer Patient Pathway (CPP) referral and long diagnostic interval., DESIGN: Cross-sectional study combining register and survey data., PATIENTS: Patients with incident pancreatic cancer recorded in the Danish Nation…	2022	//	Scandinavian journal of primary health care	40	1	78-86		https://dx.doi.org/10.1080/02813432.2022.2036491		12259	Virgilsen 2022
A study of the effects of delayed patient presentation on cutaneous SCC progression.	Shahid, Shahab; Gao, Jack; Corriero, Anna C; Roszpopa, Jaroszlav; Miranda, Benjamin H	BACKGROUND: A cohort study of patients, who underwent cutaneous squamous cell carcinoma (SCC) excision, was undertaken to evaluate the effects of the COVID-19 pandemic on treatment times and histopathological features., METHODS: We identified all patients who had SCCs excised in October 2020 (pandemic group); the control group included all patients who underwent excision of SCCs during October 20…	2022	//	Journal of plastic, reconstructive & aesthetic surgery : JPRAS	75	2	722-729		https://dx.doi.org/10.1016/j.bjps.2021.09.015		12269	Shahid 2022
Racial Disparities and Diagnosis-to-Treatment Time Among Patients Diagnosed with Breast Cancer in South Carolina.	Babatunde, Oluwole Adeyemi; Eberth, Jan M; Felder, Tisha M; Moran, Robert; Hughes-Halbert, Chanita; Truman, Samantha; Hebert, James R; Heiney, Sue; Adams, Swann Arp	OBJECTIVES: Diagnosis-to-treatment interval is an important quality measure that is recognized by the National Accreditation Program for Breast Centers, and the American Society of Breast Surgeons and the National Quality Measures for Breast Care. The aim of this study was to assess factors related to delays in receiving breast cancer treatment., METHODS: This retrospective cohort study (2002 to …	2022	//	Journal of racial and ethnic health disparities	9	1	124-134		https://dx.doi.org/10.1007/s40615-020-00935-z		12288	Babatunde 2022
No impact of time to treatment initiation for head and neck cancer in a tertiary university center in 2003, 2008 and 2013	Kouka, Mussab; Engelhardt, Max; Wittig, Andrea; Schultze-Mosgau, Stefan; Ernst, Thomas; Guntinas-Lichius, Orlando	Background This retrospective study investigated factors influencingtime to treatment initiation (TTI) and the influence of TTI on overallsurvival (OS) of primary head and neck cancer (HNC) patients in cohortsfrom 2003, 2008 and 2013. Methods Two hundred and ninenty seven patients(78.8% men; median age: 62 years) were included. Kaplan-Meier analysesand multivariate Cox regression were performed t…			EUROPEAN ARCHIVES OF OTO-RHINO-LARYNGOLOGY					10.1007/s00405-022-07392-w		12302	Kouka 2022
Impact of esthesioneuroblastoma treatment delays on overall patient survival	Tsutsumi, Kotaro; Ahmed, Khwaja H; Goshtasbi, Khodayar; Torabi, Sina J; Mohyeldin, Ahmed; Hsu, Frank P K; Kuan, Edward C	Objectives To characterize clinical factors associated withesthesioneuroblastoma treatment delays and determine the impact of thesedelays on overall survival. Study Design Retrospective databaseanalysis. Methods The 2004-2016 National Cancer Database was queried forpatients with esthesioneuroblastoma managed by primary surgery andadjuvant radiation. Durations of diagnosis-to-treatment initiation(…			LARYNGOSCOPE					10.1002/lary.30136		12319	Tsutsumi 2022
Patient-reported diagnostic intervals to colorectal cancer diagnosis in the Midland region of New Zealand: a prospective cohort study	Blackmore, Tania; Chepulis, Lynne; Rawiri, Keenan; Kidd, Jacquie; Stokes, Tim; Firth, Melissa; Elwood, Mark; Weller, David; Emery, Jon; Lawrenson, Ross	Lay Summary New Zealand has high rates of colorectal cancer but lowrates of early detection. We interviewed newly diagnosed patients abouttheir diagnostic experience to identify factors influencing time todiagnosis. More than half of patients experienced a long diagnosticinterval. Young patients, Maori, females, and patients experiencingchanges of bowel habit may be at particular risk for long in…			FAMILY PRACTICE					10.1093/fampra/cmab155		12323	Blackmore 2021
Identifying Barriers in Access to Care for Head and Neck Cancer Patients: A Field Study in Dakar	Beaudoin, Pier-Luc; Munden, Julia; Faye, Mamadou; Ndiaye, Issa C; Sewitch, Maida; Ayad, Tareck; Poenaru, Dan	Objectives/Hypothesis To identify barriers in access to care for headand neck cancer (H&NC) patients in low- and middle-income countries(LMICs), specifically within Dakar, Senegal, using both quantitative andqualitative data. Study Design Descriptive observational study. MethodsPatients with H&NC were selected from two independent universityhospitals in Dakar, Senegal. A mixed-methods descriptive…			LARYNGOSCOPE					10.1002/lary.29963		12337	Beaudoin 2022
Cytology-based Cancer Surgery of the Head and Neck (CyCaS-HN): a prospective, randomized, controlled clinical trial	Linxweiler, Maximilian; Koerner, Sandrina; Wemmert, Silke; Rimbach, Hugo; Helfrich, Johanna; Linxweiler, Barbara; Takacs, Zoltan Ferenc; Solomayer, Erich Franz; Wagner, Mathias; Morris, Luc G T; Schick, Bernhard; Kuehn, Jan Philipp	Purpose Liquid-based cytology (LBC) is routinely used in gynecology butis rarely applied in head and neck oncology though many suspiciouslesions are easily accessible. While several studies have evaluated thepotential use of LBC for early detection and molecular characterizationof head and neck squamous cell carcinomas (HNSCCs), no studyinvestigated its potential role in surgical management and t…			EUROPEAN ARCHIVES OF OTO-RHINO-LARYNGOLOGY					10.1007/s00405-022-07333-7		12346	Linxweiler 2022
Geographic factors associated with time-to-treatment outcomes for radiation therapy among localized prostate cancer patients in Saskatchewan	Andkhoie, Mustafa; Szafron, Michael	Background: This study assesses factors associated with`ready-to-treat'-to-treatment (RTTx) time and diagnosis-to-treatmenttime for radiation therapy (RT) among prostate cancer (PCa) patients.These factors include remoteness level of where patients live and theclosest-PCa-assessment-centre.Methods: Multivariable analyses were conducted using zero-inflatednegative binomial and Poisson regression m…	2020	//	JOURNAL OF CANCER POLICY	26				10.1016/j.jcpo.2020.100259		12364	Andkhoie 2020
Breast Cancer: Delays of Access to Diagnosis and Treatment Retrospective Study-Batna, Algeria August 2015-February 2016	Mansour, Fadhila; Lakehal, Abdelhak; Nezzal, Lahcene	The objective of this study was to quantify the delays in access todiagnosis and treatment of women with breast cancer who are managed atthe anticancer center of Batna, Algeria. This was a descriptiveretrospective study conducted during the period August 2015 to February2016. In order to trace the history of the journey from the first signsof cancer to the first treatments, a questionnaire was fi…	2020	//	ONCOLOGIE	22	3	117-128		10.32604/oncologie.2020.014979		12371	Mansour 2020
Patient Delay and Contributing Factors Among Breast Cancer Patients at Two Cancer Referral Centres in Ethiopia: A Cross-Sectional Study	Tesfaw, Aragaw; Demis, Solomon; Munye, Tigabu; Ashuro, Zemachu	Background: Unlike developed countries, there is high mortality ofbreast cancer in low-and middle-income countries associated withprolonged patient delays and advanced stage presentations. However,evidence-based information about patient delay in presentation andcontributing factors to diagnosis of breast cancer in Ethiopia isscarce.Methods: Institution-based cross-sectional study was conducted a…	2020	//	JOURNAL OF MULTIDISCIPLINARY HEALTHCARE	13		1391-1401		10.2147/JMDH.S275157		12404	Tesfaw 2020
Impact of delays in radiotherapy of head and neck cancer on outcome	Zumer, Barbara; Pohar Perme, Maja; Jereb, Simona; Strojan, Primoz	Background In head and neck cancer (HNC), the relationship between adelay in starting radiotherapy (RT) and the outcome is unclear. The aimof the present study was to determine the impact of the amount of timebefore treatment intervention (TTI) and the growth kinetics ofindividual tumors on treatment outcomes and survival. Methods Twohundred sixty-two HNC patients with 273 primary tumors, treated…	2020	//	RADIATION ONCOLOGY	15	1			10.1186/s13014-020-01645-w		12416	Zumer 2020
Secondary Care Delay in Diagnosis and Treatment of Oral Cancer at Asir Central Hospital, Saudi Arabia: A Case Series Study	Almubarak, Hussain; Almagbol, Mohammad; Albishri, Saad; Dulim, Bayan; Alshahrani, Yusra; Mohammed, Afnan; Alshehri, Abdulrahman; Alsharif, Ibrahim; Kaleeml, Sultan Mohammed; Zakirulla, M	Background: The stage of disease at the diagnosis of oral cancer isthought to be a significant factor in prognosis and outcome.Unfortunately, we continue to diagnose almost 2/3 of these cancers atadvanced stages of disease despite the ongoing research fordevices/methods to aid the clinicians in detection and accurate oralmucosal lesion diagnosis. This paper explores both the nature of oralcancer …	2020	//	JOURNAL OF RESEARCH IN MEDICAL AND DENTAL SCIENCE	8	7	487-498				12427	Almubarak 2020
Timelines to Cervical Cancer Diagnosis and Treatment at a Tertiary Hospital in Botswana	Nassali, Mercy-Nkuba; Melese, Tadele; Modimowame, Jamieson; Moreri-Ntshabele, Badani	Purpose: To describe the timelines leading to presentation, diagnosisand definitive treatment among cervical cancer patients at a tertiarytreatment center in Botswana.Patients and Methods: This was a retrospective study that evaluatedtimelines to diagnosis and linkage to definitive treatment amongcervical cancer patients in Botswana. Medical records of 149 patientsadmitted at Princess Marina Hosp…	2021	//	INTERNATIONAL JOURNAL OF WOMENS HEALTH	13		385-393		10.2147/IJWH.S298204		12440	Nassali 2021
Evaluation of a Clinical Pathway for Thyroid Nodular Disease: Timings and Delays in the Diagnosis and Treatment of Thyroid Cancer	Sifontes-Dubon, Mildred; Garcia-Lopez, Jose Manuel; Gonzalez-Ortega, Noel; Pazos-Couselo, Marcos	Background: Due to the high prevalence of nodular thyroid disease in thegeneral population and the need to rule out malignant tumours, aclinical pathway for nodular thyroid disease was created at ourtertiary-level hospital. Our study aimed to quantify timings and delaysin diagnosis and treatment in this clinical pathway, specifically forpatients who were diagnosed with thyroid cancer. Methods: Ar…	2021	//	JOURNAL OF CLINICAL MEDICINE	10	23			10.3390/jcm10235681		12442	Sifontes-Dubon 2021
Age-related and socioeconomic inequalities in timeliness of referral and start of treatment in colorectal cancer: a population-based analysis	Hayes, Louise; Adams, Jean; McCallum, Iain; Forrest, Lynne; Hidajat, Mira; White, Martin; Sharp, Linda	BackgroundPoorer colorectal cancer survival in the UK than in similar countriesmay be partly due to delays in the care pathway. To address this, cancerwaiting time targets were established. We investigated ifsocio-demographic inequalities exist in meeting cancer waiting times forcolorectal cancer.MethodsWe identified primary colorectal cancers (International Classificationof Diseases, Tenth Revis…	2021	//	JOURNAL OF EPIDEMIOLOGY AND COMMUNITY HEALTH	75	1	2022-09-01		10.1136/jech-2020-214232		12502	Hayes 2021
Management of Locally Advanced Breast Cancer: Challenges and Treatment Outcomes in an Emerging Tertiary Hospital in South-western Nigeria	Olaogun, Julius Gbenga; Agodirin, Olayide Suleiman; Etonyeaku, Amarachukwu Chiduziem; Omonisi, Abidemi Emmanuel; Joseph, Olanrewaju	Introduction: Patients presenting with advanced breast cancer is acommon phenomenon in Nigeria and many developing countries. At thisstage, patients' high expectations of survival conflict with therealities of the clinical outcome, thus creating enormous challenges tothe attending surgeon practicing in a resource-poor setting.Aim: To evaluate patients who presented with Locally Advanced BreastCan…	2021	02//	JOURNAL OF CLINICAL AND DIAGNOSTIC RESEARCH	15	2	CP7-CP7		10.7860/JCDR/2021/46159.14484		12516	Olaogun 2021
Is time-to-treatment associated with higher mortality in Korean elderly lung cancer patients?	Han, Kyu-Tae; Kim, Woorim; Song, Areum; Ju, Yeong Jun; Choid, Dong-Woo; Kim, Seungju	Lung cancer is a leading cause of cancer-related deaths in manycountries, including South Korea. As treatment delays after diagnosismay correlate with survival, this study aimed to investigate theassociation between time-to-treatment and one-and five-year overallmortality in patients aged 60 years or above. Survival analysis usingthe Cox proportional hazard model were conducted after controlling …	2021	//	HEALTH POLICY	125	8	1047-1053		10.1016/j.healthpol.2021.06.004		12530	Han 2021
Impact of time to treatment initiation for patients with oral cavity squamous cell carcinoma: a population-based, retrospective study	Jensen, Jakob Schmidt; Jakobsen, Kathrine Kronberg; Mirian, Christian; Ghanizada, Mustafa; Hakansson, Katrin; Wessel, Irene; Gronhoj, Christian; Rasmussen, Jacob Hoygaard; von Buchwald, Christian	BackgroundThe increasing incidence of oral cavity squamous cell carcinoma (OSCC)is challenging the capacity to treat patients efficiently. The aim ofthis study was to evaluate the impact of time to treatment initiation(TTI) on overall survival (OS) and recurrence free survival (RFS) forpatients with primary OSCC.Material and methodsAll patients with primary OSCC treated with curative intent atRig…	2021	//	ACTA ONCOLOGICA	60	4	491-496		10.1080/0284186X.2020.1863462		12600	Jensen 2021
Time to Treatment With Nivolumab or Pembrolizumab for Patients With Advanced Melanoma in Everyday Practice	Ksienski, Doran; Truong, Pauline T; Croteau, Nicole S; Chan, Angela; Sonke, Eric; Patterson, Tiffany; Clarkson, Melissa; Lesperance, Mary	BackgroundThe anti-programmed cell death one antibodies (Anti-PD-1 Ab)pembrolizumab or nivolumab are commonly prescribed to patients withadvanced melanoma. The purpose of the current study is to identifybaseline clinical characteristics associated with time to treatmentinitiation (TTI) of pembrolizumab or nivolumab for advanced melanoma andwhether treatment delays are associated with differences …	2021	11//	CUREUS	13	11			10.7759/cureus.19835		12616	Ksienski 2021
Shorter delay to treatment by integrated diagnostic services and NGO-provided support among breast cancer patients in two Brazilian referral centres	dos Santos Andrade, Lorena Sofia; de Melo Santos, Tacila Thamires; de Oliveira, Milena Edite; Lima Gomes, Kedma Anne; Araujo Pereira Soares, Adriana Raquel; de Oliveira, Tiago Almeida; Weller, Mathias	Background: The diagnosis of breast cancer requires a complicated seriesof diagnostic exams. The present study addressed the delay of patientswho used publicly and privately financed diagnostic services.Non-governmental organizations (NGOs) donated diagnostic mammograms andbiopsies.Design and Methods: Data from 304 patients were obtained from twoBrazilian referral centres. In one referral centre …	2021	//	JOURNAL OF PUBLIC HEALTH RESEARCH	10	3			10.4081/jphr.2021.1880		12618	dosSantosAndrade 2021
The ``collateral damage{''} of the war on COVID-19: impact of the pandemic on the care of epithelial ovarian cancer	Goenka, Luxitaa; Anandaradje, Annuja; Nakka, Tejaeswar; Kayal, Smita; Dubashi, Biswajit; Chaturvedula, Latha; Veena, Pampapati; Durairaj, Jayalakshmi; Penumadu, Prasanth; Ganesan, Prasanth	The covid-19 pandemic has impacted the management of non-covid-19illnesses. Epithelial ovarian cancer (EOC) requires long-durationmultidisciplinary treatment. Teleconsultation and shared care aresuggested solutions to mitigate the consequences of the pandemic.However, these may be challenging to implement among patients who comefrom the lower economic strata. We report the disastrous impact of th…	2021	11//	MEDICAL ONCOLOGY	38	11			10.1007/s12032-021-01588-6		12639	Goenka 2021
The impact of fertility preservation on the timing of breast cancer treatment, recurrence, and survival	Greer, Anna C; Lanes, Andrea; Poorvu, Philip D; Kennedy, Patricia; Thomas, Ann M; Partridge, Ann H; Ginsburg, Elizabeth S	Background Many young women with breast cancer undergo fertilitypreservation (FP) before cancer treatment. This study examined theimpact of FP on breast cancer outcomes. Methods The authors performed aretrospective cohort study of 272 women aged 20 to 45 years with newlydiagnosed stage 0 to III breast cancer who underwent an FP consultationbetween 2005 and 2017. Among these women, 123 (45.2%) und…	2021	10//	CANCER	127	20	3872-3880		10.1002/cncr.33601		12648	Greer 2021
Factors Associated with Delay in Breast Cancer Presentation at the Only Oncology Center in North East Ethiopia: A Cross-Sectional Study	Hassen, Anissa Mohammed; Hussien, Foziya Mohammed; Asfaw, Zinet Abegaz; Assen, Hussien Endris	Background: Female breast cancer is becoming an emerging public healthproblem which accounts for 33% of all cancers in women and 23% of allcancer cases in Ethiopia. The majority of women with breast cancer arediagnosed at later stages due to delayed presentation to seek treatment.Objective: To determine the prevalence and factors associated withpatient delay at presentation among breast cancer pa…	2021	//	JOURNAL OF MULTIDISCIPLINARY HEALTHCARE	14		681-694		10.2147/JMDH.S301337		12691	Hassen 2021
Cervical cancer diagnosis and treatment delays in the developing world: Evidence from a hospital-based study in Zambia	Mumba, Jane Mwamba; Kasonka, Lackson; Owiti, Okola Basil; Andrew, John; Lubeya, Mwansa Ketty; Lukama, Lufunda; Kasempa, Charlotte; Msadabwe, Susan C; Kalinda, Chester	Expedited diagnostic processes for all suspected cervical cancer casesremain essential in the effort to improve clinical outcomes of thedisease. However, in some developing countries like Zambia, there ispaucity of data that assesses factors influencing diagnostic andtreatment turnaround time (TAT) and other metrics vital for qualitycancer care. We conducted a retrospective hospital-based study a…	2021	//	GYNECOLOGIC ONCOLOGY REPORTS	37				10.1016/j.gore.2021.100784		12692	Mumba 2021
A qualitative exploratory study of delay in the presentation of gastrointestinal cancer	Sathoo, Saarat; Nachiappan, DeivanaiSundaram; Sureshkumar, Sathasivam; Anandhi, Amaranathan	Introduction: Patients with gastrointestinal (GI) cancers often presentlate in the advanced stages, due to various reasons and may experiencedelays in treatment. Hence, we have attempted to find the factorsleading to this delay. Methods: This was an exploratory qualitativestudy, in a tertiary care hospital, including 20 patients with advancedGI cancers. They were interviewed to assess the reasons…	2021	//	JOURNAL OF FAMILY MEDICINE AND PRIMARY CARE	10	1	278-282		10.4103/jfmpc.jfmpc_1283_20		12696	Sathoo 2021
Impact of the Presenting Symptom on Time Intervals and Diagnostic Routes of Patients with Symptomatic Oral Cancer	Ignacio Varela-Centelles, Pablo; Perez Lopez, Daniel; Luis Lopez-Cedrun, Jose; Garcia-Rozado, Alvaro; Castelo Baz, Pablo; Romero-Mendez, Amparo; Seoane, Juan	Simple Summary: Information about the relative length of patient stays,primary care, and prereferral intervals (from symptom onset tospecialist referral) is very scarce, and how the presenting symptomsinfluence these intervals and referral routes remains unknown. Thisstudy assesses the impact of presenting symptoms on time intervals,number of visits at the primary care level, and referral pattern…	2021	10//	CANCERS	13	20			10.3390/cancers13205163		12703	IgnacioVarela-Centelles 2021
Barriers to Obtaining a Timely Diagnosis in Human Papillomavirus-Associated Oropharynx Cancer	Karp, Emily E; Yin, Linda X; Moore, Eric J; Elias, Anna J; O'Byrne, Thomas J; Glasgow, Amy E; Habermann, Elizabeth B; Price, Daniel L; Kasperbauer, Jan L; Van Abel, Kathryn M	Objective Failure to recognize symptoms of humanpapillomavirus-associated oropharyngeal squamous cell carcinoma(HPV(+)OPSCC) at presentation can delay diagnosis and treatment. Thisstudy aims to identify patient factors and provider patterns thatcontribute to delayed diagnosis. Study Design Retrospective case series.Setting Tertiary care center. Methods Patients with HPV(+)OPSCCreceiving intent-to…	2021	//	OTOLARYNGOLOGY-HEAD AND NECK SURGERY	165	2	300-308		10.1177/0194599820982662		12728	Karp 2021
Enhancing social support and knowledge perception decreases patient delay in breast cancer	Li, Baisen; Xia, Li; Yang, Jing; Wen, Min; Yu, Miao; Mou, Exian; Liu, Shiwei; Li, Hui; Wang, Hao	Background: Patient delay commonly appears in breast cancer (BC), butthe findings for influential factors may be contaminated by recall bias.The real factors in patient delay (divided into appraisal delay andutilization delay) for women with BC urgently need to be objectivelyanalyzed for preventing the progression of this disease.Methods: Women meeting strict inclusion and exclusion criteria were…	2021	07//	GLAND SURGERY	10	7	2220-2231		10.21037/gs-21-227		12733	Li 2021
The Prognostic Impact of Radiotherapy Delays in Oropharynx Carcinoma and the Role of p16 Status	Urban, Ryan; Alfaraj, Fatimah; Olson, Robert; Berthelet, Eric; Tran, Eric; Wu, Jonn; Hamm, Jeremy; Hamilton, Sarah	Objective: A retrospective analysis was performed to evaluate theprognostic significance of treatment delays (TDs) for oropharynxcarcinoma patients treated with definitive radiotherapy (RT), comparingp16(+) versus p16(-) disease. Materials and Methods: Patients treatedbetween 2012 and 2016 were analyzed (n=763). TD was defined as the timefrom pathologic diagnosis to initiation of RT. TD threshold…	2022	03//	AMERICAN JOURNAL OF CLINICAL ONCOLOGY-CANCER CLINICAL TRIALS	45	3	122-128		10.1097/COC.0000000000000891		12788	Urban 2022
The wait time to primary surgery in endometrial cancer - impact on survival and predictive factors: a population-based SweGCG study	Marcickiewicz, Janusz; Avall-Lundqvist, Elisabeth; Holmberg, Erik Carl Viktor; Borgfeldt, Christer; Bjurberg, Maria; Dahm-Kahler, Pernilla; Floter-Radestad, Angelique; Hellman, Kristina; Hogberg, Thomas; Rosenberg, Per; Stalberg, Karin; Kjolhede, Preben	Background Poor survival rates in different cancer types are sometimesblamed on diagnostic and treatment delays, and it has been suggestedthat such delays might be related to sociodemographic factors such aseducation and ethnicity. We examined associations of the wait time fromdiagnosis to surgery and survival in endometrial cancer (EC) andexplored patient and tumour factors influencing the wait …	2022	//	ACTA ONCOLOGICA	61	1	30-37		10.1080/0284186X.2021.1992006		12789	Marcickiewicz 2022
Association between Delay to Radical Prostatectomy and Clinically Meaningful Outcomes among Patients with Intermediate and High-Risk Localized Prostate Cancer	Lee, Maggie C; Erickson, Tyler R; Stock, Shannon; Howard, Lauren E; De Hoedt, Amanda M; Amling, Christopher L; Aronson, William J; Cooperberg, Matthew R; Kane, Christopher J; Terris, Martha K; Klaassen, Zachary; Freedland, Stephen J; Wallis, Christopher J D	Purpose: There are limited data regarding the effect of treatment delayson important long-term outcomes among men with intermediate/high-riskprostate cancer (PC).Materials and Methods: We identified 3,962 men withintermediate/high-risk disease from the SEARCH cohort treated withradical prostatectomy (RP) from 1988 to 2018. Cox proportional hazardmodels assessed the association between time from b…	2022	03//	JOURNAL OF UROLOGY	207	3	592-600		10.1097/JU.0000000000002304		12817	Lee 2022
The Impact of Breast Cancer Treatment Delays on Survival Among South African Women	Pumpalova, Yoanna S; Ayeni, Oluwatosin A; Chen, Wenlong Carl; Buccimazza, Ines; Cacala, Sharon; Stopforth, Laura W; Farrow, Hayley A; Mapanga, Witness; Nietz, Sarah; Phakathi, Boitumelo; Joffe, Maureen; McCormack, Valerie; Jacobson, Judith S; Crew, Katherine D; Neugut I, Alfred; Ruff, Paul; Cubasch, Herbert; O'Neil, Daniel S	This article examines how time to breast cancer treatment initiationaffects overall survival in South African public hospitals.Background In high-income settings, delays from breast cancer (BC)diagnosis to initial treatment worsen overall survival (OS). We examinedhow time to BC treatment initiation (TTI) impacts OS in South Africa(SA). Methods We evaluated women enrolled in the South African BC …	2022	03//	ONCOLOGIST	27	3	E233-E243		10.1093/oncolo/oyab054		12821	Pumpalova 2022
Association between delayed diagnosis and breast cancer in advanced clinical stage at the time of consultation in four oncology centers in Medellin-Colombia, 2017. Cross-sectional study	Martínez-Pérez, D C; Gómez-Wolff, L R; Ossa-Gómez, C A; Hernández-Herrera, G N; Rivas-Bedoya, Y; García-García, H I	Objective: To determine the association between delayed diagnosis and advanced clinical stage breast cancer, and to explore the factors that influence this delay. Materials and methods: Cross-sectional study of women over 18 years of age with breast cancer who attended 4 oncology centers in Medellin, Colombia, in 2017. The "Breast Cancer Delay Questionnaire" which includes sociodemographic and cl…	2020	//	Revista Colombiana de Obstetricia y Ginecologia	71	2	2024-09-01		10.18597/RCOG.3410 LK - http://resolver.ebscohost.com/openurl?sid=EMBASE&issn=24630225&id=doi:10.18597%2FRCOG.3410&atitle=Association+between+delayed+diagnosis+and+breast+cancer+in+advanced+clinical+stage+at+the+time+of+consultation+in+four+oncology+cent		12877	Martínez-Pérez 2020
Factors associated with delays in time to treatment initiation in Colombian women with cervical cancer: A cross-sectional analysis	Hernández Vargas, J A; Ramírez Barbosa, P X; Valbuena-Garcia, A M; Acuña, L; González-Diaz, J A	Cervical cancer (CC) is one of the leading causes of morbidity in upper-middle income countries such as Colombia. Several studies have reported poor prognosis when treatment is delayed. We aimed to describe the factors associated with delays in time to treatment initiation (TTI) in Colombian women with CC. Cross-sectional analysis including newly diagnosed cases of CC during 2018 and reported to …	2021	//	Gynecologic Oncology Reports	35				10.1016/j.gore.2021.100697 LK - http://resolver.ebscohost.com/openurl?sid=EMBASE&issn=23525789&id=doi:10.1016%2Fj.gore.2021.100697&atitle=Factors+associated+with+delays+in+time+to+treatment+initiation+in+Colombian+women+with+cervical+cancer%3A+A+cross-se		13467	HernándezVargas 2021
Evaluating the delay prior to primary care presentation in patients with lung cancer: a cohort study	Kotecha, J; Clark, A; Burton, M; Chan, W Y; Menzies, D; Dernedde, U; Banham, R; Wilson, A; Martin, W C	Background: Little is known about 'within-patient delay', which is the time from first symptom of lung cancer to contacting primary care. Aim: Primary outcomes were length of within-patient delay and the proportion of total delay it represents. Secondary outcomes were factors causing delay and survival. Design & setting: A cohort study of newly diagnosed patients with lung cancer at two hospitals…	2021	//	BJGP Open	5	2	2022-08-01		10.3399/BJGPO.2020.0130 LK - http://resolver.ebscohost.com/openurl?sid=EMBASE&issn=23983795&id=doi:10.3399%2FBJGPO.2020.0130&atitle=Evaluating+the+delay+prior+to+primary+care+presentation+in+patients+with+lung+cancer%3A+a+cohort+study&stitle=BJGP+Open&ti		13515	Kotecha 2021
Delays in the referral and primary management of cutaneous malignant melanoma at Tygerberg Hospital	Naidoo, S; Burger, H; Esterhuizen, T M	Background: Cutaneous malignant melanoma (CMM) is a significant cause of skin cancer-related mortality. The time between the diagnostic biopsy and primary surgical excision, the surgical interval (SI), is a modifiable factor that may impact melanoma outcomes. Delays in the SI are attributable to many factors. Aim: To determine the SI in patients with resectable CMM treated at Tygerberg Academic H…	2021	//	SA Journal of Oncology	5				10.4102/SAJO.V5I0.183 LK - http://resolver.ebscohost.com/openurl?sid=EMBASE&issn=25230646&id=doi:10.4102%2FSAJO.V5I0.183&atitle=Delays+in+the+referral+and+primary+management+of+cutaneous+malignant+melanoma+at+Tygerberg+Hospital&stitle=SA+Journal+of+Oncol		13544	Naidoo 2021
The impact of sars-cov-2 pandemic on time to primary, secondary resection and adjuvant intravesical therapy in patients with high-risk non-muscle invasive bladder cancer: A retrospective multi-institutional cohort analysis	Ferro, M; Del Giudice, F; Carrieri, G; Busetto, G M; Cormio, L; Hurle, R; Contieri, R; Arcaniolo, D; Sciarra, A; Maggi, M; Porpiglia, F; Manfredi, M; Fiori, C; Antonelli, A; Tafuri, A; Bove, P; Terrone, C; Borghesi, M; Costantini, E; Iliano, E; Montanari, E; Boeri, L; Russo, G I; Madonia, M; Tedde, A; Veccia, A; Simeone, C; Liguori, G; Trombetta, C; Brunocilla, E; Schiavina, R; Dal Moro, F; Racio…	Background: To investigate the impact of COVID-19 outbreak on the diagnosis and treatment of non-muscle invasive bladder cancer (NMIBC). Methods: A retrospective analysis was per-formed using an Italian multi-institutional database of TURBT patients with high-risk urothelial NMIBC between January 2019 and February 2021, followed by Re-TURBT and/or adjuvant intravesical BCG. Results: A total of 25…	2021	//	Cancers	13	21			10.3390/cancers13215276 LK - http://resolver.ebscohost.com/openurl?sid=EMBASE&issn=20726694&id=doi:10.3390%2Fcancers13215276&atitle=The+impact+of+sars-cov-2+pandemic+on+time+to+primary%2C+secondary+resection+and+adjuvant+intravesical+therapy+in+patients+		13716	Ferro 2021
Cultural, social, and healthcare access factors associated with delays in gastric cancer presentation, diagnosis, and treatment: A cross-sectional study	Filho, M F B; Santana, M E D; Mendes, C P; Jesus Costa, D D; Santos, C.A.A.S.D.; Araújo, M.F.M.D.; Oliveira Serra, M.A.A.D.	Background: The aim of this study was to identify the time intervals between the demand for health services and the initiation of cancer treatment, and to explore the associated factors, in gastric cancer patients being treated in an oncology hospital in northern Brazil. Methods: This cross-sectional study. Gastric cancer patients receiving treatment in a northern Brazil reference hospital were i…	2021	//	Journal of Cancer Policy	28				10.1016/j.jcpo.2021.100277 LK - http://resolver.ebscohost.com/openurl?sid=EMBASE&issn=22135383&id=doi:10.1016%2Fj.jcpo.2021.100277&atitle=Cultural%2C+social%2C+and+healthcare+access+factors+associated+with+delays+in+gastric+cancer+presentation%2C+diagnos		13810	Filho 2021
The patient, diagnosis and treatment delay of the care pathway of patients with breast Cancer in Morocco	Mimouni, H; Hassouni, K; El Marnissi, B; Rahou, B H; Alaoui, L; Ismaili, R; Hilali, A; Nejmeddine, A; Bekkali, R; Loukili, L	Background: The aim of this study is to document the time intervals of breast cancer and especially the delays of patient, diagnosis and treatment and to evaluate how clinical, socio-demographic and treatment factors influence the delays along the clinical course of a patient. Methods: A retrospective study was conducted at the FEZ Oncology Hospital of the Hassan II University Hospital Center in …	2022	//	Annals of Cancer Research and Therapy	30	1	2017-11-01		10.4993/acrt.30.11 LK - http://resolver.ebscohost.com/openurl?sid=EMBASE&issn=13446835&id=doi:10.4993%2Facrt.30.11&atitle=The+patient%2C+diagnosis+and+treatment+delay+of+the+care+pathway+of+patients+with+breast+Cancer+in+Morocco&stitle=Ann.+Cancer+Res.+T		14112	Mimouni 2022
The SYMPTOM-upper gastrointestinal study: A mixed methods study exploring symptom appraisal and help-seeking in Australian upper gastrointestinal cancer patients	Karnchanachari, Napin; Milton, Shakira; Muhlen-Schulte, Tjuntu; Scarborough, Riati; Holland, Jennifer F; Walter, Fiona M; Zalcberg, John; Emery, Jon	Objective There is limited evidence on the development of pancreatic andoesophagogastric cancer, how patients decide to seek help and thefactors impacting help-seeking. Our study, the first in Australia, aimedto explore symptom appraisal and diagnostic pathways in these patients.A secondary aim was to examine the potential to recruit cancer patientsthrough a cancer quality registry. Methods Patie…			EUROPEAN JOURNAL OF CANCER CARE					10.1111/ecc.13605		14172	Karnchanachari 2022
Evolution of patterns of care for women with cervical cancer in Morocco over a decade	Benider, Abdellatif; Bendahhou, Karima; Sauvaget, Catherine; Mrabti, Hind; Selmouni, Farida; Muwonge, Richard; Alaoui, Leila; Lucas, Eric; Chami, Youssef; Abousselham, Loubna; Bennani, Maria; Errihani, Hassan; Sankaranarayanan, Rengaswamy; Bekkali, Rachid; Basu, Partha	Background We conducted a Pattern-of-care (POC) study at twopremier-most public-funded oncology centers in Morocco to evaluatedelays in care continuum and adherence to internationally acceptedtreatment guidelines of cervical cancer. Method Following a systematicsampling method, cervical cancer patients registered at Centre MohammedVI (Casablanca) and Institut National d'Oncologie (Rabat) during 2…	2022	05//	BMC CANCER	22	1			10.1186/s12885-022-09358-x		14176	Benider 2022
No Title	Huerta-Gutierrez, Rodrigo; Murillo-Zamora, Efren; Angeles-Llerenas, Angelica; Ortega-Olvera, Carolina; Torres-Mejia, Gabriela	OBJECTIVE: To assess whether the Catastrophic Health Expenditures Fund (FPGC, Spanish acronym) was associated with delays in seeking medical care and in starting treatment., MATERIALS AND METHODS: We conducted a before and after cross-sectional study. We included 266 women with breast cancer (BC) diagnosis treated during the last three years before the hospitals received the FPGC and 309 wo-men t…	2021	//	Patient and treatment delays among Mexican women with breast cancer before and after the Seguro Popular.	64	1	87-95		https://dx.doi.org/10.21149/12472		14181	Huerta-Gutierrez 2021
Exploring the diagnostic pathway of symptomatic cancer patients in the Netherlands			2021							10.33540/134		14189	vanErp 2020b
