# Supplementary material for: The patient, diagnostic, and treatment intervals in adult patients with cancer from high- and lower-income countries: A systematic review and meta-analysis
Source: PLoS Med. 2022 Oct 20;19(10):e1004110. doi: 10.1371/journal.pmed.1004110 (PMC9584443; doi:10.1371/journal.pmed.1004110)
Supplement: S3 Table — Note: The Total does not equal the number of included publications in the review (410) because 11 publications reported data from multiple countries. (XLSX) [file pmed.1004110.s003.xlsx]

## Sheet: Countries
Table S3. Number of publications (N) in which each respective country is represented. Note: The Total does not equal the number of included publications in the review (410) because 11 publications reported data from multiple countries.
	N	Percentage
Algeria	1	0.00225734
Australia	16	0.0361174
Austria	1	0.00225734
Bangladesh	1	0.00225734
Belgium	2	0.00451467
Botswana	1	0.00225734
Brazil	9	0.020316
Bulgaria	1	0.00225734
Canada	33	0.0744921
China	11	0.0248307
Colombia	4	0.00902935
Croatia	1	0.00225734
Cuba	1	0.00225734
Denmark	19	0.0428894
Estonia	1	0.00225734
Ethiopia	4	0.00902935
Finland	6	0.013544
France	8	0.0180587
Germany	9	0.020316
Greenland	2	0.00451467
Hungary	3	0.00677201
India	15	0.03386
Iran	4	0.00902935
Iraq	1	0.00225734
Ireland	1	0.00225734
Israel	1	0.00225734
Italy	9	0.020316
Japan	6	0.013544
Jordan	2	0.00451467
Kenya	1	0.00225734
Latvia	1	0.00225734
Libya	1	0.00225734
Lithuania	2	0.00451467
Malaysia	5	0.0112867
Mexico	6	0.013544
Montenegro	1	0.00225734
Morocco	4	0.00902935
Namibia	1	0.00225734
Nepal	1	0.00225734
Netherlands	19	0.0428894
New Zealand	2	0.00451467
Nigeria	8	0.0180587
Pakistan	7	0.0158014
Peru	1	0.00225734
Poland	10	0.0225734
Romania	1	0.00225734
Russia	1	0.00225734
Rwanda	2	0.00451467
Saudi Arabia	2	0.00451467
Senegal	2	0.00451467
Serbia	2	0.00451467
Slovakia	1	0.00225734
Slovenia	2	0.00451467
South Africa	7	0.0158014
South Korea	2	0.00451467
Spain	19	0.0428894
Sri Lanka	1	0.00225734
Sweden	5	0.0112867
Switzerland	1	0.00225734
Taiwan	5	0.0112867
Thailand	3	0.00677201
Tunisia	1	0.00225734
Turkey	5	0.0112867
Uganda	3	0.00677201
UK	34	0.0767494
USA	99	0.223476
Zambia	2	0.00451467
Total	443	1
