# Supplementary material for: The patient, diagnostic, and treatment intervals in adult patients with cancer from high- and lower-income countries: A systematic review and meta-analysis
Source: PLoS Med. 2022 Oct 20;19(10):e1004110. doi: 10.1371/journal.pmed.1004110 (PMC9584443; doi:10.1371/journal.pmed.1004110)
Supplement: S4 Table — (XLSX) [file pmed.1004110.s004.xlsx]

## Sheet: Sheet1
Covidence #	Study ID	Title	Year of publication	Country	Country income level (GNI)	Cancer site general	Reports patient interval	Reports diagnostic interval	Reports pre-treatment interval	Reports more than one interval	Cancer sites reported	Study design	Total number of patients	Inclusion criteria	Exclusion criteria	Study setting	Used interviews or questionnaires	Used medical records	Used existing databases	A mixture of methods
1851	Rangel-Mendez 2018	Healthcare delay in breast cancer patients: a case study in a low-density population region from Mexico	2018	Mexico	upper middle	Breast	Yes	No	No	No	One	Retrospective/Cross-sectional	92	women of any age with primary breast cancer, with a histopathologic diagnosis during the sampling period, and data on all required study variables	the medical record had incomplete information, the delay segments were not included in the recruitment period	hospitals or clinics	No	Yes	No	No
1868	Abu-Helalah 2016	Delay in Presentation, Diagnosis, and Treatment for Breast Cancer Patients in Jordan.	2015	Jordan	lower middle	Breast	Yes	Yes	Yes	Yes	One	Retrospective/Cross-sectional	327	Jordanian nationality or Jordan as the patient’s permanent address	Patients known to have, or had, other cancers; patients who were on routine surveillance for cancer and presence detected via that system.	hospitals or clinics	Yes	Yes	No	Yes
1872	Adams 2017	Cancer Treatment Delays in American Indians and Alaska Natives Enrolled in Medicare	2017	USA	high	Multiple	No	No	Yes	No	Two or more	Retrospective/Cross-sectional	241672	Medicare Part A and B enrollees identified as non-Hispanic White or American Indian-Alaska Native race, and diagnosed with first primary invasive breast (women only), colorectal, lung, or prostate cancer	Medicare enrollees diagnosed before 2001, those under age 65, and cancer cases diagnosed at death, autopsy, or death certificate, enrollees without coverage in the month of diagnosis or covered in that month due to reasons other than age (e.g., disability or end stage renal disease), in-situ, unstaged or distant stage tunours.	cancer registry or similar large databases	No	No	Yes	No
1882	Agodirin 2019	Impact of Primary Care Delay on Progression of Breast Cancer in a Black African Population: A Multicentered Survey	2019	Nigeria	lower middle	Breast	Yes	No	No	No	One	Retrospective/Cross-sectional	237	Newly diagnosed consecutive consenting female patients.	mental incapacitation, language barrier, inability to estimate tumour size or presenting tumor size >5cm at arrival at first medical caregiver	hospitals or clinics	Yes	No	No	No
1887	Ahmad 2019	Socioeconomic disparities in timeliness of care and outcomes for anal cancer patients	2019	USA	high	Digestive/gastroinstestinal	No	No	Yes	No	One	Retrospective/Cross-sectional	111	patients with biopsy‐proven, nonmetastatic ASCC treated at a large academic institution in a densely populated urban setting between 1 January 2005 and 1 May 2018, eligible for definitive chemoradiation therapy	-	hospitals or clinics	No	Yes	No	No
1893	Akhtar 2018	Use of Alternative Medicine Is Delaying Health-Seeking Behavior by Bangladeshi Breast Cancer Patients	2018	Bangladesh	lower middle	Breast	Yes	No	No	No	One	Retrospective/Cross-sectional	200	Newly diagnosed primary breast carcinoma patients who came to the hospital for chemotherapy; a rnadom sample was drawn by lottery	Patients with mental disability, recurrence of breast cancer, treatment failure, incomplete treatment, history of metastasis, hearing impairment and who did not comply with the informed written consent	hospitals or clinics	Yes	No	No	No
1902	Alam 2011	Delayed treatment and continued growth of nonmelanoma skin cancer.	2010	USA	high	Skin	Yes	No	No	No	One	Prospective cohort	860	Patients with a biopsy diagnosis of non-melanoma skin cancer who were presenting for treatment of their skin cancer by Mohs micrographic surgery	Patients who presented with more than one cancer requiring treatment.	hospitals or clinics	Yes	No	No	No
1904	Alanen 2019	Association of diagnostic delays to survival in lung cancer: single center experience.	2019	Finland	high	Respiratory/thoracic	No	No	Yes	No	One	Retrospective/Cross-sectional	221	All the new lung cancer diagnosis evaluated at the pulmonary medicine clinic or at the multidisciplinary tumor board (MTB) for lung cancer of Oulu University Hospital in 2015–2016.	patients who had recurrence of cancer	hospitals or clinics	No	Yes	No	No
1913	Allgar 2019	Time intervals from first symptom to diagnosis for head and neck cancers: An analysis of linked patient reports and medical records from the UK.	2019	UK	high	Head and neck	Yes	Yes	No	Yes	One	Retrospective/Cross-sectional	80	Patients with a head and neck cancer diagnosis within three months identified from ear, nose and throat (ENT) and maxillofacial clinics within one NHS Trust in Northeast England.	not reported	hospitals or clinics	Yes	Yes	No	Yes
1914	Almassi 2018	Identifying Institutional Causes of Delay to Radical Cystectomy among Patients with High Risk Bladder Cancer Treated at a Tertiary Referral Center Using Process Map Analysis	2017	USA	high	Genitourinary	No	No	Yes	No	One	Retrospective/Cross-sectional	122	Patients diagnosed with bladder cancer who underwent radical cystectomy at a single institution	not reported	hospitals or clinics	No	Yes	No	No
1916	Alwan 2019	Assessing the Period between Diagnosis of Breast Cancer and Surgical Treatment among Mastectomized Female Patients in Iraq	2019	Iraq	upper middle	Breast	No	No	Yes	No	One	Retrospective/Cross-sectional	226	female patients that showed valid information with recorded follow up, diagnosed with invasive breast cancer according to histopathology examination of mastectomy specimens during Jan 2015-Nov 2017	Non-invasive cases diagnosed as carcinoma in situ, recurrent breast cancer, and those with missing data	hospitals or clinics	No	Yes	No	No
1923	Amri 2014	Treatment delay in surgically-treated colon cancer: does it affect outcomes?.	2014	USA	high	Digestive/gastroinstestinal	No	No	Yes	No	One	Retrospective/Cross-sectional	741	Colon cancer patients operated on at Massachusetts General Hospital (MGH) from January 2004 through December 2011; surgery as primary treatment	Urgent admissions requiring immediate treatment, patients with postoperative diagnosis (no preoperative confirmation, or incidental discovery), referrals without an accurate diagnosis date, patients who underwent neoadjuvant chemotherapy, palliative cases and patients without follow-up.	hospitals or clinics	No	Yes	Yes	Yes
1937	Antel 2019	The determinants and impact of diagnostic delay in lymphoma in a TB and HIV endemic setting.	2019	South Africa	upper middle	Hematologic/blood	Yes	Yes	No	Yes	One	Retrospective/Cross-sectional	163	Consecutive patients (age > 16) diagnosed with aggressive NHL and HL referred to Groote Schuur Hospital between June 2012 and June 2014 identified from clinical and pathology databases.	Indolent (follicular lymphoma, small lymphocytic lymphoma, chronic lymphocytic leukaemia) and acute leukaemia-like lymphomas (Burkitt’s and lymphoblastic lymphoma), and primary central nervous system (CNS) lymphoma	hospitals or clinics	Yes	Yes	No	Yes
1946	Arhi 2019	Colorectal cancer patients under the age of 50 experience delays in primary care leading to emergency diagnoses: a population-based study	2019	UK	high	Digestive/gastroinstestinal	No	Yes	No	No	One	Retrospective/Cross-sectional	7315	Patients with a colorectal cancer diagnosis (ICD C18–20) in the cancer registry from 2006 to 2013.	Patients with previous cancer history or a history of inflammatory bowel disease; diagnosed on death certificate only; diagnosed through screening or unknown; 80 or older	cancer registry or similar large databases	No	No	Yes	No
1955	Ashing-Giwa 2010	Diagnostic and Therapeutic Delays Among a Multiethnic Sample of Breast and Cervical Cancer Survivors	2010	USA	high	Multiple	No	No	Yes	No	Two or more	Retrospective/Cross-sectional	1249	Women within 1 to 5 years of a diagnosis with either breast or cervical cancer and diagnosed with stages 0 to III.	Participants younger than 18 years and participants experiencing any other cancers, or major psychological or other major medical conditions.	other: Survey study of cancer survivors	Yes	No	No	No
1957	Aslam 2017	The ``two-week wait{''} referral pathway is not associated with improved survival for patients with colorectal cancer	2017	UK	high	Digestive/gastroinstestinal	No	No	Yes	No	One	Prospective cohort	3296	Patients diagnosed with CRC between January 2005 and December 2012 at University Hospitals of Leicester.	not reported	hospitals or clinics	No	Yes	No	No
1960	Attalla 2018	Demographic and socioeconomic predictors of treatment delays, pathologic stage, and survival among patients with penile cancer: A report from the National Cancer Database	2018	USA	high	Genitourinary	No	No	Yes	No	One	Retrospective/Cross-sectional	13283	patients with pathologically diagnosed penile cancer from 1998 to 2012	Patients with distant metastases, no data on curative treatment received, patients lacking data on all outcomes analyzed including pathologic T and N stage, cT to pT upstaging, time to treatment and overall survival data.	cancer registry or similar large databases	No	No	Yes	No
1967	Ayrault-Piault 2016	Are disparities of waiting times for breast cancer care related to socio-economic factors? A regional population-based study (France).	2016	France	high	Breast	No	No	Yes	No	One	Retrospective/Cross-sectional	1152	new invasive non-metastatic breast cancer cases diagnosed in 2007 in women over 18 years old residing in one of the three following French departments (administrative entities) at diagnosis: Doubs, Loire-Atlantique and Tarn	NR	cancer registry or similar large databases	No	Yes	No	No
1971	Baade 2012	Factors associated with diagnostic and treatment intervals for prostate cancer in Queensland, Australia: a large cohort study.	2012	Australia	high	Genitourinary	No	Yes	Yes	Yes	One	Retrospective/Cross-sectional	1064	All men newly diagnosed with prostate cancer in Queensland (Australia) between February 2005 and July 2007 (inclusive).	A previous diagnosis of prostate cancer, inability to read, write, or speak English and no regular access to a telephone.	other: study cohort	Yes	No	No	No
1974	Bae 2019	Demographics, Risk Factors, and Incidence of Melanoma in Patients in the New England VA Healthcare system.	2018	USA	high	Skin	No	No	Yes	No	One	Retrospective/Cross-sectional	523	cases of melanoma diagnosed between January 1, 2000 to December 31, 2011 with ICD-10-CM code 172.0–172.9, or ICD-O-3 code C44.0–C44.9	not reported	cancer registry or similar large databases	No	No	Yes	No
1984	Balasubramanian 2012	BLACK MEDICAID BENEFICIARIES EXPERIENCE BREAST CANCER TREATMENT DELAYS MORE FREQUENTLY THAN WHITES	2012	USA	high	Breast	No	No	Yes	No	One	Retrospective/Cross-sectional	722	Women aged 20–64 years who were diagnosed with early-stage breast cancer (SEER Summary Stage ‘localized’ or ‘regional spread to lymph nodes’) between January 1997 and December 2001; race recorded as Black or White	Women who were diagnosed with other cancers, and whose breast cancer was not the primary cancer	cancer registry or similar large databases	No	Yes	Yes	Yes
1994	Bleicher 2009	Association of routine pretreatment magnetic resonance imaging with time to surgery, mastectomy rate, and margin status.	2009	USA	high	Breast	No	No	Yes	No	One	Retrospective/Cross-sectional	422	Patients referred to the multidisciplinary breast clinic at the Fox Chase Cancer Center between July 2004 and December 2006, diagnosed with breast cancer	Patients undergoing definitive excision at an outside facility without inking of margins were classified as unknown margin status.	hospitals or clinics	No	Yes	No	No
2010	Bonfill 2015	Clinical intervals and diagnostic characteristics in a cohort of prostate cancer patients in Spain: a multicentre observational study	2015	Spain	high	Genitourinary	Yes	Yes	Yes	Yes	One	Prospective cohort	470	1) diagnosis of prostate cancer during the study period, independently of the tumour stage; 2) diagnosis and treatment at one of the participating hospitals; and 3) agreement to participate and signed informed consent	not reported	hospitals or clinics	Yes	Yes	No	Yes
2012	Boriani 2014	Acral Lentiginous Melanoma - misdiagnosis, referral delay and 5 years specific survival according to site.	2014	UK	high	Skin	Yes	No	Yes	Yes	One	Retrospective/Cross-sectional	87	all patients consecutively referred to unit with histological confirmation	-	hospitals or clinics	No	Yes	No	No
2040	Brenkman 2017	Association Between Waiting Time from Diagnosis to Treatment and Survival in Patients with Curable Gastric Cancer: A Population-Based Study in the Netherlands	2017	Netherlands	high	Digestive/gastroinstestinal	No	No	Yes	No	One	Retrospective/Cross-sectional	3563	All patients diagnosed with curable gastric adenocarcinoma (cT1–4a, N0–3, M0) in the period 2005–2014. Patients who were diagnosed with curable gastric cancer (cTNM) but who underwent a palliative resection (pTNM) were deliberately included in this study, as this might reflect disease progression during time from diagnosis to treatment.	Neoadjuvant therapy other than chemotherapy and emergency gastrectomy (gastrectomy less or equal to 14 days after diagnosis or start of neoadjuvant treatment).	cancer registry or similar large databases	No	No	Yes	No
2047	Brocken 2012	Timeliness of lung cancer diagnosis and treatment in a rapid outpatient diagnostic program with combined 18FDG-PET and contrast enhanced CT scanning.	2012	Netherlands	high	Respiratory/thoracic	Yes	No	Yes	Yes	One	Retrospective/Cross-sectional	290	All consecutive patients referred to a rapid outpatient diagnostic program between August 1999 and April 2009	exceptionally long diagnostic delays	hospitals or clinics	No	Yes	No	No
2053	Brooks 2016	Impact of time from diagnosis to initiation of curative-intent chemotherapy on clinical outcomes in patients with classical Hodgkin lymphoma	2015	Canada	high	Hematologic/blood	No	No	Yes	No	One	Retrospective/Cross-sectional	810	Patients aged 17 years and older who were diagnosed with classical Hodgkin Lymphoma between January 1999 and December 2010 and received at least one cycle of ABVD with curative intent	Patients with nodular lymphocyte predominant Hodgkin Lymphoma, patients treated with regimens other than ABVD (i.e. BEACOPP, CHOP, or hybrid regimens such as MOPP/ABVD), patients in whom etoposide was substituted for doxorubicin because of underlying cardiac dysfunction	cancer registry or similar large databases	No	Yes	Yes	Yes
2058	Bruins 2016	The effect of the time interval between diagnosis of muscle-invasive bladder cancer and radical cystectomy on staging and survival: A Netherlands Cancer Registry analysis	2016	Netherlands	high	Genitourinary	No	No	Yes	No	One	Retrospective/Cross-sectional	1782	Patients who underwent radical cystectomy between 2006 and 2010 with clinical T2-T4N0M0 urothelial carcinoma of the bladder	Patients with a partial cystectomy	cancer registry or similar large databases	No	No	Yes	No
2060	Brzozowska 2014	[Reasons for delay in treatment of breast cancer detected due to breast self-examination in women from the Lubelskie region].	2014	Poland	high	Breast	Yes	No	No	No	One	Retrospective/Cross-sectional	260	Postmenopausal patients admitted to the ward with symptomatic breast cancer, detected on the basis of an independent examination of the mammary glands and treated in the II radiotherapy department of the Lubejska Oncology Center of St. John from Dukla in Lublin in 2008-2011.	Patients with asymptomatic cancer, detected on the basis of mammography or a nodule found during a medical examination.	hospitals or clinics	No	Yes	No	No
2093	Caudell 2011	Diagnosis-to-treatment interval and control of locoregionally advanced head and neck cancer.	2011	USA	high	Head and neck	No	No	Yes	No	One	Retrospective/Cross-sectional	427	Patients with squamous cell carcinoma of the head and neck (larynx, hypopharynx, oropharynxoropharynx, oral cavity, nasopharynx, nasal cavity, paranasal sinus, or unknown primary site) treated with radiotherapy from 1995 to 2007 were identified in a database at the University of Alabama at Birmingham.	Patients were excluded if they had undergone prior treatment for head and neck cancer (eg, definitive surgery, neck dissection, or chemotherapy), were younger than 18 years, had stage I or II tumors, or had been treated palliatively.	other: uncertain	No	No	Yes	No
2096	CerdanSantacruz 2011	Colorectal cancer and its delayed diagnosis: have we improved in the past 25 years?	2011	Spain	high	Digestive/gastroinstestinal	Yes	No	No	No	One	Retrospective/Cross-sectional	152	Patients admitted to the hospital of study between 2007/2009 for surgical treatment of colorectal cancer	Patients in whom it was difficult to undertake an anamnesis, patients re-operated on due to local tumor recurrence, those with CRC diagnosed in a screening campaign and those refusing to participate in the study	hospitals or clinics	Yes	No	No	No
2103	Chandra 2009	Delays during the diagnostic evaluation and treatment of lung cancer.	2009	India	low	Respiratory/thoracic	No	No	Yes	No	One	Retrospective/Cross-sectional	165	Patients with newly diagnosed lung cancer between January 2002 to December-2008 the in the department of Medicine at All India institute of Medical Sciences	nr	hospitals or clinics	No	Yes	No	No
2130	Cheung 2011	Analysis of Wait Times and Costs During the Pen-Diagnostic Period for Non-Small Cell Lung Cancer	2011	Canada	high	Respiratory/thoracic	No	Yes	No	No	One	Retrospective/Cross-sectional	2852	All patients diagnosed with NSCLC between January 1, 1996 and December 31, 2000, using the Manitoba Cancer Registry.	Patients were excluded due to the absence or omission of physician payment claims and hospital admission information that could not be rectified.	cancer registry or similar large databases	No	Yes	Yes	Yes
2133	Chien 2017	Fertility preservation with ovarian stimulation and time to treatment in women with stage II-III breast cancer receiving neoadjuvant therapy.	2017	USA	high	Breast	No	No	Yes	No	One	Retrospective/Cross-sectional	82	women under the age of 43 who were screened for a trial (enrolling patients newly diagnosed with stage II-III invasive breast cancer with tumours >=2.5 cm and high risk features) at the study center during the study period; received neoadjuvant therapy or endocrine therapy	subjects who were diagnosed with metastatic disease during the screening process, as well as patients who decided to proceed with upfront surgery instead of neoadjuvant therapy	other: a retrospective study within a clinical trial	No	Yes	No	No
2136	Chiou 2016	Assessment of duration until initial treatment and its determining factors among newly diagnosed oral cancer patients: A population-based retrospective cohort study.	2016	Taiwan	high	Head and neck	No	No	Yes	No	One	Retrospective/Cross-sectional	2703	Patients diagnosed with oral cancer in 2007 (International Classification of Diseases for Oncology:C060, C069).	Missing diagnostic data, an initial treatment date more than 365 days after the index date, and records with errors.	cancer registry or similar large databases	No	No	Yes	No
2164	Connolly 2011	Terminology and details of the diagnostic process for testis cancer.	2011	Ireland	high	Genitourinary	Yes	Yes	No	Yes	One	Retrospective/Cross-sectional	100	Consecutive testis germ cell malignancy cases at a in single, urban, university affiliated center in Western Europe between January 2004 and May 2007	not reported	other: university affiliated center	Yes	Yes	No	Yes
2165	Connors 2015	Breast cancer treatment among African American women in north St. Louis, Missouri.	2014	USA	high	Breast	No	No	Yes	No	One	Retrospective/Cross-sectional	70	African American breast cancer survivors residing in the late-diagnosis cluster identified in a previous study in North St. Louis; diagnosed with breast cancer from 2000 to 2008; alive in 2012	Women with no record of breast cancer treatment at the academic medical center or inadequate information for analysis.	other: study cohort	No	Yes	No	No
2192	daSilva 2019	Cervical Cancer Treatment Delays and Associated Factors in a Cohort of Women From a Developing Country	2019	Brazil	upper middle	Gynecologic	No	No	Yes	No	One	Retrospective/Cross-sectional	790	Consecutive patients with a histologically confirmed diagnosis of cervical cancer (encompassing adenocarcinoma, squamous carcinoma, and adenosquamous carcinoma) who were completely treated at the study center	treated at another cancer center, a histologic result other than epithelial, a second primary cancer site, received only brachytherapy at the study center, precancerous lesions on the histologic report; patients classified as stage IVB , were lost to follow-up, no treatment information	hospitals or clinics	No	Yes	No	No
2195	Dahlke 2017	Impact of Time Factors on Outcome in Patients with Head and Neck Cancer Treated with Definitive Radio(Chemo) Therapy	2017	Germany	high	Head and neck	No	No	Yes	No	One	Retrospective/Cross-sectional	216	Patients with locally advanced squamous cell carcinoma of the head and neck who were treated at the study institution with definitive treatment with and without chemotherapy, from 10/1996 to 09/2009	-	hospitals or clinics	No	Yes	No	No
2201	DanielFernandez-deCastro 2019	The effect of diagnostic delay attributable to the healthcare system on the prognosis of colorectal cancer	2019	Spain	high	Digestive/gastroinstestinal	No	Yes	No	No	One	Retrospective/Cross-sectional	575	Patients diagnosed with colorectal cancer on an outpatient basis in the Digestive Testing Unit and referred to the High Risk and Digestive Oncology Consultation at the University Hospital of Ourense between 2009 and 2017. Patients over 18 years of age diagnosed with colorectal cancer by means of a colonoscopy requested by their primary care physician, or by a colonoscopy requested by the hospital…	1) the absence of pathological anatomy compatible with adenocarcinoma; 2) referral of the patient from an origin other than primary care: screening program, polyp surveillance, diagnosis outside the public health system; 3) opportunistic or family history screening and 4) hospital admission.	hospitals or clinics	No	Yes	No	No
2203	Dapkeviciute 2019	Time from Symptom Onset to Diagnosis and Treatment among Haematological Malignancies: Influencing Factors and Associated Negative Outcomes.	2019	Lithuania	high	Hematologic/blood	Yes	Yes	Yes	Yes	One	Retrospective/Cross-sectional	100	Patients treated at a single institution from January 2017 to April 2017 diagnosed with multiple myeloma according to International Myeloma Working Group (IMWG) criteria (ICD code—C90), Hodgkin lymphoma (ICD code—C81) or Non-hodgkin lymphoma (ICD code—C82. C83. C84), ≥18 years old, and signed Informed consent form	Patients unable to adequately answer questions.	hospitals or clinics	Yes	Yes	No	Yes
2215	Dusengimana 2018	Pregnancy-associated breast cancer in rural Rwanda: the experience of the Butaro Cancer Center of Excellence.	2018	Rwanda	low	Breast	Yes	Yes	No	Yes	One	Retrospective/Cross-sectional	74	Female patients with pathologically confirmed breast cancer who presented at the study center between July 1, 2012 and February 28, 2014, between 18 and 50 years old	-	hospitals or clinics	Yes	Yes	No	Yes
2216	Dyer 2017	The contribution of body mass index to appraisal delay in colorectal cancer diagnosis: a structural equation modelling study.	2017	USA	high	Digestive/gastroinstestinal	Yes	No	No	No	One	Retrospective/Cross-sectional	252	Patients diagnosed with colorectal cancer stages I–IV within the previous six months who were experiencing symptoms before initial healthcare consultation	-	other: diverse (mixed-methods study, patients recruited from academic and community oncology setting)	Yes	Yes	No	Yes
2219	Eaglehouse 2020	Racial Comparisons in Timeliness of Colon Cancer Treatment in an Equal-Access Health System	2020	USA	high	Digestive/gastroinstestinal	No	No	Yes	No	One	Retrospective/Cross-sectional	3067	Pathologically diagnosed primary colon adenocarcinoma ([ICD-O-3] topography codes C18.0 and C18.2–C18.9) between January 1, 1998, and December 31, 2014; non-hispanic white and non-hispanic black men and women with stages I–IV invasive colon cancer diagnosed between the ages of 18 to 79 years who had MDR records	Patients with cancer in the rectosigmoid junction (C19.9); 80 years old or older; multiple primary cancers; patients with stages I–III tumors who did not have surgery, patients with stage IV tumors who did not have any treatment; Patients with stage I–III tumors who received neoadjuvant chemotherapy	cancer registry or similar large databases	No	No	Yes	No
2220	Eaglehouse 2019	Time-to-surgery and overall survival after breast cancer diagnosis in a universal health system	2019	USA	high	Breast	No	No	Yes	No	One	Retrospective/Cross-sectional	9669	Patients with a pathologic diagnosis of primary breast cancer [International Classification of Diseases for Oncology Third Revision (ICD-O-3) topography codes C500–506 and C508–509]; women aged 18–79 who were diagnosed with stage I–III tumors between January 1, 1998 and December 31, 2010 and who had documented surgical treatment in either CCR or MDR	Women over age 79; Patients with multiple primary cancer diagnoses; patients receiving neoadjuvant treatment; male or unknown gender; midline, bilateral or unknown laterality; no surgery; first surgery more than 1 year after diagnosis	cancer registry or similar large databases	No	No	Yes	No
2247	Emery 2017	The Improving Rural Cancer Outcomes Trial: a cluster-randomised controlled trial of a complex intervention to reduce time to diagnosis in rural cancer patients in Western Australia.	2017	Australia	high	Multiple	Yes	No	No	No	Two or more	RCT	774	Adults aged over 18 years; diagnosed with breast, lung, colorectal or prostate cancer between 1 January 2012 and the recruitment end date of 31 March 2014; resident of Campaign Intervention or Campaign Control regions at the time of cancer diagnosis; agreeing to participate	-	other: community and GP practice randomized trial	Yes	Yes	No	Yes
2257	Esteva 2013	Factors related with symptom duration until diagnosis and treatment of symptomatic colorectal cancer.	2013	Spain	high	Digestive/gastroinstestinal	Yes	Yes	Yes	Yes	Two or more	Retrospective/Cross-sectional	795	Consecutive incident cases of colorectal cancer (IDC9 153 and 154), verified histologically, between September 2006 and September 2008 and registered with a GP	Prevalent or recurrent cases, patients with multiple tumors, those diagnosed in private hospitals, non-symptomatic patients (screening detected cases, incidental findings)	hospitals or clinics	Yes	Yes	No	Yes
2278	Favero 2010	Invasive cervical cancer during pregnancy: laparoscopic nodal evaluation before oncologic treatment delay.	2010	Germany	high	Gynecologic	No	No	Yes	No	One	Retrospective/Cross-sectional	18	All patients with cervical cancer who underwent laparoscopic pelvic lymphadenectomy during pregnancy at Charité-Universitätsmedizin Berlin and Friedrich-Schiller-UniversitätJena between 1999 and 2010.	None	hospitals or clinics	No	Yes	No	No
2304	Barros 2020	Factors associated with time interval between the onset of symptoms and first medical visit in women with breast cancer	2020	Brazil	upper middle	Breast	Yes	No	No	No	One	Retrospective/Cross-sectional	444	Incident breast cancer cases hospitalized for breast cancer treatment in nine public hospitals of the Federal District, Brazil	Patients with metastatic disease identified before treatment	hospitals or clinics	Yes	Yes	No	Yes
2308	Basaran 2014	Pregnancy-Associated Breast Cancer: Clinicopathological Characteristics of 20 Cases with a Focus on Identifiable Causes of Diagnostic Delay	2014	Turkey	upper middle	Breast	Yes	No	No	No	One	Retrospective/Cross-sectional	20	Women diagnosed with breast cancer either during pregnancy, the first postpartum year, or any time during their lactation period in Hacettepe University Adult Hospital between 2003 and 2012	not reported	hospitals or clinics	No	Yes	No	No
2310	Basu 2019	Barriers and explanatory mechanisms in diagnostic delay in four cancers - A health-care disparity?	2019	India	low	Multiple	Yes	No	No	No	Two or more	Retrospective/Cross-sectional	845	New cases of squamous cell carcinoma of head and neck, carcinoma breast, carcinoma cervix, and carcinoma lung, registered at the Outpatient Department (OPD) of Radiotherapy Department of Medical College Kolkata, from January 2015 to December 2017	Tumors of the salivary glands and thyroid; Patients for whom primary definitive treatment was done outside and referred only for adjuvant or palliative treatment (chemotherapy or radiation)	hospitals or clinics	Yes	No	No	No
2316	Baun 2019	Ovarian cancer suspicion, urgent referral and time to diagnosis in Danish general practice: a population-based study	2019	Denmark	high	Gynecologic	No	Yes	No	No	One	Retrospective/Cross-sectional	285	be registered in the Danish Cancer Registry (DCR) with an ICD-10 code of C.48 or C56.0–C57.9 within 1 year of the study period, be aged ≥40 years at the date of diagnosis and have no previous record of borderline ovarian tumour (D39.1) or other cancer in the DCR within the 10-year period prior to diagnosis, except for nonmelanoma skin cancer; a GP was involved in the diagnosis	not reported	cancer registry or similar large databases	No	Yes	Yes	Yes
2322	Beattie 2009	Detecting breast cancer in a general practice - Like finding needles in a haystack?.	2009	Australia	high	Breast	Yes	Yes	No	Yes	One	Retrospective/Cross-sectional	29	All women who were regular patients of the practice, and whose GP consultation leading to the diagnosis of breast cancer occurred within the 20 years from November 1986	not reported	other: GP practice	No	Yes	No	No
2324	Becker 2014	Delay in Nephrectomy and Cancer Control Outcomes in Elderly Patients with Small Renal Masses	2014	USA	high	Genitourinary	No	No	Yes	No	One	Retrospective/Cross-sectional	6237	Patients aged ≥66 years who underwent either open or laparoscopic radical nephrectomy (RN) or open or laparoscopic PN for localized, non-metastatic RCC (stage pT1a M0) between 1988 and 2005; patients with both Medicare Part A and B claims available and who were not enrolled in a health maintenance organization throughout the duration of the study period	-	cancer registry or similar large databases	No	No	Yes	No
2329	Bekeny 2020	Critical evaluation of factors contributing to time to mastectomy within a single health care system	2020	USA	high	Breast	No	No	Yes	No	One	Retrospective/Cross-sectional	1055	All patients undergoing mastectomy for breast cancer within a single health care system between the years 2014 and 2018 (comprised of 8 academic, urban, and community hospitals that are geographically distributed across the District of Columbia and Maryland)	Patients with time to treatment exceeding 365 days from diagnosis to mastectomy and patients with incomplete information about patient, disease, provider, or system	hospitals or clinics	No	Yes	No	No
2337	Benbakhta 2015	[Determinants of patient and health system delays for women with breast cancer in Morocco, 2013].	2015	Morocco	lower middle	Breast	Yes	Yes	Yes	Yes	One	Retrospective/Cross-sectional	200	Moroccan women with diagnosis of invasive breast cancer and prior surgical intervention for this reason admitted to the Radiotherapy unit of the National Institute of Oncology (Rabat) between the 10th of December, 2012 to the 31st of May, 2013.	Patients who refused to be interviewed, were not sure or could not recall the date of recognition of the first symptoms, or had started treatment with adjuvant chemotherapy.	hospitals or clinics	Yes	Yes	No	Yes
2340	Bergin 2018	Rural-Urban Disparities in Time to Diagnosis and Treatment for Colorectal and Breast Cancer.	2018	Australia	high	Multiple	Yes	Yes	Yes	Yes	Two or more	Retrospective/Cross-sectional	922	Victorian residents aged 40 years or more with a confirmed colorectal (International Classification of Diseases codes: C18.0–C18.9, C20.0–C20.9) or breast cancer (C50.0–C50.9)	Male breast cancer patients; patients with synchronous invasive primary cancers, or previous colorectal or breast cancer; metastatic cancer from elsewhere to the index organ; or non-Victorian residence	other: ICBP study	Yes	No	Yes	Yes
2347	Bhandari 2019	Timing of treatment in small-cell lung cancer.	2019	USA	high	Respiratory/thoracic	No	No	Yes	No	One	Retrospective/Cross-sectional	2371	Adult patients (≥ 18 years of age) with diagnosed small cell lung cancer from 2012 through 2015 from the Kentucky Cancer Registry	Patients with missing data entries; patients who were not treated	cancer registry or similar large databases	No	No	Yes	No
2358	Bilimoria 2011	Wait times for cancer surgery in the United States: trends and predictors of delays.	2011	USA	high	Multiple	No	No	Yes	No	Two or more	Retrospective/Cross-sectional	99411	Patients identified based on International Classification of Diseases for Oncology, 3rd edition (ICO-O-3) site codes who underwent cancer-directed resection for breast, colon, esophageal, gastric, liver, lung, pancreas, and rectal cancers from January 1, 1995 to December 31, 2005	Stage IV disease, index surgery not performed at the reporting hospital or the date of diagnosis was the same as the date of surgery indicating an emergent or urgent procedure, histology reported as a lymphoma, sarcoma, gastrointestinal stromal tumor, or neuroendocrine tumor	cancer registry or similar large databases	No	No	Yes	No
2373	Fisher 2010	Determinants of medical system delay in the diagnosis of colorectal cancer within the Veteran Affairs Health System.	2010	USA	high	Digestive/gastroinstestinal	No	Yes	No	No	One	Retrospective/Cross-sectional	123	Patients with a new diagnosis of invasive colon or rectal cancer that was confirmed by pathology.	Patients with emergent obstruction and/or perforation	hospitals or clinics	No	Yes	No	No
2383	Flores-Balcazar 2020	Provider delay in treatment initiation and its influence on survival outcomes in women with operable breast cancer	2020	Mexico	upper middle	Breast	No	No	Yes	No	One	Retrospective/Cross-sectional	720	Women older than 18 years with a histopathological diagnosis of ductal and lobular infiltrating cancer	Men with BrCr, women with cancer in situ, patients operated outside the hospital, women with tumors showing features of inoperability (e.g., extensive breast edema, satellite nodules in the skin, inflamma-tory cancer, parasternal tumor nodules, confirmed supraclavicular metastases, arm edema, and distant metastases), women with synchronous or metachronous BrCr, women with a history of any otherty…	hospitals or clinics	No	Yes	No	No
2384	Flukes 2019	Pre-treatment wait time for head and neck cancer patients in Western Australia: description of a new metric and examination of predictive factors	2018	Australia	high	Head and neck	No	No	Yes	No	One	Retrospective/Cross-sectional	294	Patients with biopsy-confirmed HNC managed at a tertiary referral centre over a 24-month period (March 2015–March 2017). Mucosal subsites included oral, oropharyngeal, sinonasal, nasopharyngeal, laryngeal, hypopharyngeal and cervical oesophagus (ICD-10 codes C00–C15). Cutaneous carcinomas were included (ICD-10 codes C44.0–44.4, C76). All tumour stages were included	Thyroid carcinomas	hospitals or clinics	No	Yes	No	No
2386	Foerster 2021	Dissecting the journey to breast cancer diagnosis in sub-Saharan Africa: Findings from the multicountryABC-DOcohort study	2020	Multiple (Namibia, Zambia, Nigeria, Uganda)	lower middle	Breast	Yes	Yes	No	Yes	One	Retrospective/Cross-sectional	1429	Women aged ≥18 years with histologically confirmed or suspected breast cancer recruited between September 2014 and September 2017, through hospitals located in five Sub-Saharan Africa countries	first reported symptom occurred >5 years previously; the date of symptom discovery was missing; the recorded date of symptom discovery was later than the date of diagnosis; the date of diagnosis preceded the self-reported date of the first HCP visit	hospitals or clinics	Yes	No	No	No
2393	Forrest 2014	Factors associated with timeliness of post-primary care referral, diagnosis and treatment for lung cancer: population-based, data-linkage study.	2014	UK	high	Respiratory/thoracic	No	No	Yes	No	One	Retrospective/Cross-sectional	14692	Patients with a primary diagnosis of lung cancer (ICD10 C33 and C34), diagnosed between 1 January 2006 and 31 December 2010	Tumour registration based on death certification only	cancer registry or similar large databases	No	No	Yes	No
2399	Fossati 2017	Evaluating the effect of time from prostate cancer diagnosis to radical prostatectomy on cancer control: Can surgery be postponed safely?.	2017	Italy	high	Genitourinary	No	No	Yes	No	One	Retrospective/Cross-sectional	2653	Patients affected by prostate cancer treated with radical prostatectomy at a single institution between 2006 and 2012; received prostate biopsy or review of the biopsy specimens at San Raffaele hospital	Men who had received prior radiation or hormonal therapy; patients initially managed with active surveillance who underwent delayed surgery; patients with missing information for prostatespecific antigen (PSA) level at diagnosis, clinical stage, and oncological follow-up	hospitals or clinics	No	Yes	No	No
2401	Fouladi 2020	Factors associated with delayed diagnosis of breast cancer; a study in North-West of Iran	2020	Iran	lower middle	Breast	Yes	No	Yes	Yes	One	Retrospective/Cross-sectional	70	Breast cancer patients referred to the cancer registry of Ardabil city and treated with either surgery, chemotherapy, radiotherapy or combinations	Patients with missing hospital records but otherwise meeting inclusion criteria.	hospitals or clinics	Yes	Yes	No	Yes
2410	Friese 2009	Diagnostic delay and complications for older adults with multiple myeloma.	2009	USA	high	Hematologic/blood	No	Yes	No	No	One	Retrospective/Cross-sectional	3831	Patients with multiple myeloma diagnoses 1992-2002, confirmed via pathologic, radiologic or laboratory findings. Patients with multiple cancers were eligible if multiple myeloma was the first cancer diagnosed. The SEER cancer diagnosis date (henceforth defined as diagnosis date) had to be on, or after, the patient’s date of Medicare enrollment and patients had to survive six or more months follow…	Diagnosis at autopsy, eligible for Medicare because of end-stage renal disease or disability and participation in Medicare health maintenance organisations during the study period, patients with a claim for amyloidosis made prior to their myeloma diagnosis, and 260 patients were not included because no physician, outpatient or hospital claims specifying a myeloma diagnosis were available.	cancer registry or similar large databases	No	No	Yes	No
2420	Fujiwara 2017	Treatment delays in oral cavity squamous cell carcinoma and association with survival	2017	USA	high	Head and neck	No	No	Yes	No	One	Retrospective/Cross-sectional	4868	Patients diagnosed or first treated for oral cavity squamous cell carcinoma at an NCDB site from 1998 to 2011, primary cases with recorded pathologic staging, treated by surgery, radiotherapy or chemotherapy, and with at least 50Gy beam radiation if necessary. All the patients were required to have complete treatment date information including known vital status.	non-squamous cell histology, multiple cancers, incomplete pathological staging, not treated at the reporting facility, treated by RT modality other than >=50Gy beam radiation, incomplete treatment date information, unknown vital status, unknown margins, nodes, ECE. Patients with radiotherapy <35 days	cancer registry or similar large databases	No	No	Yes	No
2421	Fujiya 2019	Safety of prolonged wait time for gastrectomy in clinical stage I gastric cancer	2019	Japan	high	Digestive/gastroinstestinal	No	No	Yes	No	One	Retrospective/Cross-sectional	556	Patients with clinical stage IA (T1[M, SM]N0) or IB (T1N1, T2[MP]N0) gastric cancer with gastrectomy at the Shizuoka Cancer Center between January 2007 and December 2011.	Patients with endoscopic submucosal dissection, with preoperative chemotherapy, with multiple active cancers, those who waited more than 180 days from diagnosis to surgery, and those for whom the date of preoperative initial esophagogastroduodenoscopy was unknown.	hospitals or clinics	No	Yes	No	No
2436	Gangane 2016	Prevalence and Risk Factors for Patient Delay Among Women With Breast Cancer in Rural India.	2016	India	low	breast	Yes	No	No	No	One	Retrospective/Cross-sectional	212	Cases of primary breast cancer diagnosed at Kasturba Hospital in 2010-2012 a) diagnosed with infiltrating carcinoma of the breast, (b) willing to participate in the study, and (c) able to respond in person to the study questionnaire	Death, could not be contacted or were lost to follow up, did not agree to participate, with primary breast sarcoma and with lymphoma of he breast	hospitals or clinics	Yes	Yes	No	Yes
2438	Gao 2009	Factors related to delay in diagnosis of oral squamous cell carcinoma.	2009	China	lower middle	Head and neck	Yes	Yes	No	Yes	One	Retrospective/Cross-sectional	102	Adult patients (older than 18 years) with a clear state of mind and independent expression ability diagnosed of OSCC from September 2005 to March 2006.	Could not provide a reliable history	hospitals or clinics	Yes	No	No	No
2452	Gauchy 2020	Hypercalcemia at diagnosis of diffuse large B-cell lymphoma is not uncommon and is associated with high-risk features and a short diagnosis-to-treatment interval.	2020	France	high	Hematologic/blood	No	No	Yes	No	One	Retrospective/Cross-sectional	226	Consecutive patients with newly diagnosed Diffuse large B-cell lymphoma between January 2006 and June 2018	Primary Diffuse large B-cell lymphoma of central nervous system, post-transplantation lymphoproliferative disorders (PTLD), HIV-associated lymphoma, lymphomatoid granulomatosis, B cell lymphoma unclassifiable with features intermediate between DLBCL and Hodgkin lymphoma, and transformation of a previously diagnosed indolent lymphoma	hospitals or clinics	No	Yes	No	No
2455	Gebremariam 2019	Time intervals experienced between first symptom recognition and pathologic diagnosis of breast cancer in Addis Ababa, Ethiopia: a cross-sectional study	2019	Ethiopia	low	Breast	Yes	Yes	No	Yes	One	Retrospective/Cross-sectional	441	Newly diagnosed female patients with breast cancer ages ≥18 years (diagnosed from 1 January 2017 to 30 June 2018) in Addis Ababa city	Breast abnormalities were first identified by physicians or mammography	hospitals or clinics	Yes	Yes	No	Yes
2459	George 2015	Diagnosis and surgical delays in African American and white women with early-stage breast cancer.	2015	USA	high	Breast	No	No	Yes	No	One	Retrospective/Cross-sectional	575	African American or white women newly diagnosed with stages I, II, and T3N1M0 BC during 2005–2010 and no history of cancer other than nonmelanoma skin cancer	First operation was done without a diagnostic biopsy, cancer was diagnosed with an excisional biopsy with no subsequent surgical treatment, received neoadjuvant chemotherapy, or date of first operation was unavailable	hospitals or clinics	No	Yes	No	No
2473	Gilde 2018	The diagnostic pathway of oropharyngeal squamous cell carcinoma in a large U.S. healthcare system.	2017	USA	high	Head and neck	Yes	No	No	No	One	Retrospective/Cross-sectional	152	Patients greater than or equal to 18 years of age with a new diagnosis of OPSCC in the 2013 calendar year according to the KPNCCR, using the following International Classification of Diseases site codes: C05.1, C01.9, C09.0, C09.1, C09.8, C09.9, C10.2, C10.3, C10.8, C10.9	Diagnosis of a second primary malignancy, recurrent malignancy, and charts not containing critical data such as tumor HPV status	cancer registry or similar large databases	No	Yes	No	No
2486	Goel 2019	Survival impact of treatment delays in surgically managed oropharyngeal cancer and the role of human papillomavirus status	2018	USA	high	Head and neck	No	No	Yes	No	One	Retrospective/Cross-sectional	3550	Patients from the NCDB who had nonmetastatic stages III-IV oropharyngeal squamous cell carcinoma treated with curative-intent surgical resection and adjuvant radiation with or without chemotherapy. Analysis was limited to patients diagnosed from 2010 to 2014.	Patients undergoing more limited procedures such as excisional biopsy or local destructive therapy (cryotherapy, laser excision); patients who received a radiation modality other than external beam radiation, total radiation dose to the head and neck of less than 50 Gy or more than 76 Gy, neoadjuvant chemotherapy, unknown treatmenttime intervals, unknown HPV status, missing follow-up, DTS more th…	cancer registry or similar large databases	No	No	Yes	No
2508	Grass 2020	Impact of delay to surgery on survival in stage I-III colon cancer	2020	USA	high	Digestive/gastroinstestinal	No	No	Yes	No	One	Retrospective/Cross-sectional	118504	All consecutive NCDB patients diagnosed between 2004 and 2013 with stage I-III colon cancer who weretreated with primary elective (planned admission) surgery withcurative (not palliative) intent.	Patients with stage IV disease, undergoing any form of neoadjuvant treatment (either chemo-or radiotherapy) or resections yielding positive macroscopic resection margins (R2)	cancer registry or similar large databases	No	No	Yes	No
2519	Grotenhuis 2010	Delay in Diagnostic Workup and Treatment of Esophageal Cancer	2010	Netherlands	high	Digestive/gastroinstestinal	No	Yes	No	No	One	Retrospective/Cross-sectional	491	Patients who underwent esophagectomy for cancer of the esophagus or gastroesophageal junction between January 1991 and december 2007 in the study center	Patients receiving (neo)adjuvant therapy, for whom he hospital delay from endoscopic diagnosis to surgery could not be calculated, and patients who participated in a Barrett’s esophagus surveillance program	hospitals or clinics	No	Yes	No	No
2529	Guizard 2016	What are the real waiting times for therapeutic management of head and neck cancer: a study in the general population in the north-west of France.	2016	France	high	Head and neck	No	No	Yes	No	One	Retrospective/Cross-sectional	1519	Patients aged over 20 years with a diagnosis of invasive HNC: oral cavity (International Classification of Diseases for Oncology—third edition—ICD-O 3: C01–C06), oropharynx (ICD-O 3: C09–C10), hypopharynx (ICD-O 3: C12–C14), larynx (ICD-O 3: C32), and cervical nodal metastasis of squamous cell carcinoma of unknown primary site (SC-CUP) (ICD-O 3: C76.0)	Lymphomas, sarcomas and patients with a history of invasive or in situ cancer (except basal or squamous cell carcinoma of the skin); patients without treatment, unknown stage at diagnosis and treatment with brachytherapy	cancer registry or similar large databases	No	No	Yes	No
2531	Guldbrandt 2015	The role of general practice in routes to diagnosis of lung cancer in Denmark: a population-based study of general practice involvement, diagnostic activity and diagnostic intervals.	2015	Denmark	high	Respiratory/thoracic	No	Yes	No	No	One	Retrospective/Cross-sectional	442	Patients registered in the National Patient Registry with ICD-10 code C34.0-9 as the primary diagnosis, diagnosed in the study period from 1 May 2010 to 31 August 2010, living in Denmark, ≥18 years and listed with a Danish general practitioner.	Patients who had previously been registered with any cancer type, except for non-melanoma skin cancer (C44), in the Danish Cancer Registry (DCR).	cancer registry or similar large databases	Yes	No	Yes	Yes
2533	Gullatte 2010	Religiosity, spirituality, and cancer fatalism beliefs on delay in breast cancer diagnosis in African American women.	2010	USA	high	Breast	Yes	No	No	No	One	Retrospective/Cross-sectional	129	African American women 30 years of age or older who had been diagnosed with breast cancer after detection of one or more breast symptoms by the woman herself or her partner within 12 months prior to study initiation	-	hospitals or clinics	Yes	No	No	No
2545	Gyenwali 2014	Estimates of delays in diagnosis of cervical cancer in Nepal.	2014	Nepal	low	Gynecologic	Yes	No	No	No	One	Retrospective/Cross-sectional	110	Nepali women diagnosed of cervical cancer for the first time and attending the hospitals during study period	Critically ill and patients diagnosed outside Nepal	hospitals or clinics	Yes	No	No	No
2568	Hansen 2011	Time intervals from first symptom to treatment of cancer: a cohort study of 2,212 newly diagnosed cancer patients.	2011	Denmark	high	Multiple	Yes	No	Yes	Yes	Two or more	Retrospective/Cross-sectional	1069	All newly diagnosed cancer patients during the 1-year period from 1 September 2004 to 31 August 2005	Patients younger than 18 years and patients with non-melanoma skin cancers; recurrent cancer	cancer registry or similar large databases	Yes	No	Yes	Yes
2585	DeBoer 2014	Prognosis and delay of diagnosis among Kaposi's sarcoma patients in Uganda: a cross-sectional study	2014	Uganda	low	AIDS-related	No	No	Yes	No	One	Prospective cohort	161	Adults (≥18 years old) who had histologically confirmed Kaposi sarcoma, were HIV seropositive, and had a CD4 count performed within the previous six months	A history of immune reconstitution inflammatory syndrome (IRIS)	hospitals or clinics	Yes	Yes	No	Yes
2587	delaVega 2015	Lung Cancer Diagnostic Delay in a Havana Hospital	2015	Cuba	upper middle	Respiratory/thoracic	Yes	No	No	No	One	Retrospective/Cross-sectional	54	People with a lung cancer diagnosis confirmed by cytology or biopsy in the pathology department from 2007 through 2010	-	hospitals or clinics	No	Yes	No	No
2597	Dereje 2020	Extent and Predictors of Delays in Diagnosis of Cervical Cancer in Addis Ababa, Ethiopia: A Population-Based Prospective Study	2020	Ethiopia	low	Gynecologic	Yes	Yes	No	Yes	One	Retrospective/Cross-sectional	231	women diagnosed with invasive primary cervical cancer from January 1, 2017, to June 30, 2018, in Addis Ababa attending 1 of 7 specialized health care facilities	-	hospitals or clinics	Yes	Yes	No	Yes
2606	Diaconescu 2011	Treatment delays in non-small cell lung cancer and their prognostic implications.	2011	Canada	high	Respiratory/thoracic	No	No	Yes	No	One	Retrospective/Cross-sectional	480	Patients with a histological diagnosis of non-small cell lung cancer between January 2005 and May 2007 in the study center	-	hospitals or clinics	No	Yes	No	No
2615	Din 2015	Age and Gender Variations in Cancer Diagnostic Intervals in 15 Cancers: Analysis of Data from the UK Clinical Practice Research Datalink.	2015	UK	high	Multiple	No	Yes	No	No	Two or more	Retrospective/Cross-sectional	18618	patients aged 40 or older diagnosed between 1st Jan 2007 and 31st Dec 2010 inclusive with one of 15 cancers of interest	patients who were screen- or incidentally-detected, or who had emergency admissions without any symptom information	cancer registry or similar large databases	No	No	Yes	No
2642	Droste 2010	Does delay in diagnosing colorectal cancer in symptomatic patients affect tumor stage and survival? A population-based observational study	2010	Netherlands	high	Digestive/gastroinstestinal	Yes	No	No	No	One	Prospective cohort	272	Consecutive patients diagnosed with symptomatic colorectal cancer in Northern Holland during the study period	Synchronous colon and rectal cancers, asymptomatic patients (i.e. patients with family history of CRC or screening request) and asymptomatic patients in a surveillance program due to an increased risk for CRC.	hospitals or clinics	Yes	Yes	No	Yes
2644	Heeg 2019	Hospital transfer after a breast cancer diagnosis: A population-based study in the Netherlands of the extent, predictive characteristics and its impact on time to treatment.	2019	Netherlands	high	Breast	No	No	Yes	No	One	Prospective cohort	41413	All surgically treated female patients diagnosed in the Netherlands with invasive breast cancer between January 1th, 2014 and December 31th, 2016	Patients with an unknown treatment status	cancer registry or similar large databases	No	No	Yes	No
2649	Helsper 2017	Time to diagnosis and treatment for cancer patients in the Netherlands: Room for improvement?	2017	Netherlands	high	Multiple	No	Yes	Yes	Yes	Two or more	Retrospective/Cross-sectional	992	All patients aged 20 to 90 occurring in both registries (JGPN and NCR) with a corresponding ICPC and ICDO code for breast-, colorectal-, lung- or prostate cancer between 2007 and 2011 were included. Data on melanoma from 2004 to 2011.	-	cancer registry or similar large databases	No	No	Yes	No
2674	Hoffman 2014	Initial response to chemotherapy, not delay in diagnosis, predicts overall survival in inflammatory breast cancer cases.	2014	Multiple (USA and Canada)	high	Breast	No	Yes	No	No	One	Prospective cohort	135	Patients from USA and Canada with Inflammatory Breast Cancer (IBC) enrolled in the IBC Registry (from June 2002 onwards) with chemotherapy as initial treatment and sufficient follow-up data.	Occult IBC, secondary IBC and incomplete information regarding diagnostic category.	cancer registry or similar large databases	Uncertain	No	Yes	No
2699	Hughes 2016	Profiling for primary-care presentation, investigation and referral for liver cancers: evidence from a national audit.	2016	UK	high	Digestive/gastroinstestinal	Yes	No	No	No	One	Retrospective/Cross-sectional	130	Patients with liver cancer included in the National Audit of Cancer Diagnosis in Primary Care 2009–2010	Patients diagnosed through screening programs	cancer registry or similar large databases	No	No	Yes	No
2701	Hulvat 2010	Time from diagnosis to definitive operative treatment of operable breast cancer in the era of multimodal imaging.	2010	USA	high	Breast	No	No	Yes	No	One	Retrospective/Cross-sectional	150	Patients referred to the study academic medical center with a diagnosis of operable invasive carcinoma (both ductal and lobular subtypes) and ductal carcinoma in situ between February 1, 1998, and August 31, 2008, with complete medical records and who subsequently had primary definitive operative treatment for those conditions at Northwestern Medical Center	Receiving neoadjuvant chemotherapy	hospitals or clinics	No	Yes	No	No
2706	Husein-Elahmed 2013	Factors related to delay in the diagnosis of basal cell carcinoma.	2013	Spain	high	Skin	Yes	No	No	No	One	Retrospective/Cross-sectional	292	Patients with primary basal cell carcinoma diagnosed and operated on between January and December 2010 in San Cecilio University Hospital (Granada, Spain).	-	hospitals or clinics	Yes	No	No	No
2711	Iacovelli 2019	The effect of a treatment delay on outcome in metastatic renal cell carcinoma.	2019	Italy	high	Genitourinary	No	No	Yes	No	One	Retrospective/Cross-sectional	635	Consecutive patients with clear cell histology who received first-line therapy with tyrosine kinase inhibitors (TKIs) for metastatic renal cenn cancer at 16 cancer centers or tertiary hospitals in Italy; with complete baseline characteristics such as histology and prognostic factors at the time of initiating first-line therapy	Treatment delay greater than 6 months (assumed active surveillance)	hospitals or clinics	No	Yes	No	No
2713	Ibrahim 2012	Socio-demographic factors and reasons associated with delay in breast cancer presentation: a study in Nigerian women.	2012	Nigeria	lower middle	Breast	Yes	No	No	No	One	Prospective cohort	201	Female breast cancer patients referred to one of the general surgery out-patient clinics of Lagos State University Teaching Hospital between January 2009 and December 2010	-	hospitals or clinics	Yes	No	No	No
2715	Idowu 2009	Delay in presentation and diagnosis of adult primary intracranial neoplasms in a tropical teaching hospital: a pilot study.	2009	Nigeria	lower middle	Neurologic	Yes	Yes	No	Yes	One	Prospective cohort	63	Patients who presented consecutively to the Lagos State University Teaching Hospital (LASUTH), Ikeja, Lagos, Nigeria over a period of 2 years (January 2006–December 2007)	-	hospitals or clinics	No	Uncertain	No	No
2716	Iglay 2017	Diagnosis and treatment delays among elderly breast cancer patients with pre-existing mental illness.	2017	USA	high	Breast	No	Yes	No	No	One	Retrospective/Cross-sectional	16636	Female early-stage (I, II, or IIIa) breast cancer patients aged 68 years or older who were diagnosed between 2005 and 2007 with continuous fee-for-service enrollment in Medicare Parts A and B for 3 years before and 2 years following breast cancer diagnosis	The patient’s source of breast cancer diagnosis was death certificate or autopsy, if another cancer was noted in addition to breast cancer, if a diagnosis of dementia or personality disorder was recorded during the 3 years prior to breast cancer diagnosis, or if the month of breast cancer diagnosis was missing from the SEER record.	cancer registry or similar large databases	No	No	Yes	No
2721	Innos 2013	Identifying women at risk for delayed presentation of breast cancer: a cross-sectional study in Estonia.	2013	Estonia	lower middle	Breast	Yes	No	No	No	One	Retrospective/Cross-sectional	703	Women diagnosed with morphologically verified primary in situ or invasive BC in Estonia in 2008–2010	115 women refused and 54 were not included for other reasons such as mental condition, the refusal of treating physician, etc. Cases not discovered by the patients (or their partners) were excluded from this analysis. Additional exclusion criteria were: 66 cases detected by screening mammography, 61 prophylactic mammography cases, 68 physician-detected cases, 12 cases whose cancer diagnosis was n…	hospitals or clinics	Yes	No	No	No
2743	Jaiswal 2018	Delays in Diagnosis and Treatment of Breast Cancer: A Safety-Net Population Profile	2018	USA	high	Breast	No	No	Yes	No	One	Retrospective/Cross-sectional	91	Patients who received any care for breast cancer from July 1, 2010, through June 30, 2012 at the study hospital	Patients with primary stage IV disease or missing staging data, patients with recurrent breast cancer within 5 years of primary diagnosis	hospitals or clinics	No	Yes	No	No
2744	Jakobsen 2016	DaPeCa-2: Implementation of fast-track clinical pathways for penile cancer shortens waiting time and accelerates the diagnostic process--A comparative before-and-after study in a tertiary referral centre in Denmark.	2015	Denmark	high	Genitourinary	Yes	No	No	No	One	Retrospective/Cross-sectional	263	Patients diagnosed with invasive penile squamous cell carcinoma at Aarhus University Hospital in the period 1 January 2000 to 30 September 2009 and the period 1 October 2009 to 30 June 2014	Interval data missing and rare extreme cases (long total time intervals above 3 years)	hospitals or clinics	No	Yes	No	No
2755	Jassem 2014	Delays in diagnosis and treatment of breast cancer: a multinational analysis.	2014	Multiple (Latvia, Slovakia, Croatia, Hungary, India, Romania, Lithuania, Bulgaria, Poland, Serbia, Turkey, Russia)	mixed	Breast	Yes	No	No	No	One	Retrospective/Cross-sectional	4525	Female BC patients undergoing treatment within 6 months preceding the survey	-	other: international survey study	Yes	No	No	No
2765	Jensen 2015	Diagnostic intervals before and after implementation of cancer patient pathways - a GP survey and registry based comparison of three cohorts of cancer patients.	2015	Denmark	high	Multiple	No	Yes	No	No	Two or more	Retrospective/Cross-sectional	12558	Incident cancer patients aged 18 yearsor above and listed with a Danish GP and for whom diagnoses were coded according to the International Classification of Diseases, version 10 (ICD-10), i.e.C00.0-C99.9 (except for non-melanoma skin cancer(C44) before from the former Danish County of Aarhus (640,000 inhabitants) (1 September 2004–31August 2005), during from the Region of Southern Denmark and th…	Patients with no GP involvement in diagnosis or unknown GP involvement (i.e. patients diagnosed through screening, emergency access or as coincidental findings during diagnosis of other illnesses) and male breast cancer patients	other: primary care records	Yes	Yes	Yes	Yes
2769	Jensen 2016	Time from first symptom experience to help seeking for colorectal cancer patients: Associations with cognitive and emotional symptom representations.	2016	Denmark	high	Digestive/Gastrointestinal	Yes	No	No	No	One	Retrospective/Cross-sectional	436	Patients who had been registered with histologically confirmed colorectal cancer in the Danish Pathology Data Bank (DPDB) between 1 January and 1 May 2010.	Death, unknown address or research protection (i.e. residents holding publicly recorded protection from research participation), not having any preceding symptoms of cancer before contacting a general practitioner (GP), not stating which of their symptoms patients perceived as their most important and patients with more than 50% of responses missing.	cancer registry or similar large databases	Yes	No	No	No
2772	Jeon 2017	Clinical outcomes after delayed thyroid surgery in patients with papillary thyroid microcarcinoma	2017	South Korea	high	Head and neck	No	No	Yes	No	One	Retrospective/Cross-sectional	6217	Consecutive patients with pappilary thyroid microcarcinoma who underwent initial thyroid surgery between 1999 and 2013 at Asan Medical Center, Seoul, Korea.	Patients with incidental PTMCs, which were only identified postoperatively in thyroid specimens following thyroid surgery for presumed benign disease, and patients with lateral cervical lymph node (LN) metastases or distant metastases at initial diagnosis (clinical PTMCs)'; patients without high-quality preoperative US images or adequate follow-up data, patients with maximal tumor size greater th…	hospitals or clinics	No	Yes	No	No
2784	Jiang 2019	Small cell lung cancer in the young: Characteristics, diagnosis and outcome data.	2019	China	lower middle	Respiratory/thoracic	No	No	Yes	No	One	Retrospective/Cross-sectional	103	Patients with small cell lung cancer treated at National Cancer Center in China, between January 2006 and December 2015, and younger than 40 at diagnosis	-	hospitals or clinics	No	Yes	No	No
2793	Johansson 2019	Diagnostic pathways and management in women with pregnancy-associated breast cancer (PABC): no evidence of treatment delays following a first healthcare contact	2019	Sweden	high	Breast	Yes	Yes	Yes	Yes	One	Retrospective/Cross-sectional	546	Women with a first record of an invasive breast tumour (International Classification of Diseases (ICD) version 10 code = C50, Patho-Anatomical Disease code = 096 corresponding to adenocarcinoma in ICD-O2 and ICD-O3) between 1992 and 2009 at ages 15–44 years in the Swedish Cancer Register (SCR). Pregnancy-associated group: diagnosed during pregnancy and up to 2 years post-delivery; Control group: …	-	cancer registry or similar large databases	No	Yes	No	No
2821	Kaing 2016	Referral patterns for oral squamous cell carcinoma in Australia: 20 years progress	2016	Australia	high	Head and neck	No	No	Yes	No	One	Retrospective/Cross-sectional	101	All patients treated at the Royal Melbourne Hospital (RMH) for a first time histologicl diagnosis of oral squamous cell carcinoma (OSCC) made between 1 January 2008 and 31 December 2010.	None.	hospitals or clinics	No	Yes	No	No
2831	Kanarek 2014	Survival after community diagnosis of early-stage non-small cell lung cancer.	2014	USA	high	Respiratory/thoracic	No	No	Yes	No	One	Retrospective/Cross-sectional	174	Patients receiving surgery for early-stage (American College of Surgeons [Sixth Edition] stages I-II), incident (newly diagnosed) non-small cell lung cancer at SKCCC between 2003 and 2009	Patients who refused surgery or were not candidates for surgery	hospitals or clinics	No	Yes	No	No
2835	Kang 2021	The implications of missed or misinterpreted cases of pancreatic ductal adenocarcinoma on imaging: a multi-centered population-based study	2021	Canada	high	Digestive/gastrointestinal	No	Yes	No	No	One	Retrospective/Cross-sectional	257	Nova Scotian residents diagnosed with conventional pancreatic ductal adenocarcinoma (PDAC) in 2014 and 2015	Natural history and/or imaging incongruent with PDAC	cancer registry or similar large databases	No	No	Yes	No
2853	Keeble 2014	Variation in promptness of presentation among 10,297 patients subsequently diagnosed with one of 18 cancers: evidence from a National Audit of Cancer Diagnosis in Primary Care.	2014	UK	high	Multiple	Yes	No	No	No	Two or more	Retrospective/Cross-sectional	10297	Incident cases of cancer within the audit period and were representative of the age and diagnosis case-mix of English cancer patients.	Screening-detected cases	cancer registry or similar large databases	No	No	Yes	No
2857	Kerdpon 2018	Factors related to diagnostic delay of oral squamous cell carcinoma in southern Thailand: Revisited.	2017	Thailand	upper middle	Head and neck	Yes	Yes	No	Yes	One	Retrospective/Cross-sectional	154	Consecutive patients with oral squamous cell carcinoma in the lip and oral cavity (ICD10 C00-C06) who attended the Head and Neck Tumor Out-patient Clinic, Prince of Songkla University Hospital during April–December 2011.	-	hospitals or clinics	Yes	No	No	No
2862	Gomez-Mercado 2020	Demographic factors associated with timely treatment in women with breast cancer, Antioquia	2020	Columbia	upper middle	Breast	No	No	Yes	No	One	Retrospective/Cross-sectional	355	Patients diagnosed with breast cancer in 2017	Missing data on more than 10% of variables	cancer registry or similar large databases	No	No	Yes	No
2864	Gonzalez-Barcala 2014	Timeliness of care and prognosis in patients with lung cancer.	2014	Spain	high	Respiratory/thoracic	No	No	Yes	No	One	Retrospective/Cross-sectional	307	Patients with lung cancer diagnosed during the study period (between 1 June 2005 and 31 May 2008), confirmed by cytohistology	Patients without a cytohistological diagnosis or incomplete data	hospitals or clinics	No	Yes	No	No
2872	Khaliq 2019	Pathways to care for patients in Pakistan experiencing signs or symptoms of breast cancer	2019	Pakistan	lower middle	Breast	Yes	No	No	No	One	Retrospective/Cross-sectional	200	Patients 18 years of age or older and female, who had primary malignant breast cancer (as staged by the American Joint Committee on Cancer), had been under treatment for at least 3 months but not more than 2 years, and were able to provide informed consent	Patients who could not understand and speak English, Urdu, Saraiki, or Punjabi	hospitals or clinics	Yes	No	No	No
2875	Khan 2015	Patient delay and associated factors among breast cancer patients	2015	Pakistan	lower middle	Breast	Yes	No	No	No	One	Retrospective/Cross-sectional	80	All females with diagnosed breast cancer in any stage on clinical, pathological or radiological methods in Khyber Teaching Hospital (Pakistan) from December 2013 to December 2014 were included.	Patients not consenting to participation and those lost to follow up during the process of diagbosis and staging	hospitals or clinics	Yes	No	No	No
2877	Khanna 2017	Impact of patient demographics, tumor characteristics, and treatment type on treatment delay throughout breast cancer care at a diverse academic medical center	2017	USA	high	Breast	No	No	Yes	No	One	Retrospective/Cross-sectional	1130	Patients diagnosed with breast cancer between April 2004 and April 2014 at the study medical institution	Patients did not have complete biopsy information prior to surgery or biopsy was not performed at the study institution, treatment started .365 days after initial diagnosis, patients transferred their medical care to another institution after receiving their diagnosis, patients refused all care after receiving their diagnosis, or patients had metastatic disease from another primary cancer	hospitals or clinics	No	Yes	No	No
2882	Khorana 2019	Time to initial cancer treatment in the United States and association with survival over time: An observational study	2019	USA	high	Multiple	No	No	Yes	No	Two or more	Retrospective/Cross-sectional	3672561	Patients diagnosed between 2004–2013 with stages I-III breast, stages I-III colorectal, stages I-III prostate, stages I-II non-small cell lung cancer, stages I-III renal cancers and stages I-II pancreas cancers	No treatment given, first treatment occurred > 180 days after diagnosis, interval could not be determined, uncommon histology or uncommon presentations, such as male breast cancer.	cancer registry or similar large databases	No	No	Yes	No
2890	Kim 2016	Waiting Time Intervals for Non-small Cell Lung Cancer Diagnosis and Treatment in Alberta: Quantification of Intervals and Identification of Risk Factors Associated with Delays.	2016	Canada	high	Respiratory/thoracic	No	No	Yes	No	One	Retrospective/Cross-sectional	3009	All adult residents of Alberta with histologically confirmed, incident cases of potentially curable (stage I-III) non small cell lung cancer diagnosed from 2004 to 2011 from the Alberta Cancer Registry (International Classification of Diseases for Oncology [IDC-O] codes: 8070/3 Squamous Cell Carcinoma, 8140/3 Adenocarcinoma, 8012/3 Large Cell Carcinoma, 8046/3 Non-Small Cell Carcinoma)	Patients diagnosed or treated outside of Alberta, who had prior malignancies within 5 years of non small cell lung cancer diagnosis or if electronic medical records were not available for manual review in the event of missing data from the linked databases	cancer registry or similar large databases	No	No	Yes	No
2904	Kitano 2019	Factors associated with treatment delay in women with primary breast cancer who were referred to reproductive specialists	2019	Japan	high	Breast	No	No	Yes	No	One	Retrospective/Cross-sectional	58	Patients with primary breast cancer who had visited the reproductive centre at St. Luke’s International Hospital after referral from either the division of breast surgery or medical oncology at the National Cancer Center Hospital or at St. Luke’s Inter-national Hospital, betwen June 2007 and November 2015.	The exclusion criteria were patients (1) who had already started or completed breast cancer treatment including surgery, chemotherapy and endocrine therapy; (2) who did not receive either chemotherapy or endocrine therapy; (3) who had ductal carcinoma in situ and lobular carcinoma in situ; (4) whose cancer stage was Ia; (5) who could not continue cancer treatment in either institution and decline…	hospitals or clinics	No	Yes	No	No
2931	Kozak 2017	Multidisciplinary Clinics for Colorectal Cancer Care Reduces Treatment Time	2017	USA	high	Digestive/gastrointestinal	No	No	Yes	No	One	Retrospective/Cross-sectional	105	Patients with colorectal or squamous cell anal cancer who were evaluated at the multidisciplinary clinics (Cleveland) from January 2014 to October 2015 were retrospectively identified.	Patients evaluated for recurrent cancer, patients who had sought their first therapy elsewhere, patients seen at the MDC only after surgery (emergent surgery or unexpected intraoperative findings), patients with colorectal tumors other than adenocarcinoma; and those seen by 1 specialty only.	hospitals or clinics	No	Yes	No	No
2938	Kruger 2020	Prolonged time to treatment initiation in advanced pancreatic cancer patients has no major effect on treatment outcome: a retrospective cohort study controlled for lead time bias and waiting time paradox	2020	Germany	high	Digestive/gastrointestinal	No	No	Yes	No	One	Retrospective/Cross-sectional	297	Histologically or cytologically confirmed advanced pancreatic cancer (PC) patients (locally advanced or metastatic disease) who received palliative chemotherapy	Histology other than pancreatic adenocarcinoma, second malignancy, surgery in palliative intent, no imaging study prior to initiation of palliative chemotherapy or insufficient data quality.	hospitals or clinics	No	Yes	No	No
2941	Kulig 2016	Differences in prognosis of Siewert II and III oesophagogastric junction cancers are determined by the baseline tumour staging but not its anatomical location.	2016	Poland	high	Digestive/Gastrointestinal	No	Yes	No	No	One	Prospective cohort	243	Patients with resectable gastric cancer treated between 1998 and 2008 at seven university surgical centres cooperating in the Polish Gastric Cancer Study Group (PGCSG).	-	cancer registry or similar large databases	No	No	Yes	No
2984	Langenbach 2010	Why so late?!-delay in treatment of colorectal cancer is socially determined	2010	Germany	high	Digestive/gastrointestinal	Yes	No	No	No	One	Retrospective/Cross-sectional	123	Patients who had colonic or rectal carcinoma as primary diagnosis, first admittance to hospital due to this carcinoma, and elective or emergency admission.	-	other: unclear	Yes	No	No	No
2988	Largey 2016	Lung cancer interval times from point of referral to the acute health sector to the start of first treatment.	2016	Australia	high	Respiratory/thoracic	No	No	Yes	No	One	Retrospective/Cross-sectional	78	Patients admitted with a new diagnosis of lung cancer at one of the three principal referral hospitals in Victoria between 1 January and 30 June 2013	Mesothelioma or lung metastasis from another site, insufficient pathway for inclusion, missing data.	cancer registry or similar large databases	No	Yes	Yes	Yes
2998	Leroy 2019	Head and Neck Cancer in Belgium: Quality of Diagnostic Management and Variability Across Belgian Hospitals Between 2009 and 2014	2019	Belgium	high	Head and neck	No	No	Yes	No	One	Retrospective/Cross-sectional	8040	Patients with head and neck cancer diagnosed in the period 2009–2014, with a squamous cell carcinoma (SCC) of the oral cavity, oropharynx, hypopharynx, or larynx	Patients with multiple invasive tumors, patients who died around the time of diagnosis or who were lost to follow-up	cancer registry or similar large databases	No	No	Yes	No
3003	Letourneau 2017	Random start ovarian stimulation for fertility preservation appears unlikely to delay initiation of neoadjuvant chemotherapy for breast cancer	2017	USA	high	Breast	No	No	Yes	No	One	Retrospective/Cross-sectional	87	Being age 18–45 years old at FP consultation, having a recent non-metastatic breast cancer diagnosis with upcoming neoadjuvant chemotherapy, and having been seen for fertility preservation consultation	Patients who had metastatic breast cancer or did not ultimately undergo neoadjuvant chemotherapy	hospitals or clinics	No	Yes	No	No
3026	Li 2019	Patient and Care Delays of Breast Cancer in China.	2019	China	lower middle	Breast	Yes	No	Yes	Yes	One	Retrospective/Cross-sectional	1433	Female patients pathologically diagnosed with incident primary breast cancer recruited from the First and the Second Affiliated Hospitals and the Cancer Center of Sun Yat-sen University in Guangzhou, China, from October 2008 to March 2012.	Women with a history of any cancers	hospitals or clinics	No	Yes	No	No
3029	Liao 2017	Association between the diagnosis-to-treatment interval and overall survival in Taiwanese patients with oral cavity squamous cell carcinoma.	2017	Taiwan	high	Head and neck	No	No	Yes	No	One	Retrospective/Cross-sectional	18677	All patients who received a diagnosis of OSCC between 2004 and 2010 (International Classification of Diseases for Oncology, Third Edition [ICD-O-3] codes: lip cancer [C00.0; C00.1; C00.2; C00.3;C00.4; C00.5; C00.6; C00.8; C00.9], tongue cancer[C02.0; C02.1; C02.2; C02.3; C02.8; C02.9], alveolarridge cancer [C03.0; C03.1; C03.9], floor of mouth cancer [C04.0; C04.1; C04.8], hard palate cancer [C05…	Presence of an in situ carcinoma, previous history of cancer, unknown staging, presence of stage IVC disease (i.e. M1 status), unknown treatment and DTI>365 days.	cancer registry or similar large databases	No	No	Yes	No
3030	Liao 2019	Association of Delayed Time to Treatment Initiation With Overall Survival and Recurrence Among Patients With Head and Neck Squamous Cell Carcinoma in an Underserved Urban Population	2019	USA	high	Head and neck	No	No	Yes	No	One	Retrospective/Cross-sectional	956	Patients with squamous cell carcinoma of the head and neck region (lip/oral cavity, oropharynx, hypopharynx, larynx, nasopharynx, and nose/sinus) were identified through the Montefiore Medical Center Cancer Registry. Patients were treated with radiotherapy (RT), chemoradiotherapy (CRT), surgery alone, or surgery with adjuvant RT/CRT. Patients treated at the study center between 2005 and 2017.	Patients who had stage IVC cancer/metastatic disease, patients who underwent noncurative palliative treatment, patients who received chemotherapy only, and patients who had a TTI of 0 (reflecting a coding error)	cancer registry or similar large databases	No	No	Yes	No
3037	Lim 2016	Time to diagnosis of Type I or II invasive epithelial ovarian cancers: a multicentre observational study using patient questionnaire and primary care records.	2015	UK	high	Gynecologic	Yes	Yes	No	Yes	One	Retrospective/Cross-sectional	194	women aged ≥45 years with primary EOC (International Classification of Diseases tenth revision, code C56) who were recruited before definitive diagnosis or treatment from ten centres across England, Wales and Northern Ireland between February 2006 and February 2008	-	other: multicenter study	Yes	Yes	No	Yes
3058	LoboViannaCabral 2019	Social vulnerability and breast cancer: differentials in the interval between diagnosis and treatment of women with different sociodemographic profiles	2019	Brazil	upper middle	Breast	No	No	Yes	No	One	Retrospective/Cross-sectional	715	Women with confirmed diagnosis of primary breast cancer and classified as C50 (International Classification of Diseases, version 10), regardless of age, who received their first treatment (surgery, chemotherapy/hormone therapy or radiation therapy) in ten municipal oncology units, from 2010 to 2013.	Indigenous and yellow women, cases with ZIP codes from different municipalities and patients with duplicate records; patients with missing data	hospitals or clinics	No	No	Yes	No
3066	Lokanatha 2020	Socioeconomic and administrative factors associated with treatment delay of esophageal and gastric carcinoma: Prospective study from a tertiary care centre in a developing country	2020	India	low	Digestive/gastrointestinal	Yes	No	Yes	Yes	Two or more	Prospective cohort	176	Newly diagnosed Patients above 18 years with Biopsy-proven gastric or esophageal cancer- adenocarcinoma and squamous cell carcinoma histology being treated at Kidwai Memorial Institute of Oncology	Other histologies of cancer	hospitals or clinics	Yes	Uncertain	No	No
3098	Lyratzopoulos 2015	The relative length of the patient and the primary care interval in patients with 28 common and rarer cancers.	2015	UK	high	Multiple	Yes	No	No	No	Two or more	Retrospective/Cross-sectional	639	Patients aged 15 years or older who had first presented to a general practitioner and were subsequently diagnosed with one of 28 cancers (i.e., bladder, brain, breast, cervical, colorectal, endometrial, gallbladder, laryngeal, leukaemia, liver, lung, lymphoma, melanoma, mesothelioma, myeloma, oesophageal, oropharyngeal, ovarian, pancreatic, prostate, renal, sarcoma, small intestine, stomach, test…	Screening detected cancers, non-melanoma skin cancer, missing interval data.	cancer registry or similar large databases	No	No	Yes	No
3112	Macia 2013	Time from (clinical or certainty) diagnosis to treatment onset in cancer patients: the choice of diagnostic date strongly influences differences in therapeutic delay by tumor site and stage.	2013	Spain	high	Multiple	No	No	Yes	No	Two or more	Retrospective/Cross-sectional	5070	Patients with breast, colorectal, lung, prostate, or cervical cancers diagnosed between 1992 and 2006	Cases diagnosed or treated in other centers; cases diagnosed by autopsy; localized lymphomas of the lung, colorectum, and breast, localized prostate cancer, and colorectal carcinoma in situ	hospitals or clinics	No	Yes	No	No
3121	Majeed 2018	TIME DELAY BARRIERS IN DIAGNOSIS AND TREATMENT OF CANCER	2018	Pakistan	lower middle	Multiple	Yes	No	Yes	Yes	Two or more	Retrospective/Cross-sectional	673	Patients with cancer from the Lahore discrict	Patients who were unable to speak or lacked the capacity to communicate	hospitals or clinics	Yes	Uncertain	No	No
3168	Maslach 2013	Waiting time for treatment of women with breast cancer in Podlaskie Voivodeship (Poland) in view of place of residence. A population study.	2013	Poland	high	Breast	No	No	Yes	No	One	Retrospective/Cross-sectional	499	Patients diagnosed with a primary invasive breast cancer reported to the Cancer Registry in Bialystok between 2001 and 2002	-	cancer registry or similar large databases	No	No	Yes	No
3171	Mateo 2020	Time to Surgery and the Impact of Delay in the Non-Neoadjuvant Setting on Triple-Negative Breast Cancers and Other Phenotypes	2020	USA	high	Breast	No	No	Yes	No	One	Retrospective/Cross-sectional	77805	Women diagnosed with stage I–III breast cancer	Male patients, inflammatory breast cancer, in situ or metastatic disease, prior cancers, receipt of neoadjuvant chemotherapy, radiation therapy, hormone treatment, or immunotherapy; missing diagnosis or treatment information	cancer registry or similar large databases	No	No	Yes	No
3179	Maurer 2018	Diagnosis-to-Treatment Interval Is an Important Clinical Factor in Newly Diagnosed Diffuse Large B-Cell Lymphoma and Has Implication for Bias in Clinical Trials.	2018	Multiple (USA, France, Belgium Switzerland)	high	Hematologic/blood	No	No	Yes	No	One	RCT	2430	MER: Adult patients with newly diagnosed diffuse large-B cell lymphoma without prior lymphoma history. LYSA: Patients with diffuse large-B cell lymphoma older than 18 years	MER: patients with primary CNS lymphoma, posttransplant lymphoproliferative disorders, and primary mediastinal B-cell lymphoma	other: a study within two RCTs	No	Yes	No	No
3207	Medeiros 2019	Factors influencing delay in symptomatic presentation of breast cancer in Brazilian women	2019	Brazil	upper middle	Breast	Yes	No	No	No	One	Retrospective/Cross-sectional	388	A cohort of patients presenting signs or symptoms of breast cancer (International Classification of Diseases‐ ICD −10:C50) admitted to the Hospital of Cancer III (HCIII) between 2 October 2014 and 30 April 2015.	Women under the age of 18 or over the age of 80, women with prior history of neoplastic disease and those who were not able to answer the questionnaire due to clinical or physiological conditions; women asymptomatic at diagnosis, without final breast cancer diagnosis (related to the current consultation), with a previous cancer, and who received oncologic treatment in another institution.	hospitals or clinics	Yes	No	No	No
3212	Morse 2018	Treatment delays in laryngeal squamous cell carcinoma: A national cancer database analysis	2018	USA	high	Head and neck	No	No	Yes	No	One	Retrospective/Cross-sectional	33819	Patients in the NCDB treated for laryngeal squamous cell carcinoma from 2004 to 2013 with surgery, radiation, or both—with or without chemotherapy	Patients with Tis (tumor stage), TX or T0 stage or who received chemotherapy or radiation prior to surgery (i.e., induction therapy) were excluded. Patients with distant metastases at diagnosis were also excluded. Surgery plus chemotherapy without radiation is not a recommended treatment regimen in the absence of emergent metastatic disease, and these patients were excluded. Patients with radioth…	cancer registry or similar large databases	No	No	Yes	No
3213	Morse 2018	Treatment Times in Salivary Gland Cancer: National Patterns and Association with Survival.	2018	USA	high	Head and neck	No	No	Yes	No	One	Retrospective/Cross-sectional	5953	Patients with major salivary gland cancer diagnosed from 2004 to 2013 in the USA's National Cancer Database (NCDB) who were treated with primary surgery, with or without adjuvant radiation or chemoradiation. ICD-O-3 topography codes C079 to C089 (parotid, sub-mandibular, sublingual, overlapping, and major salivary gland not otherwise specified) were included. Patients with adenocarcinoma (8140 an…	Patients diagnosed before 2004. Other histologic subtypes, including squamous cell carcinoma. Specific exclusion criteria included age < 18 years; metastases at diagnosis; T0, TX, or TIS pathologic stage; treatment at a non-CoC facility; previous primary cancer; not treated with surgery; and missing data on comorbidities, pathologic stage, treatment, surgical margins, and facility. Patients with …	cancer registry or similar large databases	No	No	Yes	No
3215	Morse 2018	National treatment times in oropharyngeal cancer treated with primary radiation or chemoradiation	2018	USA	high	Head and neck	No	No	Yes	No	One	Retrospective/Cross-sectional	3044	Patients in the National Cancer Database (NCDB) diagnosed with oropharyngeal squamous cell cancer between 2010 and 2013 and treated with radiatoin therapy (RT) or concurrent chemoradiation (CCRT).	Chemotherapy initiation more than 30 days before radiation, radiation duration less than 35 days, treatment at a non-NCDB facility and incomplete information on staging, treatment, vital status, and HPV status.	cancer registry or similar large databases	No	No	Yes	No
3226	Mucha-Malecka 2019	Prognostic factors in patients with T1 glottic cancer treated with radiotherapy	2019	Poland	high	Head and neck	No	No	Yes	No	One	Retrospective/Cross-sectional	569	Patients with T1N0M0 laryngeal cancer, treated at the Center of Oncology in Cracow between 1977 and 2007.	None	hospitals or clinics	No	Yes	No	No
3232	Mujar 2013	Delays in time to primary treatment after a diagnosis of breast cancer: Does it impact survival?	2013	Malaysia	upper middle	Breast	No	No	Yes	No	One	Retrospective/Cross-sectional	648	Patients treated at the study hospital between 1st January 2004 and 31st December 2005.	Patients who did not undergo subsequent treatment.	hospitals or clinics	No	Yes	No	No
3241	Murchie 2020	Cancer diagnosis in Scottish primary care: Results from the National Cancer Diagnosis Audit	2020	UK	high	Multiple	No	Yes	No	No	Two or more	Retrospective/Cross-sectional	1564	All incident cancer cases in 2014 (excluding non-melanoma skin cancer) in Scotland whose records were analyzed by the general practices that participated in the audit.	-	cancer registry or similar large databases	Yes	Yes	No	Yes
3279	Neal 2014	Comparison of cancer diagnostic intervals before and after implementation of NICE guidelines: analysis of data from the UK General Practice Research Database.	2014	UK	high	Multiple	No	Yes	No	No	Two or more	Retrospective/Cross-sectional	3605	A new record of a primary diagnosis of 15 types of inciden tcancer (breast, lung, colorectal, gastric, oesophageal, pancreatic,kidney, bladder, testicular, cervical, endometrial, leukaemia,myeloma, lymphoma, and head and neck) between 2001-2002, at least 1 year of complete GPRD records, and age older than 40.	-	cancer registry or similar large databases	No	Yes	Yes	Yes
3297	Nieminen 2018	Causes for delay before specialist consultation in head and neck cancer.	2018	Finland	high	Head and Neck	Yes	No	No	No	One	Retrospective/Cross-sectional	142	All new adult head and neck cancer patients, but not those with thyroid cancer, treated at the Department of Otorhinolaryngology–Head and Neck Surgery at the Helsinki University Hospital over a one-year period (14 January 2015 through 14 January 2016).	Patients with a previous head and neck cancer and patients incapable of understanding or completing the questionnaire (due to, for example, dementia).	hospitals or clinics	Yes	No	No	No
3299	Nieminen 2020	Factors influencing patient and health care delays in Oropharyngeal Cancer	2020	Finland	high	Head and neck	Yes	No	Yes	Yes	One	Retrospective/Cross-sectional	83	Patients with newly diagnosed oropharyngeal squamous cell carcinoma seen at the Department of Otorhinolaryngology–Head and Neck Surgery, Helsinki University Hospital (Helsinki, Finland) between 14 January 2016 and 14 January 2018.	Patients with a previous head or neck cancer or incapable of understanding or completing the questionnaire due to dementia, a language barrier or other reasons. Patients who did not return the questionnaire were also excluded.	hospitals or clinics	Yes	Yes	No	Yes
3300	Lawaetz 2018	Improved survival of head and neck cancer patients in Greenland.	2018	Greenland	high	Head and neck	No	No	Yes	No	One	Retrospective/Cross-sectional	98	All patients resident in Greenland diagnosed with head and neck cancer between 1 June 2005 and 31 December 2012	None	cancer registry or similar large databases	No	Yes	Yes	Yes
3316	Lee 2016	Investigating Patient and Physician Delays in the Diagnosis of Head and Neck Cancers: a Canadian Perspective.	2016	Canada	high	Head and neck	Yes	Yes	No	Yes	One	Retrospective/Cross-sectional	28	Diagnosed with a head and neck cancer, could communicate adequately in English or had a translator available, and was mentally and physically well enough to participate	-	hospitals or clinics	Yes	No	No	No
3319	Lee 2019	The impact of diagnostic wait time on the survival of patients with diffuse large B-cell lymphoma: effect modification by the International Prognostic Index.	2019	Japan	high	Hematologic/blood	No	Yes	No	No	One	Retrospective/Cross-sectional	193	Newly diagnosed and histologically proven diffuse large B cell lymphoma not otherwise specified, age older than 18 years at the time of diagnosis	Central nervous system (CNS) involvement, post-transplant lymphoproliferative disorder, and composite consisting of DLBCL plus indolent NHL (transformed DLBCL). Patients with human immunodeficiency virus and without the data and documentation of treatment and/or prognosis were also excluded	hospitals or clinics	No	Yes	No	No
3332	Leon-Rodriguez 2017	Breast self-exam and patient interval associate with advanced breast cancer and treatment delay in Mexican women.	2017	Mexico	upper middle	Breast	Yes	No	No	No	One	Retrospective/Cross-sectional	174	Newly diagnosed breast cancer patients, who received first-line treatment at Instituto Nacional de Ciencias Medicas y Nutricion Salvador Zubiran).	Patients receiving treatment at another institution, patients with incomplete or unknown treatment (chemotherapy or surgery) dates, as well as patients whose tumors were detected by clinical breast exam	hospitals or clinics	No	Yes	No	No
3338	Nikonova 2015	Predictors of delay in diagnosis and treatment in diffuse large B-cell lymphoma and impact on survival	2015	Canada	high	Hematologic/blood	Yes	No	No	No	One	Retrospective/Cross-sectional	278	Patients referred to the Odette Cancer Centre (OCC) between 2002 and 2010 with the diagnosis of diffuse large B-cell lymphoma or transformed DLBCL and identified from the OCC database	Patients diagnosed with indolent lymphoma at the time of initial OCC haematologist assessment were excluded if they transformed only on subsequent follow-up; Patients with human immunodeficiency virus or central nervous system involvement at diagnosis	hospitals or clinics	No	No	Yes	No
3341	Nishida 2019	Impact of time from diagnosis to chemotherapy in advanced gastric cancer: A Propensity Score Matching Study to Balance Prognostic Factors	2019	Japan	high	Digestive/gastrointestinal	No	No	Yes	No	One	Retrospective/Cross-sectional	110	Patients with advanced gastric cancer at Toyonaka Municipal Hospital between April 2012 and July 2018.	Patients with resectable cancer but that were judged unfit for definitive surgery, and patients who received supportive care because they were unfit for chemotherapy.	hospitals or clinics	No	Yes	No	No
3375	O'Callaghan 2017	Prostate cancer outcomes and delays in care.	2017	Australia	high	Genitourinary	No	No	Yes	No	One	Retrospective/Cross-sectional	3140	Patients with prostate cancer diagnosed between 1998 and December 2013 and identified in the database with available data relating to a diagnosis and treatment dates.	Patients a) without previous biopsy, b) diagnosed using transurethral resection of the prostate and c) in whom PSA value immediately prior to biopsy were not available.	cancer registry or similar large databases	No	No	Yes	No
3413	Ozturk 2015	Delay in Diagnosis of Testicular Cancer; A Need for Awareness Programs.	2015	Netherlands	high	Genitourinary	Yes	No	No	No	One	Retrospective/Cross-sectional	60	All patients diagnosed with testicular cancer of all stages at the Department of Surgical Oncology, University Medical Center Groningen (UMCG), the Netherlands with sufficient command of the Dutch language.	Patients with a psychiatric condition.	hospitals or clinics	Yes	No	No	No
3415	Pace 2015	Delays in Breast Cancer Presentation and Diagnosis at Two Rural Cancer Referral Centers in Rwanda.	2015	Rwanda	low	Breast	Yes	Yes	No	Yes	One	Retrospective/Cross-sectional	144	Women aged 21 and older who were presenting with a breast complaint and abnormal breast examination findings to the twice-weekly oncology clinics at Butaro or Rwinkwavu Hospitals. Patients with pathologically confirmed breast cancer were included only.	-	hospitals or clinics	Yes	Yes	No	Yes
3419	Pakseresht 2014	Stage at Diagnosis and Delay in Seeking Medical Care Among Women With Breast Cancer, Delhi, India	2014	India	low	Breast	Yes	No	No	No	One	Retrospective/Cross-sectional	172	All women diagnosed with primary breast cancer from January 2007 to December 2009 who had not started cancer treatment and admitted to surgery ward located in Lok Nayak Hospital, New Delhi. Women were included if they were willing to participate and able to answer a questionnaire.	Women with a history or recurrence of breast cancer, having metastasis at the time of diagnosis, reconstructive surgeries, severe psychiatric illness or any other cancer.	hospitals or clinics	Yes	No	No	No
3427	Panda 2020	Delays in Diagnosis of Cervical Cancer Among Women Attending Tertiary Care Cancer Diagnostic Hospitals in Bhubaneswar, India	2020	India	low	Gynecologic	Yes	No	No	No	One	Retrospective/Cross-sectional	122	Women with cervical cancer diagnosed by histopathological examination at one of three tertiary care cancer diagnostic hospitals of Bhubaneswar, the capital city of Odisha situated at the eastern region of India.	Critically ill, mentally ill patients, patients who did not provide consent.	hospitals or clinics	Yes	Yes	No	Yes
3428	Pande 2019	Evaluation of the clinical and economic impact of delays to surgery in patients with periampullary cancer	2019	UK	high	Digestive/Gastrointestinal	No	No	Yes	No	One	Retrospective/Cross-sectional	483	All consecutive patients who underwent surgical exploration for potentially resectable periampullary malignancy(pancreatic ductal adenocarcinoma, cholangiocarcinoma and ampullary carcinoma) at University Hospitals Birmingham from January 2011 to December 2016.	Patients who received neoadjuvant chemotherapy.	hospitals or clinics	No	Yes	No	No
3429	Pang 2019	Implementation of submandibular gland transfer: A multi-institutional study of feasibility and time to treatment	2019	USA	high	Head and neck	No	No	Yes	No	One	Retrospective/Cross-sectional	49	All adults (age ≥18 years) head and neck malignancy with definitive or adjuvant RT who underwent SMGT at three academic centers and their affiliates: Johns Hopkins Hospital (JHH), University of California–San Diego (UCSD), and University of Nevada–Las Vegas (UNLV) from June 23, 2004, to September 10, 2017, at UNLV; March 6, 2016, to September 10, 2017, at UCSD; and January 29, 2016, to September …	Patients with oral cavity cancer.	hospitals or clinics	No	Yes	No	No
3438	Park 2016	A Retrospective Analysis of the Effect on Survival of Time from Diagnosis to Neoadjuvant Chemotherapy to Cystectomy for Muscle Invasive Bladder Cancer	2016	USA	high	Genitourinary	No	No	Yes	No	One	Retrospective/Cross-sectional	201	Patients who received neoadjuvat chemotherapy and underwent radical cystectomy between 1996 and 2014.	Patients with known clinical metastatic disease or noninvasive disease, with tumor with small cell histology, who received concurrent chemoradiation therapy and whose data were incomplete for analysis.	hospitals or clinics	No	Yes	No	No
3443	Parsons 2015	Breast cancer treatment delays in a majority minority community: Is there a difference?	2015	USA	high	Breast	No	No	Yes	No	One	Retrospective/Cross-sectional	362	Female, age 18 years and higher, and diagnosed with breast cancer between 2009 and 2011 and had to have received treatment at the large National Cancer Institute (NCI), USA.	None	hospitals or clinics	No	Yes	No	No
3451	Patel 2012	Disparities in head and neck cancer: Assessing delay in treatment initiation	2012	USA	high	Head and neck	No	Yes	Yes	Yes	One	Retrospective/Cross-sectional	110	Patients treated for head and neck cancers at Stroger Hospital between 2005 and 2007.	Patients with non-squamous cell carcinoma pathology, previously treated HNC, or inadequate follow-up	hospitals or clinics	No	Yes	No	No
3458	Pedersen 2013	Patient delay in colorectal cancer patients: associations with rectal bleeding and thoughts about cancer.	2013	Denmark	high	Digestive/gastrointestinal	Yes	No	No	No	One	Retrospective/Cross-sectional	136	All incident colon cancer (ICD-10 code: C18) and rectal cancer (ICD-10 code: 19–20) patients during a 1-year period from 1 September 2004 to 31 August 2005 in the County of Aarhus, Denmark	Patients younger than 18 years, patients with recurrent cancer, patients who did not provide the dates necessary for the calculation of the patient interval.	cancer registry or similar large databases	Yes	No	Yes	Yes
3461	Qu 2019	Delays in prostate cancer care within a hospital network in Victoria, Australia	2019	Australia	high	Genitourinary	No	No	Yes	No	One	Retrospective/Cross-sectional	230	Patients who were referred to our urology unit between January 2015 and January 2017 and who subsequently underwent prostate biopsy or definitive management within the same hospital network.	The biopsy completed was not patients' first biopsy; they were not referred for an abnormal prostate-specific antigen (PSA) value; or any patients with insufficient referral data or PSA biochemical records.	hospitals or clinics	No	Yes	No	No
3470	Rabiu 2013	Delays in presentation and management of ovarian cancer in Lagos, Nigeria	2013	Nigeria	lower middle	Gynecologic	Yes	No	No	No	One	Retrospective/Cross-sectional	37	All histologically confirmed epithelial ovarian cancer patients managed at the Lagos State University Teaching Hospital from January 2004 to December 2008	-	hospitals or clinics	No	Yes	No	No
3472	Radzikowska 2013	Influence of delays in diagnosis and treatment on survival in small cell lung cancer patients.	2013	Poland	high	Respiratory/thoracic	Yes	Yes	Yes	Yes	One	Retrospective/Cross-sectional	3479	Small cell lung cancer (SCLC) patients collected in the Register of National Institute of Tuberculosis and Lung Diseases in Warsaw, Poland between 1995-1998.	nr	cancer registry or similar large databases	Yes	No	Yes	Yes
3481	Ramey 2018	Demographic disparities in delay of definitive chemoradiation for anal squamous cell carcinoma: a nationwide analysis	2018	USA	high	Digestive/Gastrointestinal	No	No	Yes	No	One	Retrospective/Cross-sectional	12546	Patients (ages 18 and above) diagnosed with anal cancer between 2004 and 2014 who were treated with concurrent chemoradiation (defined as chemotherapy and RT starting within 7 days of each other).	Patients treated with surgery, chemotherapy alone, RT alone, brachytherapy alone, radiation of unspecified type, or non-concurrent chemoradiation; patients receiving non-standard radiation modalities for anal cancer treatment (e.g., orthovoltage, strontium, Gamma Knife, etc.); patients with an unknown time to treatment initiation (TTI), TTI of 0 days, or TTI greater than 365 days (given concern t…	cancer registry or similar large databases	No	No	Yes	No
3506	Redaniel 2015	Diagnostic Intervals and Its Association with Breast, Prostate, Lung and Colorectal Cancer Survival in England: Historical Cohort Study Using the Clinical Practice Research Datalink	2015	UK	high	Multiple	No	Yes	No	No	Two or more	Retrospective/Cross-sectional	22051	From all patients who were registered in the Clinical Practice Research Datalink (CPRD), patients diagnosed with female breast, colorectal, lung and prostate cancers between January 1, 1998 and December 31, 2009, who were 15 years and older at the time of diagnosis	Patients diagnosed with secondary cancers, in situ cancers ordiagnosed via death certificates (DCO) or autopsy only	cancer registry or similar large databases	No	Uncertain	Yes	No
3507	Redondo 2009	Prognostic implications of emergency admission and delays in patients with breast cancer	2009	Spain	high	Breast	No	No	Yes	No	One	Retrospective/Cross-sectional	411	Patients histologically diagnosed with breast cancer at the Costa del Sol Hospital, Marbella, Spain between 1 January 1996 and 31 December 2001.	-	hospitals or clinics	No	Yes	Yes	Yes
3515	Renzi 2010	Delay in diagnosis and treatment of squamous cell carcinoma of the skin.	2010	Italy	high	Skin	Yes	No	No	No	One	Retrospective/Cross-sectional	308	Patients aged ≥18 years who had undergone surgical removal of cutaneous squamous cell carcinoma (SCC) at IDI Hospital between 2004 and 2006 for histologically confirmed cutaneous SCC within the last 24 months	Genital and oral squamous cell carcinamos (SCC), keratoacanthoma, organ transplant recipients, recurrent SCC, physical/cognitive impairment preventing the interview, actinic keratoses and superficial low risk SCCs treated by cryotherapy, photodynamic therapy or other methods.	hospitals or clinics	Yes	No	No	No
3535	Robinson 2009	Diagnostic delay experienced among gynecological cancer patients: a nationwide survey in Denmark.	2009	Denmark	high	Gynecologic	Yes	No	No	No	Two or more	Retrospective/Cross-sectional	496	All women receiving their first treatment for cervical, endometrial, or ovarian cancer between 1 October 2006 and 1 December 2007 in four of the five centers for gynecological cancer surgery in Denmark.	Dementia, poor eye sight, admittance to hospice, inability to speak Danish, unavailable address and deaht by the time of the survey.	hospitals or clinics	Yes	No	No	No
3549	Memon 2013	Reasons for patient's delay in diagnosis of breast carcinoma in Pakistan.	2013	Pakistan	lower middle	Breast	Yes	No	No	No	One	Retrospective/Cross-sectional	100	Female patients diagnosed with breast carcinoma (of any histological type) admitted to the Surgical and Oncology units of Civil Hospital Karachi, Pakistan over a period of six months (July 2012-Dec 2012).	-	hospitals or clinics	Yes	No	No	No
3553	Menon 2019	Time intervals and routes to diagnosis for lung cancer in 10 jurisdictions: cross-sectional study findings from the International Cancer Benchmarking Partnership (ICBP)	2019	Multiple (UK, Canada, Sweden, Denmark)	high	Respiratory/thoracic	Yes	Yes	Yes	Yes	One	Retrospective/Cross-sectional	1847	In each of the 10 participating jurisdictions (Victoria (Australia), Manitoba, Ontario (Canada), Denmark, Norway, Sweden Northern Ireland, England, Scotland and Wales), consecutive patients aged >40 years, newly diagnosed with malignant lung or bronchus cancer (ICD-10 (10th revision of the International Statistical Classification of Diseases and Related Health Problems): C34.0-C34.9; ICD-O-3 beha…	Previous lung or synchronous cancers	cancer registry or similar large databases	Yes	Uncertain	Yes	Yes
3564	Millas 2015	Treatment delays of colon cancer in a safety-net hospital system	2015	USA	high	Digestive/gastrointestinal	No	No	Yes	No	One	Retrospective/Cross-sectional	202	Colon cancer patients treated in the Harris Health System (HHS) between May 2008 and May 2012.	None.	hospitals or clinics	No	Yes	No	No
3570	Mimouni 2020	The Care Pathway Delays of Cervical Cancer Patient in Morocco	2020	Morocco	lower middle	Gynecologic	Yes	No	Yes	Yes	One	Retrospective/Cross-sectional	172	Women registered with the diagnosis of invasive cervical cancer.	Women whose histopathology confirmed the absence of malignancy and that cancer was not the first primary cancer.	hospitals or clinics	Other: Uncertain	Yes	No	No
3577	Mirfarhadi 2017	Predictive Factors for Diagnosis and Treatment Delay in Iranian Women with Breast Cancer	2017	Iran	upper middle	Breast	Yes	No	No	No	One	Retrospective/Cross-sectional	232	A definite diagnosis of cancer within the last two years, and willingness to participate in the study.	None	hospitals or clinics	Yes	No	No	No
3588	Mokdad 2016	Implementation of a Voice Messaging System is Associated With Improved Time-to-Treatment and Overall Survival in Patients With Hepatocellular Carcinoma	2016	USA	high	Digestive/gastrointestinal	No	No	Yes	No	One	Retrospective/Cross-sectional	96	All patients with hepatocellular carcinoma diagnosed at UT Southwestern Medical Center (Texas, USA) between February 2008 and January 2012 were identified	We excluded patients who had a liver mass without either characteristic imaging (arterial enhancement with delayed washout) or histologic confirmation. Patients with sonographic findings consistent with a liver mass did not trigger the VMS and therefore were not included in the current study.	hospitals or clinics	No	Yes	No	No
3602	Moodley 2018	From symptom discovery to treatment - women's pathways to breast cancer care: a cross-sectional study.	2018	South Africa	upper middle	Breast	Yes	Yes	Yes	Yes	One	Retrospective/Cross-sectional	201	Women with breast cancer diagnosed at a tertiary hospital in the Western Cape Province, SA, between May 2015 and May 2016.	-	hospitals or clinics	Yes	Yes	No	Yes
3620	Morse 2019	Hypopharyngeal Cancer Treatment Delays: Benchmarks and Survival Association	2019	USA	high	Head and neck	No	No	Yes	No	One	Retrospective/Cross-sectional	4772	Patients in the NCDB who were diagnosed with and treated for hypopharyngeal squamous cell carcinoma (2004-2013); Cohort 1 included patients treated with primary radiation, with or without chemotherapy, cohort 2 included patients treatment with induction chemotherapy	Previous primary cancer, metastases at diagnosis, treatment at a non-NCDB facility, no treatment or incomplete treatment information, incomplete treating facility information, and missing information on vital status or follow-up	cancer registry or similar large databases	No	No	Yes	No
3622	Roland 2013	Is timing to delivery of treatment a reliable measure of quality of care for patients with colorectal adenocarcinoma?.	2013	USA	high	Digestive/gastrointestinal	No	No	Yes	No	One	Retrospective/Cross-sectional	592	Patients diagnosed with primary colon and rectal carcinoma at the main campus of UT Southwestern Medical Center in Dallas, Texas, treated at either Parkland Health and Hospital Systems (county) or University Hospital-St. Paul (university) from January 1, 2000, to October 31, 2008	Patients diagnosed with primary appendiceal cancer treated or diagnosed initially at an outside facility or who underwent an emergency procedure	hospitals or clinics	No	Yes	No	No
3624	Romanoff 2017	Association of Previous Clinical Breast Examination With Reduced Delays and Earlier-Stage Breast Cancer Diagnosis AmongWomen in Peru	2017	Peru	upper middle	Breast	Yes	No	No	No	One	Retrospective/Cross-sectional	109	All patients with breast cancer who visited a surgeon at Instituto Regional de Enfermedades Neoplásicas (Trujillo, Peru) from February 1 through May 31, 2015	None	hospitals or clinics	Yes	No	No	No
3666	Samson 2015	Effects of Delayed Surgical Resection on Short-Term and Long-Term Outcomes in Clinical Stage I Non-Small Cell Lung Cancer.	2015	USA	high	Respiratory/thoracic	No	No	Yes	No	One	Retrospective/Cross-sectional	55653	Patients with clinical stage I non-smal cell lung cancer (NSCLC) undergoing resection from January 2000 to December 2012 with information on the National Cancer Database (NCBD)	nr	cancer registry or similar large databases	No	No	Yes	No
3682	Sargeran 2009	Delayed diagnosis of oral cancer in Iran: challenge for prevention.	2009	Iran	upper middle	Head and Neck	Yes	Yes	No	Yes	One	Retrospective/Cross-sectional	100	Patients with primary oral squamous cell carcinoma (ICD-10 sites C01 to C06) (WHO, 2003) who were referred to one of three hospitals universities in Teheran.	Patients with a previous history of other cancers along with patients who failed to sign the patient informed consent form for participation in the study.	hospitals or clinics	Yes	Yes	No	Yes
3691	Sawicki 2013	Reasons for delay in diagnosis and treatment of lung cancer among patients in Lublin Voivodeship who were consulted in Thoracic Surgery Department	2013	Poland	high	Respiratory/thoracic	Yes	No	No	No	One	Retrospective/Cross-sectional	300	Patients who were consulted in the Thoracic Surgery Outpatient Clinic or who were hospitalized in the Department of Thoracic Surgery in the period between 2 January 2010 – 7 January 2011 were included in the study. All patients had the diagnosis of lung cancer confirmed by histological examination.	-	hospitals or clinics	Yes	No	No	No
3712	Schutte 2020	Impact of optimizing diagnostic workup and reducing the time to treatment in head and neck cancer	2020	Netherlands	high	Head and neck	No	No	Yes	No	One	Retrospective/Cross-sectional	486	All consecutive patients with suspected head and neck cancer (HNC) diagnosed in 2009 and 2014 and treated with curative intent at the Radboud University Medical Center in Nijmegen were included. Primary epithelial tumors of the lip, oral cavity, oropharynx, nasal vestibule, hypopharynx, larynx, and external auditory canal were included; all tumor types (except lymphomas) of the nasal cavity, para…	Recurrence, secondary HNC (except neck), nonepithelial, nonmalignant, no or palliative treatment, previous treatment at other institution, died before diagnosis.	hospitals or clinics	No	Yes	No	No
3726	Seiber 2015	Disparities in Colorectal Cancer Treatment Delay Within Appalachia--The Role of For-Profit Hospitals.	2015	USA	high	Digestive/Gastrointestinal	No	No	Yes	No	One	Retrospective/Cross-sectional	4907	Cases with adenocarcinoma malignant behavior, with a first primary nonconcurrent tumor, no inpatient surgery for other cancers, patients of age greater than 65, cases had to be fee for service Medicare enrolled in parts A & B during 1 year prior and 1 year after the diagnosis or until patient’s death, have American Joint Committee on Cancer (AJCC) stage I-III, and have treatment recorded during t…	Inconsistent cases, histopathology other than adenocarcinoma, missing behavior (or carcinoma in situ), concurrent or multiple tumors, age<66, Medicare linkage inconsistencies or incomplete data, patients with no primary couse treatment (up yo 1 year after diangosis).	cancer registry or similar large databases	No	No	Yes	No
3728	Sekeres 2009	Time from diagnosis to treatment initiation predicts survival in younger, but not older, acute myeloid leukemia patients	2009	USA	high	Hematologic/blood	No	No	Yes	No	One	Retrospective/Cross-sectional	1317	Acute myeloid leukemia (AML) patients treated at Cleveland Clinic (CC) and the M. D. Anderson Cancer Center (MDA) from 1994 to 2005	Patients with acute promyelocytic leukemia, those younger than 17 years of age, with white blood cell counts (WBC) more than 50 000/mm3, diagnosed more than 3 months before therapy, not treated with cytarabine, who began therapy immediately on the date of diagnosis (because of the potential for a selection bias, as they may have been perceived to be “sicker” by the treating physician), and with i…	cancer registry or similar large databases	No	No	Yes	No
3730	Sell 2020	Symptoms and diagnostic delays in bladder cancer with high risk of recurrence: results from a prospective FinnBladder 9 trial	2020	Finland	high	Genitourinary	Yes	No	No	No	One	RCT	131	Patients with primary bladder cancer and with all questionnaire and clinical data available.	Eligibility was re-evaluated after transurethral resection of bladder tumor (TUR-BT), and if high-grade or invasive (≥pT1) carcinoma or no bladder cancer was observed, the patient was excluded from the main study. recurrent tumors were excluded because of unreliable data concerning symptom initiation. Patients were also excluded if they did not complete the questionnaires properly.	hospitals or clinics	Yes	No	No	No
3733	Seneviratne 2015	Treatment delay for Maori women with breast cancer in New Zealand.	2015	New Zealand	high	Breast	No	No	Yes	No	One	Retrospective/Cross-sectional	1264	All first primary incidental breast cancers, that is, invasive and ductal in-situ cancers (DCIS), diagnosed during the period of the study from 1 January 2005 through 31 December 2010 from the WBCR; women with surgery as first treatment with a pre-operatively confirmed breast cancer diagnosis	Women with no pre-operative pathological diagnosis of breast cancer (by a needle biopsy or punch biopsy), if their primary treatment was not surgery or if they received neo-adjuvant therapy	cancer registry or similar large databases	No	Yes	Yes	Yes
3742	Serrell 2019	Prostate cancer navigation: initial experience and association with time to care.	2019	USA	high	Genitourinary	No	No	Yes	No	One	Prospective cohort	1587	Patients with prostate cancer diagnosed between 2009 and 2015.	Unknown stage/grade, diagnosis at the time of cystopros-tatectomy, positive lymph nodes, or metastasis.	cancer registry or similar large databases	No	No	Yes	No
3754	Teppo 2009	Comorbidity and diagnostic delay in cancer of the larynx, tongue and pharynx.	2009	Finland	high	Head and Neck	Yes	Yes	No	Yes	One	Retrospective/Cross-sectional	221	All patients with cancer of larynx, pharynx and anterior mobile tongue diagnosed between January 1986 and December 1996 and treated in Oulu University Hospital (Finland).	None	hospitals or clinics	No	Yes	No	No
3776	Tolstrup 2017	Greenlandic patients with colorectal cancer: symptomatology, primary investigations and differences in diagnostic intervals between Nuuk and the rest of the country.	2017	Greenland	high	Digestive/Gastrointestinal	No	Yes	No	No	One	Retrospective/Cross-sectional	107	All patients living in Greenland and diagnosed with colorectal cancer by histological examination from 2008 through 2011. The following types of cancer were included: adenocarcinomas of glandular type, low differentiated adenocarcinomas, undifferentiated carcinomas, medullary carcinomas, signet ringcell carcinomas, adenosquamous carcinomas and mucinous adenocarcinomas	Patients with prior diagnosis of colorectal cancer and if the pathology findings were different from the histological characteristics stated in the inclusion criteria	cancer registry or similar large databases	No	Yes	Yes	Yes
3777	Tomaszewski 2014	Care transitions between hospitals are associated with treatment delay for patients with muscle invasive bladder cancer.	2014	USA	high	Genitourinary	No	No	Yes	No	One	Retrospective/Cross-sectional	22251	Adults 18 to 90 years old from the NCDB (USA) with urothelial carcinoma of the bladder undergoing radical cistectomy for analytical stage II-IV disease during 2003 to 2010.	Patients with a nonurothelial histological type, stage I or less, or an unknown stage or second primary cancer.	cancer registry or similar large databases	No	No	Yes	No
3790	Torring 2019	Advanced-stage cancer and time to diagnosis: An International Cancer Benchmarking Partnership (ICBP) cross-sectional study.	2019	Multiple (UK, Canada, Australia, Denmark)	high	Multiple	No	Yes	No	No	Two or more	Retrospective/Cross-sectional	2728	All patients with newly diagnosed breast, colorectal, lung or ovarian cancers from cancer registries and hospital registries in 10 jurisdictions across the UK (Wales, England, Scotland and Northern Ireland), Scandinavia (Denmark, Sweden and Norway), Canada (Ontario and Manitoba) and Australia (Victoria) during 2013–2015.	Patients below the age of 40 years with a prior history of cancer in the same site, or two or more primary cancers, patients from Sweden and Norway, patients with screen‐detected (i.e. non‐symptomatic) cancer, patients with missing information on gender, age, date of consent and diagnosis, patients who completed the questionnaire more than 9 months after diagnosis.	other: ICBP study	Yes	No	Yes	Yes
3791	Torring 2012	Diagnostic interval and mortality in colorectal cancer: U-shaped association demonstrated for three different datasets.	2012	Multiple (UK and Denmark)	high	Digestive/gastrointestinal	No	Yes	No	No	One	Retrospective/Cross-sectional	977	All newly diagnosed colorectal cancer patients older than 39 years who had attended general practice before the cancer diagnosis.	Patients with missing data.	other: 2 study cohorts (hospital and registry-based)	Yes	Yes	No	Yes
3792	Torring 2013	Evidence of increasing mortality with longer diagnostic intervals for five common cancers: a cohort study in primary care.	2013	Denmark	high	Multiple	No	Yes	No	No	Two or more	Prospective cohort	1128	All patients with newly diagnosed colorectal, lung, melanoma skin, breast or prostate cancer above the age of 17 in the former Danish County of Aarhus during 1 year (inclusion period from 1 September 2004 to 31 August 2005) whose general practitioners were involved in diagnosing the cancer	Patients with a cancer recurrence	cancer registry or similar large databases	Yes	No	Yes	Yes
3800	Trepanier 2020	The Impact of Delays to Definitive Surgical Care on Survival in Colorectal Cancer Patients	2020	Canada	high	Digestive/gastrointestinal	No	No	Yes	No	One	Retrospective/Cross-sectional	408	All adult patients undergoing elective resection of primary, biopsy-proven, nonmetastatic colorectal cancer from January 2009 to December 2014.	Emergency surgeries performed for bleeding, obstruction, and perforation were excluded. Subjects with in situ disease or histology other than colonic adenocarcinoma were excluded from the study. Patients who received neoadjuvant therapy were also excluded. Patients with pulmonary nodules, liver lesions, or retroperitoneal lymphadenopathy noted on preoperative imaging with low initial suspicion fo…	hospitals or clinics	No	Yes	No	No
3814	Tumati 2019	Association between treatment delays and oncologic outcome in patients treated with surgery and radiotherapy for head and neck cancer	2019	USA	high	Head and Neck	No	No	Yes	No	One	Retrospective/Cross-sectional	277	Patients with a squamous cell carcinoma of the oropharynx, larynx, hypopharynx, or oral cavity treated with definitive surgery and adjuvant radiotherapy between January 1, 2006 and December 31, 2014.	Patients who received definitive or palliative radiation therapy, induction chemotherapy, preoperative radiation therapy, and nonradical surgery, had a history of prior radiation therapy, did not complete the entire course of radiation therapy as prescribed, or did not have at least 3 months of follow-up, patients with incomplete or missing medical records.	hospitals or clinics	No	Yes	No	No
3824	Unger-Saldana 2019	Breast Cancer Diagnostic Delays Among Young Mexican Women Are Associated With a Lack of Suspicion by Health Care Providers at First Presentation.	2019	Mexico	upper middle	Breast	No	Yes	No	No	One	Retrospective/Cross-sectional	592	Patients with breast cancer who were first diagnosed between June 2016 and May 2017 in two of the largest public hospitals available for the uninsured in Mexico City: the Mexican National Cancer Institute and the General Hospital of Mexico Eduardo Liceaga.	Patients who (1) had a personal history of cancer, (2) began systemic cancer treatment before arrival at the cancer institution, (3) could not participate in the interview for various reasons (ie, cognitive disability, hearing impairment, did not speak Spanish), (4) died shortly after their arrival at the cancer institution before an interview was conducted, (5) could not be located in order to i…	hospitals or clinics	Yes	No	No	No
3827	Unger-Saldana 2015	Health system delay and its effect on clinical stage of breast cancer: Multicenter study.	2015	Mexico	upper middle	Breast	Yes	Yes	Yes	Yes	One	Retrospective/Cross-sectional	597	All new patients who were referred with a probable breast cancer to 4 of the largest public cancer hospitals in Mexico City	Patients had began cancer treatment elsewhere, had a personal cancer history, had benign breast conditions under medical surveillance, were incompetent to respond (intellectual impairment, hearing problems or did not speak Spanish), did not remember dates for estimation of delay intervals, were outliers (total delay => 50 months)	hospitals or clinics	Yes	Yes	No	Yes
3841	Peltola 2018	Characteristics and Outcomes of 79 Patients with an Insulinoma: A Nationwide Retrospective Study in Finland	2018	Finland	high	Endocrine and Neuroendocrine	No	Yes	No	No	One	Retrospective/Cross-sectional	79	Adult (≥18 years) patients diagnosed with an insulinoma in Finland during 1980–2010.	None	hospitals or clinics	No	Yes	Yes	Yes
3848	Perlow 2018	Assessment of Oropharyngeal and Laryngeal Cancer Treatment Delay in a Private and Safety Net Hospital System.	2018	USA	high	Head and Neck	No	No	Yes	No	One	Retrospective/Cross-sectional	239	Patients of age of _x0002_18 and older, treated between January 1, 2014, and June 30, 2016, and biopsy-proven nonmetastatic oropharyngeal or laryngeal cancer.	None	hospitals or clinics	No	Yes	No	No
3868	Pineros 2011	[Delay for diagnosis and treatment of breast cancer in Bogota, Colombia].	2011	Colombia	lower middle	Breast	No	Yes	No	No	One	Retrospective/Cross-sectional	852	Women with breast cancer older than 18 that started the treatment in Bogota, were capable of answering the questions and that had no bilater lobular cancer in situ, sarcomas or primary breast lymphomas.	Bilateral lobular in situ cancers, sarcomas, lymphomas, cases without information on intervals' length.	other: City (Bogotá)	Yes	Yes	No	Yes
3883	Polesel 2017	The impact of time to treatment initiation on survival from head and neck cancer in north-eastern Italy.	2017	Italy	high	Head and neck	No	No	Yes	No	One	Retrospective/Cross-sectional	1616	Invasive squamous cell carcinomas (ICD-O-3 morphology codes: 8000-8082, 8430, 8480, 8560,8801) of the oral cavity (ICD-10: C00.3-C00.9, C02-C06, C14), oropharynx (ICD10: C01, C09-C10), hypopharynx (ICD10: C13), and larynx (ICD10: C32) diagnoses between January 2003 and December 2009	a) Cases diagnosed on death certificate only; b) cases diagnosed in patients aged above 75 years of age; and c) patients lost at follow-up.	cancer registry or similar large databases	No	No	Yes	No
3890	Poum 2014	Factors associated with delayed diagnosis of breast cancer in northeast Thailand.	2014	Thailand	upper middle	Breast	Yes	Yes	No	Yes	One	Retrospective/Cross-sectional	180	Women with newly diagnosed invasive breast cancer from May through December 2009 at 2 tertiary hospitals in Khon KaenProvince and 1 in Udontani Province, Thailand.	None	hospitals or clinics	Yes	No	No	No
3894	Pozsgai 2019	Wait times to diagnosis and treatment in patients with colorectal cancer in Hungary.	2019	Hungary	high	Digestive/gastrointestinal	No	Yes	No	No	One	Retrospective/Cross-sectional	212	A diagnosis of some form of invasive colorectal cancer (International Classification of Diseases) within the given time period (2012-2016), meaning diagnoses set 5 years prior to or during the given time period	Age less than 18 years old, recurrent cases or incomplete data	other: primary care records	No	Yes	Yes	Yes
3904	Pruitt 2013	Do diagnostic and treatment delays for colorectal cancer increase risk of death?	2013	USA	high	Digestive/gastrointestinal	No	Yes	Yes	Yes	One	Case-control	10663	All male and female patients aged 66 or more with a diagnosis of a first primary invasive colon or rectal cancer occurring from 1998 to 2005 who had full coverage by both Medicare Part A and Part B during the period.	Patients with in situ cancer; who had only autopsy or death certificate records; who were members of HMOs; who had either un-stahed or appendix cancer; patients with preexisting comorbid conditions of the gastrointestinal tract; patients with more than one inpatient claims, more than 2 physician or outpatient claims occurring any time in the year prior to diagnosis for any of the following: infla…	cancer registry or similar large databases	No	No	Yes	No
3918	vanErp 2020	Time to diagnosis of symptomatic gastric and oesophageal cancer in the Netherlands: Where is the room for improvement?	2020	Netherlands	high	Digestive/gastrointestinal	Yes	Yes	No	Yes	One	Retrospective/Cross-sectional	312	All adult patients (aged 18 years or more) registered with the International Classification of Primary Care (ICPC, version 1) code for ‘malignant neoplasm of oesophagus’ (D77.01) or ‘malignant neoplasm of stomach’ (D74) in 2010–2015 from the primary care databases, with a confirmed cancer diagnosis, and who presented to the GP with symptoms and were referred by the GP for diagnostic workup.	First presentation abroad, cancer as an incidental finding, unclear diagnostic pathway and mistaken data (for example, duplicated patients).	cancer registry or similar large databases	No	Yes	Yes	Yes
3920	vanHarten 2015	Determinants of treatment waiting times for head and neck cancer in the Netherlands and their relation to survival.	2015	Netherlands	high	Head and neck	No	No	Yes	No	One	Retrospective/Cross-sectional	13140	All patients in the Netherlands with newly diagnosed head and neck cancer (ICD-O-3 C00-C14 or C30-C32) diagnosed from 2005 through 2011.	Non-epithelial tumors (melanoma, sarcoma and hematological malignancies), lip tumors, patients with distant metastases at diagnosis and second primary tumors, patients who experienced a waiting time between diagnosis and treatment that was longer than 90 days, patients with a follow up shorter than 90 days after diagnosis.	cancer registry or similar large databases	No	No	Yes	No
3921	VanHout 2011	Determinants of patient's and doctor's delay in diagnosis and treatment of colorectal cancer.	2011	Netherlands	high	Digestive/gastroinstestinal	Yes	No	Yes	Yes	One	Retrospective/Cross-sectional	197	All patients registered with an ICPC code D75 (CRC)between 1 January 1997 and 31 December 2007, with a histological confirmed adenocarcinoma of the colon or rectum, and with initial consultation for GI symptoms atthe GP were eligible.	Patients indirectly referred by the GP (due to other provisional diagnosis or patient deliberately postponed referral), lost in follow-up or with incomplete documentation.	other: primary care records	No	No	Yes	No
3926	Vandborg 2011	Reasons for diagnostic delay in gynecological malignancies.	2011	Denmark	high	Gynecologic	Yes	Yes	Yes	Yes	One	Retrospective/Cross-sectional	161	Newly diagnosed gynecological cancer during a 15-month period from October 1, 2006 to December 31, 2007. Patients were eligible for inclusion if their conditionwas diagnosed for the first time as cancer of the ovary (International Classification of Diseases [ICD]-C56), corpus uteri (ICD-C54), cervix (ICD-C53), or vulva (ICD-C51)	Women too ill to answer the questionnaires (brain metastasis, dementia, general weakness), along with a few owing to comprehensive lack of answers in the questionnaires	hospitals or clinics	Yes	No	Yes	Yes
3932	Varela-Centelles 2017	Assessment of time intervals in the pathway to oral cancer diagnosis in north-westerm Spain. Relative contribution of patient interval.	2017	Spain	high	Head and neck	Yes	Yes	Yes	Yes	One	Retrospective/Cross-sectional	74	Incident cases with a pathologically confirmed diagnosis of oral squamous cell carcinoma (OSCC) recruited during 2015 at the Oral and Maxillofacial Surgery services of 2 Spanish hospitals. CHUAC (A Coruña) and POVISA (Vigo).	Prevalent/recurrent cases, second primary tumours, multiple carcinomas, or patients treated at hospitals outside of the public health service network.	hospitals or clinics	Yes	Yes	No	Yes
3947	Vesna 2020	Assessment of possible delays in referrals, diagnostics procedures and first treatment in Slovenian bladder and kidney cancer patients	2020	Slovenia	high	Genitourinary	Yes	Yes	Yes	Yes	Two or more	Retrospective/Cross-sectional	484	Patients with kidney and bladder cancers diagnosed in 2014 present in the Cancer Registry of Republic of Slovenia.	None	cancer registry or similar large databases	No	No	Yes	No
3958	Vinod 2017	Does timeliness of care in Non-Small Cell Lung Cancer impact on survival?	2017	Australia	high	Respiratory/thoracic	No	No	Yes	No	One	Retrospective/Cross-sectional	1729	Patients with a new diagnosis of non-small cell lung cancer (ICD code C34) between 1/1/2006 and 31/12/2012 identified from the South Western Sydney Local Health District Clinical Cancer Registry.	Intervals greater than 180 days.	cancer registry or similar large databases	No	No	Yes	No
3960	Visser 2016	Waiting Time from Diagnosis to Treatment has no Impact on Survival in Patients with Esophageal Cancer	2016	Netherlands	high	Digestive/gastrointestinal	No	No	Yes	No	One	Retrospective/Cross-sectional	351	Patients who were planned for esophagectomy with curative intent for esophageal cancer at the University Medical Center Utrecht (UMC Utrecht), from October 2003 to December 2014, from a prospectively collected database	Exclusion criteria consisted of emergency esophagectomies, participation in the Barrett’s esophagus surveillance program, detected unresectable tumor (cT4b) or metastatic disease (M1) intraoperatively, and in-hospital or 90-day postoperative mortality. Patients whose waiting time could not be calculated (because the date of diagnosis or the starting date of neoadjuvant therapy was unknown) were a…	hospitals or clinics	No	Yes	No	No
3961	Visser 2017	Impact of diagnosis-to-treatment waiting time on survival in esophageal cancer patients - A population-based study in The Netherlands	2017	Netherlands	high	Digestive/Gastrointestinal	No	No	Yes	No	One	Retrospective/Cross-sectional	3463	All patients with histologically proven primary esophageal adenocarcinoma or squamous cell carcinoma in The Netherlands from 2005 through 2013. Patients aged 18 years or older, who underwent transhiatal or transthoracic esophagectomy, without intra-operatively discovered irresectable tumors (T4b) and/or disseminated (M1) disease	Patients with intra-operatively discovered irresectable tumors (T4b) and/or disseminated (M1) disease, emergency esophagectomy, and missing follow-up	cancer registry or similar large databases	No	No	Yes	No
3980	Walter 2016	Symptoms and patient factors associated with longer time to diagnosis for colorectal cancer: results from a prospective cohort study.	2016	UK	high	Digestive/Gastrointestinal	Yes	No	No	No	One	Prospective cohort	128	We recruited patients from four secondary care hospitals in the East and North East of England between December 2010 and March 2013. All GP referral letters to urgent and routine colorectal and gastrointestinal clinics in participating hospitals were reviewed by a research nurse, to identify patients aged 40years or older whose referral mentioned any one or more symptoms from a pre-specified list…	Patients were not eligible for the study if they were already undergoing treatment for any cancer (excluding non-melanotic skin cancer) or had such serious mental and/or physical disease that they were not considered suitable to complete a questionnaire. Patients were excluded if they did not provide sufficient data for analysis.	hospitals or clinics	Yes	Yes	No	Yes
3982	Walter 2016	Symptoms and patient factors associated with diagnostic intervals for pancreatic cancer (SYMPTOM pancreatic study): a prospective cohort study.	2016	UK	high	Digestive/gastrointestinal	Yes	Yes	No	Yes	One	Prospective cohort	106	Patients aged 40 years or older whose referral mentioned one or more symptoms from a prespecified list of symptoms associated with pancreatic cancer	Already undergoing treatment for any cancer or to have serious mental or physical disease deemed unsuitable for questionnaire completion	hospitals or clinics	Yes	Yes	No	Yes
3993	Wang 2009	TIME TO TREATMENT IN PATIENTS WITH STAGE III NON-SMALL CELL LUNG CANCER	2009	USA	high	Respiratory/thoracic	No	No	Yes	No	One	Retrospective/Cross-sectional	237	All patients with Stage III NSCLC treated with radiation-based therapy at University of Michigan Hospital (UM) and the Veterans Affairs Ann Arbor Healthcare System(VA) between January 1992 and July 2004, patients treated with RT for palliative or curative intent, as well as patients who participated in a RT dose-escalation trial during the study period.	Patients treated with surgical resection or for recurrent disease.	hospitals or clinics	No	Yes	No	No
4000	Wanis 2017	Do Moderate Surgical Treatment Delays Influence Survival in Colon Cancer?.	2017	Canada	high	Digestive/Gastrointestinal	No	No	Yes	No	One	Prospective cohort	908	All of the nonmetastatic patients who were treated electively for colon cancer at London Health Sciences Centre from 2006 to 2015.	Patients with rectal cancer ere excluded.10We excluded all of the patients who were identified as having a tumor located in the rectum, those who underwent an abdominoperineal resection or low anterior resection, and those who received neoadjuvant chemotherapy or radiation. Patients with stage IV colon cancer were also ex-cluded for similar reasons. Patients who presented with obstruction, lower …	hospitals or clinics	No	No	Yes	No
4015	Webber 2020	Colonoscopy resource availability and its association with the colorectal cancer diagnostic interval: A population-based cross-sectional study	2020	Canada	high	Digestive/Gastrointestinal	No	Yes	No	No	One	Retrospective/Cross-sectional	19750	All histologically confirmed colorectal cancer patients diagnosed in Ontario, Canada, between 2008 and 2012.	Invalid identifier for data linkage, diagnosed on death certificate only, <18 or >105 years of age at diagnosis, colorectal cancer was not their first cancer, <42 months of Ontario Health Insurance Plan coverage before their colorectal cancer diagnosis date, non‐Ontario postal code in the 18 months before diagnosis or non‐adenocarcinoma histology, patients for whom we were unable to measure the d…	cancer registry or similar large databases	No	No	Yes	No
4017	Webster 2019	Missed opportunities for oral cancer screening in Australia.	2019	Australia	high	Head and neck	Yes	No	No	No	One	Prospective cohort	95	Patients diagnosed with pathologically verified oral cancer (excluding lip) through the Royal Brisbane and Women's Hospital (RBWH) Head and Neck Clinic over the course of approximately one year	Lip cancer	hospitals or clinics	Yes	No	No	No
4037	White 2020	The pathway to diagnosis and treatment for surgically managed lung cancer patients	2020	Australia	high	Respiratory/thoracic	Yes	Yes	Yes	Yes	One	Retrospective/Cross-sectional	112	Patients aged ≥40 years with a confirmed lung cancer diagnosis (International Coding for Disease code C34: malignant neoplasm of bronchus and lung)	Exclusion criteria were a) the presence of multiple invasive or synchronous primary tumours; b) metastatic disease; c) insufficient histopathology to verify primary lung cancer diagnosis; d) missing surgery data; and e) missing diagnostic route information.	cancer registry or similar large databases	Yes	No	Yes	Yes
4042	Widhe 2011	Diagnostic difficulties and delays with chest wall chondrosarcoma: A Swedish population based Scandinavian Sarcoma Group study of 106 patients	2010	Sweden	high	Musculoskeletal	Yes	No	No	No	One	Retrospective/Cross-sectional	106	All patients with chondrosarcoma of the chest wall diagnosed in Sweden from 1980 – 2002 were identifi ed from the National Swedish Cancer Register and the Scandinavian Sarcoma Group (SSG) Register	Chondrosarcoma of the clavicle, patients with misclassified tumor location (two scapula and one spine), and one patient with radiation induced chondrosarcoma.	cancer registry or similar large databases	No	Yes	Yes	Yes
4045	Williams 2010	Factors Associated with Delays to Diagnosis and Treatment of Breast Cancer in Women in a Louisiana Urban Safety Net Hospital	2010	USA	high	Breast	No	Yes	Yes	Yes	One	Retrospective/Cross-sectional	238	Females with pathology-confirmed first primary in situ and invasive breast carcinomas (International Classification for Diseases of Oncology site codes C50.0–50.6 and C50.8–50.9) with no known previous SEER cancer diagnosis from the period of January 1, 2002 through December 31, 2004.	Diagnosis at death or autopsy.	hospitals or clinics	No	No	Yes	No
4058	Wright 2010	Time from Diagnosis to Surgical Treatment of Breast Cancer: Factors Influencing Delays in Initiating Treatment	2010	USA	high	Breast	No	No	Yes	No	One	Retrospective/Cross-sectional	19896	Women with stage I to III breast cancer treated by primary surgical therapy in California hospitals between 2004 and 2007 with records in the California Cancer Registry (CCR) database by April 1, 2009	To have received preoperative systemic therapy, or if definitive dates of diagnosis and surgical treatment were not available	cancer registry or similar large databases	No	No	Yes	No
4064	Xavier 2016	Delay in cutaneous melanoma diagnosis: Sequence analyses from suspicion to diagnosis in 211 patients.	2016	Brazil	upper middle	Skin	Yes	No	No	No	One	Retrospective/Cross-sectional	211	Patients referred to Oncad—Surgical Oncologywith a histological confirmation of cutaneous melanoma	Imprecise information; incidental diagnosis	hospitals or clinics	Yes	No	No	No
4070	Xu 2019	Surgical Delay Is Associated with Improved Survival in Hepatocellular Carcinoma: Results of the National Cancer Database	2019	USA	high	Digestive/gastrointestinal	No	No	Yes	No	One	Retrospective/Cross-sectional	12102	Patients from the USA National Cancer Database (NCDB) with diagnosis of primary hepatocellular carcinoma surgically treated with local tumor destruction (LTD) and hepatic resection.	To have a sequence number other than "00" or "01" (sequence code "00" indicates that the patient had only one lifetime cancer diagnosis and "01" represents that the reported tumor was the first of multiple diagnoses); to have received cancer-directed surgery prior to undergoing definitive surgery; wait time between diagnosis and definitive surgery unavailable; definitive surgery performed past 2 …	cancer registry or similar large databases	No	No	Yes	No
4075	Yaman 2009	Factors affecting the interval from diagnosis to treatment in patients with lung cancer	2009	Turkey	upper middle	Respiratory/thoracic	Yes	No	No	No	One	Retrospective/Cross-sectional	119	Patients with available records of lung cancer, who had been followed in our clinic between January 2004 and December 2006.	-	hospitals or clinics	No	Yes	No	No
4085	Yang 2014	Pregnancy-associated breast cancer in Taiwanese women: potential treatment delay and impact on survival.	2014	Taiwan	high	Breast	No	No	Yes	No	One	Retrospective/Cross-sectional	26	All women diagnosed with pregnancy-associated breast cancer from 1984 through to 2009 at a 2000-bed, urban, tertiary medical center in northern Taiwan.	-	hospitals or clinics	No	Yes	No	No
4104	Yorio 2009	Lung cancer diagnostic and treatment intervals in the United States: a health care disparity?.	2009	USA	high	Respiratory/thoracic	No	No	Yes	No	One	Retrospective/Cross-sectional	482	Patients with newly diagnosed stage I to III non-small cell lung cancer (NSCLC) from 2000 to 2005 from the UT Southwestern and the Parkland Health and Hospital System Tumor Registries.	stage IV disease	hospitals or clinics	No	Yes	No	No
4116	Yuan 2016	Factors related to breast cancer detection mode and time to diagnosis in Alberta, Canada: a population-based retrospective cohort study.	2016	Canada	high	Breast	No	Yes	No	No	One	Retrospective/Cross-sectional	7280	Female residents of Alberta, who were diagnosed with a histologically confirmed first-ever primary breast cancer in years 2004 to 2010, identified from the Alberta Cancer Registry.	Missing data necessary to calculate outcome measures.	cancer registry or similar large databases	No	No	Yes	No
4123	Yurdakul 2015	Patient and physician delay in the diagnosis and treatment of non-small cell lung cancer in Turkey.	2015	Turkey	upper middle	Respiratory/thoracic	Yes	No	Yes	Yes	One	Prospective cohort	1016	Patients capable of giving their anamnesis, who consulted between May 2010 and May 2011, and who had a new diagnosis of non-small cell lung cancer (NSCLC) at one of the seventeen institutions in Turkey.	Cases without a diagnosis of primary lung cancer, cases with a history other than non-small cell lung cancer, patients who were not willing to complete the questionnaire, and cases from whom insufficient survey information was obtained.	hospitals or clinics	Yes	Yes	No	Yes
4126	Shah 2020	Socioeconomic disparity trends in diagnostic imaging, treatments, and survival for nonsmall cell lung cancer: 2007-2016	2020	Canada	high	Respiratory/thoracic	No	No	Yes	No	One	Retrospective/Cross-sectional	50542	All NSCLC cancer cases in Ontario between 1 January 2007 and 31 December 2016. All adult patients (age > 18 years) with TNM staging at diagnosis available were included.	Patients with small cell lung cancer, without or with unclear TNM staging information, with missing reported income quintile	cancer registry or similar large databases	No	No	Yes	No
4139	Sharma 2016	Clinical impact of prolonged diagnosis to treatment interval (DTI) among patients with oropharyngeal squamous cell carcinoma.	2016	USA	high	Head and Neck	No	No	Yes	No	One	Retrospective/Cross-sectional	6606	Patients with non-metastatic, Stage III or IV, biopsy-confirmed oropharyngeal squamous cell cancer receiving definitive chemoradiation from January 1, 2003 to December 31, 2006 in the National Cancer Data Base.	Patients that received primary surgical therapy, radiation alone without chemotherapy, chemotherapy more than 14 days before radiation, fewer than 20 external beam radiation treatment fractions, no definitive treatment, or if treatment was initiated more than 120 days after diagnosis.	cancer registry or similar large databases	No	No	Yes	No
4169	Sikdar 2017	Factors associated with mode of colorectal cancer detection and time to diagnosis: a population level study.	2017	Canada	high	Digestive/gastrointestinal	No	Yes	No	No	One	Retrospective/Cross-sectional	7198	All residents of Alberta, Canada diagnosed in years 2004 to 2010 with with a first-ever primary malignant, invasive colorectal cancer (International Classification of Disease for Oncology (ICD-O) 3rd edition codes C18-C20) identified from the Alberta Cancer Registry	1) stage 0 cancer; 2) histology that is not of colon origin (e.g., sarcomas, melanomas, lymphomas); 3) unknown stage; 4) disease was not pathologically or microscopically confirmed; 5) prior history of colorectal cancer or stomach cancer; 6) diagnosis of another cancer within 6 months prior to diagnosis of colorectal cancer ; and 7) missing data that prevented identification of first visit prompt…	cancer registry or similar large databases	No	No	Yes	No
4179	Singal 2013	Therapeutic Delays Lead to Worse Survival Among Patients With Hepatocellular Carcinoma	2013	USA	high	Digestive/gastrointestinal	No	No	Yes	No	One	Retrospective/Cross-sectional	165	Patients with cirrhosis diagnosed with hepatocellular carcinoma at Parkland Health & Hospital System, the safety net system for Dallas County, between January 2005 and June 2012.	Patients with poor performance status (ECOG performance status 3–4) or Child-Pugh C cirrhosis, patients with locally advanced (ie, tumor thrombus) or metastatic disease before 2008.	hospitals or clinics	No	Yes	No	No
4180	Singh 2010	Wait times from presentation to treatment for colorectal cancer: a population-based study.	2010	Canada	high	Digestive/gastrointestinal	No	Yes	Yes	Yes	One	Retrospective/Cross-sectional	3442	Patients diagnosed with colorectal cancerwere from 2001 to 2005 identified from the Manitoba Cancer Registry. Only individuals with first primary colorectal adenocarcinoma were included.	Patients diagnosed through fecal ocult blood test (positive screening) were excluded.	cancer registry or similar large databases	No	No	Yes	No
4182	Singh 2012	Trends in time to diagnosis of colon cancer and impact on clinical outcomes	2012	Canada	high	Digestive/gastrointestinal	No	Yes	Yes	Yes	One	Retrospective/Cross-sectional	2310	Patients diagnosed with a colorectal adenocarcinoma between January 1, 2004 and March 31, 2009 as their first cancer from the Manitoba Cancer Registry	nr	cancer registry or similar large databases	No	No	Yes	No
4202	Smith 2016	Assessing delays in laryngeal cancer treatment.	2016	USA	high	Head and neck	Yes	No	Yes	Yes	One	Retrospective/Cross-sectional	250	Pathologic diagnosis of primary laryngeal cancer, age greater than 18 years, and no prior history of laryngeal cancer	Incomplete documentation or lack of medical records, referral from an outside otolaryngologist, prior treatment of laryngeal cancer, first otolaryngologist interaction while hospitalized (i.e., emergency department or inpatient consultations), and self-referrals without a prior primary care physician (PCP) visit.	hospitals or clinics	No	Yes	No	No
4207	SoaresFerreira 2017	Treatment delays among women with breast cancer in a low socio-economic status region in Brazil	2017	Brazil	upper middle	Breast	No	No	Yes	No	One	Retrospective/Cross-sectional	450	Women diagnosed with breast cancer who were treated at the Oncology Centre in Cariri (OCC) between 2009 and 2011.	-	hospitals or clinics	No	Yes	No	No
4234	Stevens 2010	Wait times in prostate cancer diagnosis and radiation treatment	2010	Canada	high	Genitourinary	No	No	Yes	No	One	Retrospective/Cross-sectional	41	Newly diagnosed localized, biopsy proven adenocarcinoma of the prostate treated with curative intent with external beam radiotherapy at the Odette Cancer Centre at Sunnybrook Health Sciences Centre, Toronto, Ontario, Canada, in 2003	Participants were excluded if there was evidence of cognitive deficits that would have precluded reliable recall of the events of interest. Patients who were receiving adjuvant or salvage radiotherapy were also excluded.	hospitals or clinics	Yes	Yes	No	Yes
4244	Stornello 2020	Diagnostic delay does not influence survival of pancreatic cancer patients	2020	Italy	high	Digestive/Gastrointestinal	No	Yes	No	No	One	Retrospective/Cross-sectional	477	All consecutive patients with histologically confirmed pancreatic ductal adenocarcionoma, prospectively recorded between July 2005–April 2018.	Patients diagnosed during specific surveillance protocols for high-risk individuals.	hospitals or clinics	Yes	No	No	No
4246	Strohl 2016	Surgical wait time: A new health indicator in women with endometrial cancer	2016	USA	high	Gynecologic	No	No	Yes	No	One	Retrospective/Cross-sectional	112041	Women from the USA's National Cancer Database (NCDB) in whom endometrial cancer was their first cancer diagnosis, who received all or part of their care at the reporting hospital, had a biopsy-proven endometrial cancer treated with surgery, and were diagnosed with AJCC 0-IV uterine cancer between 2003 and 2011.	Patients who received neoadjuvant treatment or hormonal treatment or were diagnosed with non-epithelial uterine cancers; patients diagnosed at the time of the hysterectomy; non-primary cancer diagnosis; stage missing	cancer registry or similar large databases	No	No	Yes	No
4257	Sue 2013	Does time to definitive treatment matter in patients with ductal carcinoma in situ?.	2013	USA	high	Breast	No	No	Yes	No	One	Retrospective/Cross-sectional	127	Female patients presenting to the Yale Breast Center with ductal carcinoma in situ (DCIS) from 2000 through 2003 subsequently treated with definitive surgical excision	Patients diagnosed with ductal carcinoma in situ (DCIS) and treated definitively at the same time, including those who underwent excisional biopsy with clear biopsy margins	hospitals or clinics	No	Yes	No	No
4263	Sulu 2011	Delays in the diagnosis and treatment of non-small-cell lung cancer.	2011	Turkey	upper middle	Respiratory/thoracic	Yes	No	Yes	Yes	One	Prospective cohort	101	All the patients with lung cancer diagnosed in two pulmonology clinics (Sureyyapasa Chest Diseases and Thoracic Surgery Training and Investigation Hospital) between January 2009 and May 2009	Patients who had tumor pathology other than non-small-cell lung carcinoma, those with metastatic lung cancer from other organ cancers, those who did not respond to the questionnaire, and those who did not remember some dates in their disease course	hospitals or clinics	Yes	Yes	No	Yes
4275	Swann 2018	Diagnosing cancer in primary care: results from the National Cancer Diagnosis Audit.	2018	UK	high	Multiple	No	Yes	No	No	Two or more	Retrospective/Cross-sectional	12929	All incident malignant cancer cases among England residents in 2014 for whom their general practices returned data.	Non-melanoma skin cancer.	cancer registry or similar large databases	Yes	Yes	No	Yes
4313	Zarcos-Pedrinaci 2018	Factors Associated with Prolonged Patient-Attributable Delay in the Diagnosis of Colorectal Cancer.	2018	Spain	high	Digestive/gastrointestinal	Yes	No	No	No	One	Prospective cohort	1785	Patients diagnosed with new or incident colon cancer (CC) or rectal cancer (RC), stage 1-4, between 2010 and 2012 in one of 22 Spanish hospitals, who underwent either urgent or elective surgery.(1) Patients diagnosed with colon cancer (to 15 cm above the anal margin) or rectal cancer (from the anal margin to 15 cm above it), who undergo curative and/or palliative surgery for the first time; (2) p…	(1) patients diagnosed with cancer in situ; (2) tumour unresectable; (3) severe mental or physical conditions which preclude the patient from responding to questionnaires; terminal patients; patients unable to respond to questionnaires from any cause; and (4) failure to provide signed informed consent.	hospitals or clinics	Yes	No	No	No
4314	Zdravkovic 2009	Implication of late diagnosis for survival of patients with colorectal carcinoma	2009	Serbia	upper middle	Digestive/gastrointestinal	Yes	No	Yes	Yes	One	Prospective cohort	119	Patients who underwent surgery for colon or rectal cancer in 1 institution (Klinicko bolnicki centar "Bezanijska kosa", Belgrade, Serbia) in the period from 2000 to 2002.	Inflammatory bowel disease, autoimmune disease, previous other malignancies, chemotherapy and radiation therapy, positive family history of colorectal cancer, familial polyposis, Sy Lynch and other polyposis syndromes, incomplete medical records, and death caused by other causes during the follow-up period.	hospitals or clinics	Yes	Yes	No	Yes
4319	Zhang 2015	The effects of geography on survival in patients with oral cavity squamous cell carcinoma	2015	Canada	high	Head and neck	No	No	Yes	No	One	Retrospective/Cross-sectional	554	Biopsy-proven oral cavity squamous cell carci-noma; treatment in Alberta with curative intent; residents of Alberta > 18 years of age	Previous head and neck cancer with or without treatment; refusal of prescribed treatment; treatment with palliative intent; incomplete data sets from chart review	cancer registry or similar large databases	No	Yes	Yes	Yes
4320	Zhang 2019	Patient delay and associated factors among Chinese women with breast cancer: A cross-sectional study.	2019	China	lower middle	Breast	Yes	No	No	No	One	Retrospective/Cross-sectional	283	Chinese women with a histologically confirmed diagnosis of breast cancer recruited from seven hospital from January 2017 to June 2017, who had pathologically diagnosed breast cancer, had normal linguistic and comprehension abilities, were older than 18 years of age; and, agreed to participate in the study.	A history of mental illness, cognitive disorders, other comorbid cancers, relapsed breast cancer and, a history of drug addiction.	hospitals or clinics	Yes	No	No	No
4329	Zhang 2019	Factors associated with delay in presentation among patients for oral cancer	2019	China	lower middle	Head and neck	Yes	No	No	No	One	Retrospective/Cross-sectional	128	Patients were eligible to take part in the study if they were aged 18 or older and were pathologically diagnosed with oral cancer in the Hospital of Stomatology, at the University of Jilin in China from April 2018 to March 2019.	Patients with mental disorders and either recurrent oral cancer or oral cancer that was concomitant with other cancerous tumors were excluded.	hospitals or clinics	Yes	No	No	No
4546	Kozielski 2012	Lung cancer in patients under the age of 40 years	2012	Poland	high	Respiratory/thoracic	Yes	No	No	No	One	Retrospective/Cross-sectional	42	Patients with lung cancer aged under 40, hospitalized in the years 2003-2008 in the Department of Lung Diseases in Zabrze, Wrocław and in Lublin.	None	hospitals or clinics	No	Yes	No	No
4559	Howell 2013	Time-to-diagnosis and symptoms of myeloma, lymphomas and leukaemias: A report from the Haematological malignancy Research Network	2013	UK	high	Multiple	Yes	Yes	No	Yes	Two or more	Retrospective/Cross-sectional	2336	Patients diagnosed with all haematological malignancies.	-	cancer registry or similar large databases	Yes	No	No	No
4842	Nilbert 2010	Delays in the management of retroperitoneal sarcomas	2010	Sweden	high	Musculoskeletal	Yes	No	No	No	One	Retrospective/Cross-sectional	33	Patients with primary, histologically verified retroperitoneal sarcoma in the southern Sweden health care region diagnosed between 2003 and 2009.	-	other: Health care region (hospitals + primary care + sarcoma centre)	No	Yes	No	No
5225	Brinkerhoff 2012	Diagnosis to treatment interval and outcome in patients with locally-advanced squamous cell carcinoma of the head and neck in a veterans affairs medical center	2012	USA	high	Head and neck	No	No	Yes	No	One	Retrospective/Cross-sectional	135	Patients with a pathologically confirmed diagnosis of primary squamous cell carcinoma of the head and neck, with locally-advanced disease, and recommended to have definitive concurrent chemoradiotherapy with curative intent.	To have a primary salivary gland tumor or primary cutaneous tumor and if concurrent chemoradiotherapy was given postoperatively.	cancer registry or similar large databases	No	Yes	Yes	Yes
5898	Bustami 2014	Variations in time to receiving first surgical treatment for breast cancer as a function of racial/ethnic background: A cohort study	2014	USA	high	Breast	No	No	Yes	No	One	Retrospective/Cross-sectional	2871	Patients undergoing initial surgical breast cancer treatment from 2007 to 2011 in the study locations	Patients undergoing neoadjuvant chemotherapy or radiation therapy	hospitals or clinics	No	Yes	No	No
6004	Lohlun 2015	A prospective study on the impact of waiting times for radiotherapy for cervical cancer at Charlotte Maxeke Johannesburg Academic Hospital	2015	South Africa	upper middle	Gynecologic	No	No	Yes	No	One	Prospective cohort	81	Patients who presented to the department at the Charlotte Maxeke Johannesburg Academic Hospital between May 2010 and July 2011, and were all scheduled for radical radiotherapy	Patients for palliative radiation regimens, as well as patients who required postoperative radiation.	hospitals or clinics	No	Uncertain	No	No
6213	Li 2015	Clinical investigation into the initial diagnosis and treatment of 539 patients with IV stage lung cancer	2017	China	lower middle	Respiratory/thoracic	Yes	No	No	No	One	Retrospective/Cross-sectional	539	Patiens diagnosed with stage IV primary lung cancer (diagnosed by pathology and/or cytology) in 2009 at the Shandong Cancer Hospital.	Patients with no pathologic or cytologic diagnosis and incomplete data, as well as cases of reexamination were excluded.	hospitals or clinics	Uncertain	Uncertain	Uncertain	No
6695	BuvarpDyrop 2016	Routes to Diagnosis for Suspected Sarcoma: The Impact of Symptoms and Clinical Findings on the Diagnostic Process	2016	Denmark	high	Musculoskeletal	Yes	Yes	No	Yes	One	Retrospective/Cross-sectional	102	All consecutive patients referred to the cancer pathway for sarcoma at the Aarhus sarcoma center in the period from 1st of September 2014 to 31st of August 2015	-	hospitals or clinics	Yes	Yes	No	Yes
6741	Dolly 2016	A delay from diagnosis to treatment is associated with a decreased overall survival for patients with endometrial cancer	2016	USA	high	Gynecologic	No	No	Yes	No	One	Retrospective/Cross-sectional	889	Patients diagnosed with primary cancer involving the uterus that were initially diagnosed and/or treated within the Rush University Medical Center network	Patients whose primary tumor was outside the uterine corpus, who were diagnosed with primary cervical cancer or with uterine sarcomas, were excluded	hospitals or clinics	No	Yes	No	No
7126	Zanaty 2017	Does surgical delay for radical prostatectomy affect patient pathological outcome? A retrospective analysis from a Canadian cohort	2017	Canada	high	Genitourinary	No	No	Yes	No	One	Retrospective/Cross-sectional	833	All patients who underwent robot-assisted radical prostatectomy between 2006 and 2015 in both hopital du Sacré Coeur de Montréal and Hopital Saint Luc.	-	hospitals or clinics	No	No	Yes	No
7474	Ran 2018	Impact of symptom to presentation delay and treatment delay on prognosis of colorectal cancer patients	2018	China	lower middle	Digestive/gastrointestinal	Yes	No	No	No	One	Retrospective/Cross-sectional	568	From January 1 2010 to December 31, 2011, all cases of colorectal cancer admitted to Xinjiang Medical University’s Third School of Clinical Medicine were included if they had 1) pathological confirmationt from colonoscopy or surgery; 2) complete clinical and follow-up data; 3) underwent surgical treatment.	Missing data on the primary tumor site, unclear clinicopathological data, incompleteness of follow-up and multiple primary colorectal cancer (synchornous).	hospitals or clinics	Yes	Yes	No	Yes
7716	Lawrenz 2018	Adult Primary Bone Sarcoma and Time to Treatment Initiation: An Analysis of the National Cancer Database	2018	USA	high	Musculoskeletal	No	No	Yes	No	One	Retrospective/Cross-sectional	13329	Adult patients (≥18 years old) with primary bone sarcoma diagnosed between 2004 and 2013 identified using topographical ICD-O codes	Patients were excluded if they did not receive definitive treatment in the form of surgery, radiotherapy, systemic therapy, or other forms of treatment. Additional patients were excluded if time to treatment was >365 days due to potential recording error or patient decision to voluntarily delay treatment	cancer registry or similar large databases	No	No	Yes	No
7823	Kan 2018	Risk factors involved in treatment delays and differences in treatment type for patients with prostate cancer by risk category in an academic safety net hospital	2018	USA	high	Genitourinary	No	No	Yes	No	One	Retrospective/Cross-sectional	842	Patients diagnosed with biopsy confirmed prostate cancer at Boston University School of Medicine between January 2005 and December 2013 and were treated with surgery or radiotherapy (data not available for those who received androgen deprivation therapy or active surveillance).	Patients with advanced or metastatic disease, lost to follow-up, received treatments elsewhere, had multiple or recurrent carcinomas, received diagnosis and treatments on the same day, had brachytherapy, o rmissing data.	hospitals or clinics	No	Yes	No	No
8303	Patel 2019	The effect of time from biopsy to radical prostatectomy on adverse pathologic outcomes	2019	Canada	high	Genitourinary	No	No	Yes	No	One	Retrospective/Cross-sectional	2310	All patients who underwent radical prostatectomy between 2005 and 2014 in the institution	Patients with insufficient data for analysis.	hospitals or clinics	No	Yes	No	No
8320	Lovejoy 2019	Evaluation of surgical disparities between african American and european American women treated for breast cancer within an equal-access military healthcare system	2019	USA	high	Breast	No	No	Yes	No	One	Retrospective/Cross-sectional	899	All patients (African American women and European American women) enrolled in the Clinical Breast Care Project older than age 18 years, mentally competent and willing to provide informed consent, and presenting to the breast center with evidence of breast disease. Only patients who had both diagnostic (core needle, skin or excisional biopsy, or FNA) and definitive surgical procedures (excisional …	Patients who underwent neoadjuvant hormone, chemotherapy, or radiation therapy	hospitals or clinics	No	No	Yes	No
8373	Humphrys 2020	Patient symptom experience prior to a diagnosis of oesophageal or gastric cancer: A multi-methods study	2020	UK	high	Digestive/gastrointestinal	Yes	No	No	No	One	Retrospective/Cross-sectional	127	Patients aged ≥18 years, newly diagnosed with oesophageal or gastric cancer.	Patients assessed as ineligible by their diagnosing clinician (for example, serious comorbidities, unable to communicate in English).	hospitals or clinics	Yes	No	No	No
8419	Jin 2020	Non-small cell lung cancer in young patients: An analysis of clinical, pathologic and tnm stage characteristics compared to the elderly	2020	China	lower middle	Respiratory/thoracic	Yes	No	No	No	One	Retrospective/Cross-sectional	119	Patients receiving surgical treatment for non-small cell lung cancer (NSCLC) in the Thoracic Surgery Department of Xuanwu Hospital, between November 2013 (when electronic medical records were implemented at our hospital) and March 2019.	Patients with chronic respiratory and cardiovascular diseases such as chronic obstructive pulmonary disease (COPD), tuberculosis, coronary heart disease, or heart failure; Patients with incomplete records	hospitals or clinics	No	Yes	No	No
8425	Mielczarek 2020	Diagnostic and treatment delays among patients with primary bladder cancer in Poland: A survey study	2020	Poland	high	Genitourinary	Yes	Yes	Yes	Yes	One	Prospective cohort	144	Patients referred to two academic hospitals in Poland in the period from November 2017 to October 2019 with primary bladder tumors	None	hospitals or clinics	Yes	No	No	No
8469	Huang 2020	Delayed surgery after histologic or radiologic-diagnosed clinical stage I lung adenocarcinoma	2020	Taiwan	high	Respiratory/thoracic	No	No	Yes	No	One	Retrospective/Cross-sectional	561	Patients who underwent pulmonary resection for clinical stage I non-small cell lung carcinoma (NSCLC) from January 2006 to December 2016 at Taipei Veterans General Hospital.	Non-adenocarcinoma patients and patients who had both surgery and histologic diagnosis (intraoperative) on the same day.	hospitals or clinics	No	Yes	No	No
8475	Kompelli 2020	An assessment of racial differences in epidemiological, clinical and psychosocial factors among head and neck cancer patients at the time of surgery	2020	USA	high	Head and Neck	No	No	Yes	No	One	Retrospective/Cross-sectional	39	Patients (1) with a new diagnosis of HNSCC with primary tumors of the oral cavity, oropharynx, larynx, or hypopharynx; (2) planning to undergo surgery as a part of their definitive treatment; (3) at least 18 years of age and capable of informed consent; (4) who spoke English as their primary language; (5) who received no prior treatment for their cancer; (6) with no prior history of other cancers…	-	hospitals or clinics	No	Yes	No	No
8649	Rittitit 2020	The time interval in patients care process of colorectal cancer a hospital based study in khon kaen, thailand	2020	Thailand	upper middle	Digestive/gastrointestinal	Yes	Yes	No	Yes	One	Retrospective/Cross-sectional	191	From October 2018 to December 2018, patients who had been diagnosed with colorectal cancer (CRC) including histological confirmation and were undergoing treatment at Srinagarind Hospital (Khon Kaen, Thailand) hospital were eligible for inclusion in the study.	Eligible participants who had multiple primary sites or physiological or psychological problems which affected their ability to communicate were excluded. Subjects with incomplete data were excluded.	hospitals or clinics	Yes	Yes	No	Yes
8680	Zivkovic 2014	Effect of delays on survival in patients with lung carcinoma in Montenegro.	2014	Montenegro	upper middle	Respiratory/thoracic	Yes	Yes	No	Yes	One	Retrospective/Cross-sectional	206	All cases with the diagnosis of lung carcinoma in the Republic of Montenegro in 2009.	-	hospitals or clinics	Yes	Yes	No	Yes
8847	Wang 2018	Diagnostic Pathway of Oral Cavity Cancer in an Integrated Health Care System.	2018	USA	high	Head and Neck	Yes	Yes	Yes	Yes	One	Retrospective/Cross-sectional	247	Age at diagnosis of 18 years or older, tumor histology of squamous cell carcinoma, and ICD-O-3 site code specific for the oral cavity.	Cases caused by a second primary tumor, tumor recurrence, or misdiagnosed subsite, or if the documentation was deemed inadequate to determine patient and professional diagnostic intervals. Patients whose tumor was identified as a carcinoma in situ, who saw an oral surgeon or non-KPNC otolaryngologist/head and neck surgeon before the KPNC primary care physician (PCP) or otolaryngologist, who were …	cancer registry or similar large databases	No	Yes	Yes	Yes
8848	Wang 2017	Nasopharyngeal Carcinoma Diagnostic Challenge in a Nonendemic Setting: Our Experience with 101 Patients.	2017	USA	high	Head and neck	Yes	No	Yes	Yes	One	Retrospective/Cross-sectional	101	All patients from the tumor registry at Kaiser Permanente Northern California who received an NPC diagnosis between January 1, 2007, and December 31, 2010	nr	cancer registry or similar large databases	No	Yes	Yes	Yes
8886	Vidaver 2016	Typical Time to Treatment of Patients With Lung Cancer in a Multisite, US-Based Study.	2016	USA	high	Respiratory/thoracic	No	Yes	Yes	Yes	One	Retrospective/Cross-sectional	275	The study inclusion criteria were patient age 18 years or older, having small or non-small cell lung cancer, and being diagnosed within the prior year. Patients were recruited through convenience sampling from June 2012 to June 2014 at three comprehensive cancer centers.	-	hospitals or clinics	Yes	Yes	No	Yes
8966	Talavera-Belmonte 2018	Subungual Melanoma: A Descriptive Study of 34 Patients.	2018	Spain	high	Skin	Yes	Yes	No	Yes	One	Retrospective/Cross-sectional	34	Patients diagnosed with subungeal melanoma between 1997 and 2017 in a tertiary university hospital.	Patients not diagnosed with acral lentiginous melanoma.	hospitals or clinics	No	Yes	No	No
9062	Yau 2010	Delayed presentation of symptomatic breast cancers in Hong Kong: experience in a public cancer centre.	2010	China	lower middle	Breast	Yes	No	No	No	One	Retrospective/Cross-sectional	158	Newly diagnosed female breast cancer patients referred to Department of Clinical Oncology in the Pamela Youde Nethersole Eastern Hospital between October 2006 and December 2007 if they were (1) Chinese residents of Hong Kong at the time of diagnosis, and (2) the time interval between first pathological diagnosis of breast cancer and the date of accrual was within 4 months.	Patients with cognitive deficits that might preclude reliable recall of events and patients having difficulties in completing the questionnaires for educational or any other reasons.	hospitals or clinics	Yes	No	No	No
9129	Shieh 2014	Delayed time from first medical visit to diagnosis for breast cancer patients in Taiwan.	2014	Taiwan	high	Breast	No	Yes	No	No	One	Retrospective/Cross-sectional	450	Patients diagnosed with breast cancer who had completed active treatment, interviewed 2007-2008	Patients who were not able to communicate effectively	hospitals or clinics	Yes	No	No	No
9187	Scott 2016	Rectal cancer in patients under the age of 50 years: the delayed diagnosis.	2015	USA	high	Digestive/gastrointestinal	Yes	No	No	No	One	Case-control	112	Patients treated for adenocarcinoma of the rectum at the University of Vermont Medical Center from January 1, 1997 to December 31, 2007	Patients only diagnosed or seen for a 2nd opinion but not treated at the University of Vermont Medical Center and those with a personal history of inflammatory bowel disease, known genetic predisposing syndromes (eg, familial adenomatous polyposis and hereditary nonpolyposis colorectal cancer), or solid organ transplant recipient were excluded	hospitals or clinics	No	Yes	No	No
9433	Otieno 2010	Provider delay in the diagnosis and initiation of definitive treatment for breast cancer patients.	2010	Kenya	low	Breast	No	No	Yes	No	One	Retrospective/Cross-sectional	87	Over a four year period (from the 1st October 2000 to 31st October 2004), all patients seen at the Kenyatta National Hospital (KNH) breast clinic during the study period with cytologically or histologically confirmed breast cancer were included in this study.	Patients whose diagnostic work up and/or treatment were wholly or partially carried out outside Kenyatta National Hospital and patients who presented for the first time at KNH breast clinic with recurrent disease.	hospitals or clinics	No	Yes	No	No
9457	O'Leary 2013	The wait time creep: changes in the surgical wait time for women with uterine cancer in Ontario, Canada, during 2000-2009.	2013	Canada	high	Gynecologic	No	No	Yes	No	One	Retrospective/Cross-sectional	9330	All confirmed uterine cancer patients with a histopathological diagnosis of ICD-09 codes 179 or 182 in the Ontario Cancer Registry between April 2000 and March 2009. Patients must have had a hysterectomy after date of diagnosis (to ensure cancer diagnosis preceded surgery) and an accompanying Ontario Health Insurance Plan record	Cases with surgery wait times longer than 730 days	cancer registry or similar large databases	No	No	Yes	No
9476	Odongo 2015	Patient delay factors in women presenting with breast cancer in a low income country.	2015	Uganda	low	Breast	Yes	No	No	No	One	Retrospective/Cross-sectional	162	Female patients 18 years and above with histological diagnoses of breast cancer diagnosed at the breast unit of Mulago National Referral Hospital over a period of 4 months between January and April 2014.	Patients who were too ill to give sufficient information.	hospitals or clinics	Yes	No	No	No
9761	Radzikowska 2012	The impact of timeliness of care on survival in non-small cell lung cancer patients.	2012	Poland	high	Respiratory/thoracic	Yes	Yes	Yes	Yes	One	Retrospective/Cross-sectional	10586	Patients with squamous cell lung cancer and adenocarcinoma registered from 1995 to 1998 in Pulmonary Outpatient Departments from all parts of Poland	nr	cancer registry or similar large databases	Yes	No	Yes	Yes
9836	McLaughlin 2012	Effect on survival of longer intervals between confirmed diagnosis and treatment initiation among low-income women with breast cancer.	2012	USA	high	Breast	No	No	Yes	No	One	Retrospective/Cross-sectional	1786	Patients aged18 or older, female, and diagnosed with breast cancer from January 1, 2000, through December 31, 2002, continuously enrolled in North Carolina Medicaid for 6 months before the diagnosis of breast cancer	Patientswithout a valid date ofinitialtreatment, who died on or before the day their first treatment was received or had no record of any treatment, who had unknown cancerstage, who refused recommended treatment or for whom treatment was contraindicated because of comorbidities or risk (determined by CCR variables describing reason for not receiving treatment;) and patients whose first treatment …	cancer registry or similar large databases	No	No	Yes	No
9891	Marella 2018	The diagnostic delay of oral carcinoma.	2018	Italy	high	Head and neck	Yes	No	No	No	One	Retrospective/Cross-sectional	59	Patients with squamous cell carcinoma of the oral compartment diagnosed between 2000 and 2016	-	hospitals or clinics	No	Yes	No	No
9913	Lee 2011	Head and neck cancer: possible causes for delay in diagnosis and treatment.	2011	Malaysia	upper middle	Head and neck	Yes	No	Yes	Yes	One	Prospective cohort	42	All the new cases of head and neck cancer diagnosed in July to December 2006 in Sawarak General Hospital (Malaysia).	-	hospitals or clinics	Yes	Yes	No	Yes
9938	Law 2009	Treatment delay in rectal cancer.	2009	Malaysia	upper middle	Digestive/gastrointestinal	No	No	Yes	No	One	Retrospective/Cross-sectional	134	Newly diagnosed rectal cancer cases of patients undergoing surgical resection for rectal cancer between January 1999 and June 2004	Recurrent cases	other: university medical centre	No	Yes	No	No
9972	Kumar 2019	Delays in Diagnosis and Treatment of Breast Cancer and the Pathways of Care: A Mixed Methods Study from a Tertiary Cancer Centre in North East India.	2019	India	low	Breast	Yes	No	No	No	One	Retrospective/Cross-sectional	253	All breast cancer patients registered during February to June 2019 at Dr. Bhubaneswar Borooah Cancer Institute in Guwahati, India	Newly registered or diagnosed female patients without definite treatment date and male breast cancer patients.	hospitals or clinics	Yes	No	No	No
10033	Kolude 2013	Stages of delay in oral cancer care evaluated at a tertiary health centre.	2013	Nigeria	lower middle	Head and neck	No	No	Yes	No	One	Retrospective/Cross-sectional	169	Persons with oral and maxillofacial cancers retrieved from the archival records spannign the years 1991-2010	-	hospitals or clinics	No	Yes	No	No
10168	Gao 2016	Risk factors and negative consequences of patient's delay for penile carcinoma.	2016	China	lower middle	Genitourinary	Yes	No	No	No	One	Retrospective/Cross-sectional	254	Consecutive penila cancer cases with various TNM stages that received treatment at 4 medical centers from June 2004 to March 2010	Decline to participate, refuse to provide partial information required by the questionnaire, without ongoing sexual relationship, decline to participate the evaluation, death within 6 month after treatments, lost of follow-up within 6 months after treatment.	hospitals or clinics	Yes	Yes	No	Yes
10348	Lim 2013	Measuring the nature and duration of symptoms of cervical cancer in young women: developing an interview-based approach.	2013	UK	high	Gynecologic	Yes	Yes	No	Yes	One	Retrospective/Cross-sectional	12	Women aged 18–40 diagnosed with cervical cancer in the previous two years	-	other: questionnaire validation study	Yes	No	No	No
10351	Lijkendijk 2010	[Introduction of integrated cancer pathway shortens diagnostic delay in bladder cancer].	2010	Denmark	high	Genitourinary	Yes	No	No	No	One	Retrospective/Cross-sectional	151	Patients who were cystectomized for bladder cancer at Urological Clinic D, Rigshospitalet, during three time periods (2001, 2005-2006, and 2009)	Patients who were cystectomized for a reason other than bladder cancer as well patients who had received chemotherapy and radiation therapy	hospitals or clinics	No	Yes	No	No
10376	Levy 2018	The Frequency and Prognostic Value of Neutrophilia in Chronic Lymphocytic Leukemia.	2018	Israel	high	Hematologic/blood	No	No	Yes	No	One	Retrospective/Cross-sectional	51	All patients diagnosed with chronic lymphocytic leukemia (CLL) or small lymphocytic leukemia (SLL) followed at the Hematology unit of Bnai-Zion Medical Center (Haifa, Israel).	nr	hospitals or clinics	No	Yes	No	No
10378	Leveque 2014	[An analysis of treatment delays of thoracic cancers: a prospective study].	2014	France	high	Respiratory/thoracic	No	No	Yes	No	One	Prospective cohort	138	Patients first treated at the Respiratory Pathways Clinic (Toulouse University Hospital) from November 2008 to May 2009, by surgery, chemotherapy or radiotherapy	nr	hospitals or clinics	Yes	No	No	No
10425	Faye 2016	Pattern of chronic myeloid leukemia in the imatinib era in a Sub-Saharan African setting.	2016	Senegal	lower middle	Hematologic/blood	Yes	Yes	No	Yes	One	Retrospective/Cross-sectional	55	Patients with cytogenetically and/or molecularly confirmed chronic myeloid leukemia between January 2008 and February 2015	Patients with a follow-up of less than 3 months and those who did not return after the initial visit	hospitals or clinics	Uncertain	Uncertain	No	No
10455	Ermiah 2012	Diagnosis delay in Libyan female breast cancer.	2012	Libya	upper middle	Breast	Yes	No	No	No	One	Retrospective/Cross-sectional	200	Libyan female patients with breast cancer diagnosed at the African (presently (2012) National) Oncology Institute (NOI), Sabratha, during the period from Jan 1, 2008 to Dec 31, 2009	-	hospitals or clinics	Yes	No	No	No
10555	Chappidi 2017	Evaluation of gender-based disparities in time from initial haematuria presentation to upper tract urothelial carcinoma diagnosis: analysis of a nationwide insurance claims database.	2017	USA	high	Genitourinary	No	Yes	No	No	Two or more	Retrospective/Cross-sectional	12722	Patients with a diagnosis of upper tract urothelial carcinoma or bladder cancer with a haematuria claim within 1 year of their initial diagnosis	Patients with a pre-existing diagnosis of haematuria or bladder cancer (for the UTUC cohort) in the year prior to the initial haematuria claim and individuals not enrolled in the MarketScan database 1 year prior to their initial haematuria claim	cancer registry or similar large databases	No	No	Yes	No
10877	Goel 2020	Treatment delays in surgically managed sinonasal cancer and association with survival.	2019	USA	high	Head and neck	No	No	Yes	No	One	Retrospective/Cross-sectional	2267	Patients with nonmetastatic sinonasal squamous cell carcinoma treated with curative-intent surgical resection and adjuvant radiation with or without chemotherapy	Patients who had received a radiation modality other than external beam radiation, neoadjuvant chemotherapy, unknown treatment-time intervals, missing follow-up, DTS more than 180 days, SRT more than 180 days, or RTD less than 30 days or more than 90 days	cancer registry or similar large databases	No	No	Yes	No
10914	George 2012	Early symptoms of bone and soft tissue sarcomas: could they be diagnosed earlier?.	2012	UK	high	Musculoskeletal	Yes	Yes	No	Yes	Two or more	Retrospective/Cross-sectional	107	Both newly diagnosed and review adult patients undergoing treatment at a specialist unit with a histologically confirmed diagnosis of primary bone sarcome or STS, between January and April 2011.	-	hospitals or clinics	Yes	No	No	No
10999	Bonfill 2017	Clinical interval and diagnostic characteristics in a cohort of bladder cancer patients in Spain: a multicenter observational study.	2017	Spain	high	Genitourinary	No	Yes	Yes	Yes	One	Prospective cohort	314	(1) being diagnosed of bladder cancer during the study period; (2) being diagnosed and treated at one of the participating hospitals; and (3) agree to participate and sign the informed consent form	not reported	hospitals or clinics	Yes	Yes	No	Yes
11017	Baishya 2015	A Pilot Study on Factors Associated with Presentation Delay in Patients Affected with Head and Neck Cancers.	2015	India	low	Head and neck	Yes	No	No	No	One	Retrospective/Cross-sectional	311	Patients with cancers of the head and neck attending a regional cancer center of North East India.	patients with poor general condition or debilitating conditions and those who were not willing to participate in the study	hospitals or clinics	Yes	No	No	No
11105	Altman 2017	Examining the Effects of Time to Diagnosis, Income, Symptoms, and Incidental Detection on Overall Survival in Epithelial Ovarian Cancer: Manitoba Ovarian Cancer Outcomes (MOCO) Study Group.	2017	Canada	high	Gynecologic	No	Yes	No	No	One	Retrospective/Cross-sectional	601	Invasive ovarian cancer cases diagnosed between January 1, 2004, and December 31, 2010, registered in the Manitoba Cancer Registry	The morphologies of sex cord and germ cell were excluded.	cancer registry or similar large databases	No	Yes	Yes	Yes
11106	Al-Rajhi 2009	Nasopharyngeal carcinoma in Saudi Arabia: clinical presentation and diagnostic delay.	2009	Saudi Arabia	upper middle	Head and neck	Yes	Yes	No	Yes	One	Prospective cohort	307	All newly diagnosed, untreated patients with a nasopharyngeal carcinoma who attended the combined head and neck oncology outpatient clinic at King Faisal Specialist Hospital and Research Centre (KFSH&RC) between January 2000 and December 2003.	not reported	hospitals or clinics	Yes	Yes	No	Yes
11281	Cohn 2014	Sex disparities in diagnosis of bladder cancer after initial presentation with hematuria: a nationwide claims-based investigation.	2014	USA	high	Genitourinary	No	Yes	No	No	One	Retrospective/Cross-sectional	7649	Patients who had an initial bladder cancer claim between 2004 and 2010 and had an initial hematuria claim within 12 months of their initial bladder cancer claim; present within the MarketScan databases for 2 years prior to their initial hematuria claim without claims for bladder cancer or hematuria within this precedent period	nr	cancer registry or similar large databases	No	No	Yes	No
11295	Cicchiello 2016	An assessment of clinical pathways and missed opportunities for the diagnosis of nodular melanoma versus superficial spreading melanoma.	2016	Australia	high	Skin	Yes	Yes	No	Yes	Two or more	Retrospective/Cross-sectional	120	primary cutaneous melanoma or superficial spreading melanoma diagnosis between April 2008 and September 2012, a random sample of patients is drawn	not reported	hospitals or clinics	Yes	No	No	No
11351	BenFatma 2018	What could be the reasons of late diagnosis of breast cancer in Tunisia?.	2018	Tunisia	upper middle	Breast	Yes	No	No	No	One	Case-control	200	Any Tunisian patient, followed for breast cancer in the oncology medicine department at the Farhat Hached University Hospital in Sousse, regardless of the time of follow-up) diagnosis, undergoing treatment, under surveillance) and agreeing to participate in the study	nr	hospitals or clinics	Yes	Yes	No	Yes
11374	Baughan 2009	Auditing the diagnosis of cancer in primary care: the experience in Scotland.	2009	UK	high	Multiple	Yes	No	No	No	Two or more	Retrospective/Cross-sectional	6763	Patients newly diagnosed with cancer in the GP boards participating in the Scotland primary care audit	Patients with cancer detected through the national screening programmes and those with non-melanoma skin cancer.	other: GP practice	No	Yes	No	No
11438	Abu-Helalah 2016b	Delay in Presentation, Diagnosis and Treatment for Colorectal Cancer Patients in Jordan.	2016	Jordan	lower middle	Digestive/gastroinstestinal	Yes	Yes	Yes	Yes	One	Retrospective/Cross-sectional	189	Jordan as permanent address	Patients known to have, or have had, other cancers and patients who were under routine surveillance for cancer and presence detected via that system.	hospitals or clinics	Yes	Yes	No	Yes
11454	Skrabek 2016	Examining the pathway to diagnosis and treatment of lymphoma in Manitoba: patient and system factors resulting in delay	2016	Canada	high	Hematologic/blood	No	No	Yes	No	One	Retrospective/Cross-sectional	998	Adult patients (>17) diagnosed with B-cell Non-Hodgkin lymphoma and Hodgkin Lymphoma from 2005 to 2010 residing in Manitoba	T-cell lymphoma, chronic lymphocytic leukemia, small lymphocytic lymphoma, Waldenström macroglobulinemia, not having a Manitoba health number, diagnosis based on death certificate or autopsy, prior history of cancer	cancer registry or similar large databases	No	No	Yes	No
11455	Hess 2011	A review of the delay in diagnosis and management of breast lumps in the Theewaterskloof sub district in the Western Capel ETD Search	2015	South Africa	upper middle	Breast	No	No	Yes	No	One	Retrospective/Cross-sectional	68	Patients who presented with a breast lump in the TWK sub district and at Worcester Hospital from January 2007 until December 2010.	-	hospitals or clinics	No	Yes	No	No
11456	Jedy-Agba 2017	Breast Cancer in sub-Saharan Africa : Determinants of Stage at Diagnosis and Diagnostic Delays in Women with Symptomatic Breast Cancer ELIMA JEDY-AGBA Thesis submitted in accordance with the requirements for the degree Doctor of Philosophy of the Universi	2017	Nigeria	lower middle	Breast	Yes	Yes	No	Yes	One	Case-control	266	Women aged >18 years who presented with symptoms highly suggestive of primary breast cancer at the surgical outpatient departments (SOPD) of six government hospitals in Nigeria and the oncology departments of two of these hospitals (NHA and UNTH) and were then diagnosed with primary invasive breast cancer.	-	hospitals or clinics	Yes	No	No	No
11708	Goedhart 2016	Delay in Diagnosis and Its Effect on Clinical Outcome in High-grade Sarcoma of Bone: A Referral Oncological Centre Study.	2016	Netherlands	high	Musculoskeletal	Yes	Yes	No	Yes	One	Retrospective/Cross-sectional	73	A minimum follow-up of 12 month, patients with high-grade bone sarcoma diagnosed between October 2000 and October 2012.	-	hospitals or clinics	No	Yes	No	No
11714	Nandra 2015	One-year mortality in patients with bone and soft tissue sarcomas as an indicator of delay in presentation.	2015	UK	high	Musculoskeletal	Yes	No	No	No	One	Retrospective/Cross-sectional	3581	All consecutive patients with a newly diagnosed bone sarcoma (BS) or soft tissue sarcoma (STS) were identified from a single institution’s prospectively maintained database between 1985 and 2010.	Patients with local recurrence at presentation.	hospitals or clinics	No	Yes	No	No
11730	Esmaelbeigi 2014	Factors affecting professional delay in diagnosis and treatment of oral cancer in Iran	2014	Iran	lower middle	Head and neck	Yes	No	No	No	One	Retrospective/Cross-sectional	206	All patients who were diagnosed as oral cancers including cancers of tonsils, tongue, mouth, and oropharynx (ICD-10 codes C09, C10, C03-06, C01-02) and were admitted to the hospital for surgery. We only included the incident patients.	Recurrent cancer cases	hospitals or clinics	Yes	No	No	No
11754	Redaniel 2013	The association of waiting times from diagnosis to surgery with survival in women with localised breast cancer in England.	2013	UK	high	Breast	No	No	Yes	No	One	Retrospective/Cross-sectional	53689	Female breast cancer patients (ICD code C50) who were identified in the cancer registry, we included women diagnosed between 1 January 1996 and 31 December 2009, who were X15 years old at the time of diagnosis, who had surgical resection with curative intent and localised disease (TNM stage I and II)	Patients diagnosed with secondary cancers, in situ cancers or diagnosed via death certificates only (DCO) or through autopsy; waiting time of over 62 days, as they most likely received preoperative therapy or had other conditions necessitating delay; negative or zero postoperative survival times; residing in the East Midlands; without information on stage or stage III or IV tumours	cancer registry or similar large databases	No	No	Yes	No
11756	Bertoli 2013	Time from diagnosis to intensive chemotherapy initiation does not adversely impact the outcome of patients with acute myeloid leukemia.	2013	France	high	Hematologic/blood	No	No	Yes	No	One	Retrospective/Cross-sectional	599	Consecutive patients with a new diagnosis of AML in the leukemia unit of the University Hospital in Toulouse	acute promyelocytic leukemia, unfit for intensive chemotherapy, with incomplete biological data, with time from diagnosis to treatment>90 days	hospitals or clinics	Uncertain	Yes	No	No
11757	Eastman 2013	Outcomes of delays in time to treatment in triple negative breast cancer.	2013	USA	high	Breast	No	No	Yes	No	One	Retrospective/Cross-sectional	301	Patients diagnosed with triple-negative breast cancer in the study centers between January 2004 and January 2011	Patients who received treatment elsewhere or for whom no vital status information was available	hospitals or clinics	No	Yes	No	No
11759	Lyhne 2013	Waiting times for diagnosis and treatment of head and neck cancer in Denmark in 2010 compared to 1992 and 2002.	2013	Denmark	high	Head and neck	No	Yes	Yes	Yes	One	Retrospective/Cross-sectional	642	Consecutive new patients patients with squamous cell carcinoma of the oral cavity, pharynx and larynx referred to the five head and neck oncology centres in Denmark from January through April in the years 2010, 2002 and 1992	Patients with recurrence	cancer registry or similar large databases	No	Yes	Yes	Yes
11792	Valentín-López 2012	Assessment of a rapid referral pathway for suspected colorectal cancer in Madrid.	2012	Spain	high	Digestive/Gastrointestinal	No	No	Yes	No	One	Retrospective/Cross-sectional	363	All patients who entered a rapidreferral pathway for suspected CRC in a Madrid health care district between August 2004 andOctober 2007. The results for these patients were compared to those of patients also diagnosed via colonoscopy but who were referred through the district’s standard referral pathway	Patients that failed to attend their colonoscopy appointment, patients that had significant co-morbidity precluding colonoscopy and patients that rejected the procedure.	other: district (combination of primary care and hospital)	No	Yes	No	No
11797	Korets 2012	Effect of delaying surgery on radical prostatectomy outcomes: a contemporary analysis.	2012	USA	high	Genitourinary	No	No	Yes	No	One	Retrospective/Cross-sectional	1568	All patients treated with radical prostectomy (RP) by five high-volume surgeons between 1990 and 2010.	Patients who had received neoadjuvant androgen deprivation, adjuvant androgen deprivation or immediate adjuvant external beam radiation, who had unknown biopsy dates, and who had < 12 months of follow-up after RP. Records of patients with surgical delays of > 180 days were reviewed to ensure that none of the patients included in the analysis had been placed on active surveillance with delayed cur…	hospitals or clinics	No	No	Yes	No
11802	Kämmerer 2012	Clinical, therapeutic and prognostic features of osteosarcoma of the jaws - experience of 36 cases.	2012	Germany	high	Musculoskeletal	Yes	No	No	No	One	Retrospective/Cross-sectional	36	Patients with osteosarcoma of the jaws (OSJ) diagnosed and treated in the Department of Oral and Maxillofacial Surgery, University Medical Centre Mainz, Germany, between 1972 and 2010	nr	hospitals or clinics	No	Yes	No	No
11844	Gort 2010	Actionable indicators for short and long term outcomes in rectal cancer.	2010	Netherlands	high	Digestive/gastroinstestinal	No	No	Yes	No	One	Retrospective/Cross-sectional	819	All patients diagnosed from January 2001 to January 2005 in the above-mentioned region who underwent a curatively intended rectal resection for a histologically proven invasive rectal cancer, without distant metastases (pTNM according to UICC classification stages I–III).	Patients with previous or coexisting invasive cancer other than non-melanoma skin cancer or in situ cervical cancer, and those with another invasive cancer within 3 months after rectal cancer diagnosis. Patients who underwent non-elective surgery, patients treated by polipectomy, transanal surgery, including Transanal Endoscopic Microsurgery (TEM) or unknown type of surgery and in case distance f…	cancer registry or similar large databases	No	Yes	Yes	Yes
11850	Waldert 2010	A delay in radical nephroureterectomy can lead to upstaging.	2009	Multiple (Austria, France, USA, Italy)	high	Genitourinary	No	No	Yes	No	One	Retrospective/Cross-sectional	187	Patients with a diagnosis of upper-tract urothelial carcinoma treated with radical nephroureterectomy and bladder-cuff resection between January 2000 and December 2007 at three institutions.	neoadjuvant chemotherapy	hospitals or clinics	No	Yes	No	No
11852	Brazda 2010	Delays in time to treatment and survival impact in breast cancer.	2010	USA	high	Breast	No	No	Yes	No	One	Retrospective/Cross-sectional	1337	Patients diagnosed and treated at the study locations between 2005 and 2008	Patients who did not undergo diagnosis and subsequent treatment at either hospital or for whom there was no vital status information available	hospitals or clinics	No	Yes	No	No
11872	Tokuda 2009	Intervals between symptom onset and clinical presentation in cancer patients.	2009	Japan	high	Multiple	Yes	No	No	No	Two or more	Retrospective/Cross-sectional	3780	All patients with a diagnosis of cancer registered for 10-year period and only those with histologically confirmed cases	Patients who had developed no prior symptoms (incidentally identified cases) and asymptomatic patients who had been referred from cancer screening programs	hospitals or clinics	No	Yes	Yes	Yes
11873	Smith 2009	Factors contributing to the time taken to consult with symptoms of lung cancer: a cross-sectional study.	2009	UK	high	Respiratory/thoracic	Yes	No	No	No	One	Retrospective/Cross-sectional	360	Patients with lung cancer identified by specialist nurses at three Scottish hospitals early after diagnosis between April 2004 and January 2006	Patients who had impaired consciousness, dementia or psychosis; those considered by clinicians to be too unwell to be approached	hospitals or clinics	Yes	Yes	No	Yes
11883	Richards 2016	Urinary tract infection-like symptom is associated with worse bladder cancer outcomes in the Medicare population: Implications for sex disparities	2016	USA	high	Genitourinary	No	Yes	No	No	One	Retrospective/Cross-sectional	12195	We identified patients aged 66 years and older who were enrolled in Medicare, and had Bladder Cancer (BC) listed in the SEER registry between 2007 and 2009. We included patients in our analysis that had a hematuria or urinary tract infectionclaim within 1 year preceding their initial BC .claim	Not having a hematuria or UTI claim within 1 year preceding their initial BCa claim; having a separate UTI or hematuria claim greater than 1 year before their initial BCa diagnosis	cancer registry or similar large databases	No	No	Yes	No
11952	Shamsi 2020	Patient Delay in Breast Cancer Diagnosis in Two Hospitals in Karachi, Pakistan: Preventive and Life-Saving Measures Needed.	2020	Pakistan	lower middle	Breast	Yes	No	No	No	One	Retrospective/Cross-sectional	499	Patients with newly diagnosed breast cancer were enrolled from 2 main hospitals in Karachi, Pakistan, AKUH and the Karachi Institute of Radiation and Nuclear Medicine (KIRAN) cancer hospital.	-	hospitals or clinics	Yes	No	No	No
11961	Ganesan 2020	Diagnostic delay for head and neck cancer in South India: A Mixed-methods Study.	2020	India	low	Head and neck	Yes	Yes	No	Yes	One	Retrospective/Cross-sectional	200	The study was done in the Jawaharlal Institute of Postgraduate Medical Education and Research (JIPMER), a teaching tertiary care setting in Puducherry, South India, in 2016-17. Head and Neck cancer patients of age more than 18 years attending the ENT cancer clinic. Patients with a confirmed cancer diagnosis participated in the study before the treatment initiation.	Patients who were seriously ill and could not speak.	hospitals or clinics	Yes	No	No	No
11963	Webber 2020	Breast cancer diagnosis and treatment wait times in specialized diagnostic units compared with usual care: a population-based study.	2020	Canada	high	Breast	No	No	Yes	No	One	Retrospective/Cross-sectional	41564	All Ontario patients with breast cancer (International Classification of Diseases for Oncology, 3rd edition, code C50) identified in the Ontario Cancer Registry and diagnosed from 1 January 2007 to 31 December 2015.	Patients who were diagnosed on death certificate only, who were less than 18 or more than 105 years of age at diagnosis, whose sex was recorded as male, who were not resident in Ontario at diagnosis, who had less than 6 months of ohip (Ontario Health Insurance Plan) coverage before diagnosis, who had a previous or concurrent cancer (within 6 months of the bca diagnosis), who had stage 0 cancer, o…	cancer registry or similar large databases	No	No	Yes	No
11966	Emerson 2020	Breast cancer treatment delays by socioeconomic and health care access latent classes in Black and White women.	2020	USA	high	Breast	No	No	Yes	No	One	Prospective cohort	2841	Women diagnosed with primary invasive breast cancer 2008-2013, stage I-III, who received surgical treatment within 18 months of diagnosis.	-	other: study cohort	No	Yes	No	No
11976	Rollig 2020	Does time from diagnosis to treatment affect the prognosis of patients with newly diagnosed acute myeloid leukemia?.	2020	Germany	high	Hematologic/blood	No	No	Yes	No	One	Retrospective/Cross-sectional	2263	Patients from the German Study Alliance Leukemia–Acute Myeloid Leukemia (SALAML) registry with intensive induction treatment containing standard- to higher-dose cytarabine plus anthracycline/mitoxantrone and follow-up of at least 1 year.	Patients without informed consent; with acute promyelocytic leukemia, non-intensive treatment, time to treatment of more than 50 days, and follow-up survival information for less than 1 year.	other: study cohort	No	Yes	No	No
11977	Antel 2020	Diagnosing lymphoma in the shadow of an epidemic: lessons learned from the diagnostic challenges posed by the dual tuberculosis and HIV epidemics.	2020	South Africa	upper middle	Hematologic/blood	Yes	Yes	No	Yes	One	Retrospective/Cross-sectional	32	Adults (18 years), both in- and outpatients, and referred with enlarged lymph nodes of > 20 mm diameter in either the cervical, axillary, or inguinal region.	Patients with contraindications to core-biopsy (low platelets, other coagulopathy, clinically unstable, or unsafe biopsy site).	hospitals or clinics	No	Yes	No	No
11996	Soomers 2020	The route to diagnosis of sarcoma patients: Results from an interview study in the Netherlands and the United Kingdom.	2020	Multiple (UK and Netherlands)	high	Musculoskeletal	Yes	Yes	No	Yes	One	Other	15	Patients 18 years or older; diagnosed within the past 4 months in Radboud University Medical Centre (Radboudumc), NL, or the Royal Marsden NHS Foundation Trust, UK, with histological proven sarcoma and could communicate in Dutch or English.	Patients with significant cognitive impairment or mental health problems.	hospitals or clinics	Yes	Yes	No	Yes
12015	Kassirian 2020	Delay in diagnosis of patients with head-and-neck cancer in Canada: impact of patient and provider delay.	2020	Canada	high	Head and neck	Yes	Yes	No	Yes	One	Prospective cohort	102	All new adult patients with hnc presenting to the headand-neck cancer mdt clinic at the London Regional Cancer Program from September 2017 to September 2018, able to read and write in English.	Patients with recurrent cancer and patients with non-HNCs.	hospitals or clinics	Yes	No	No	No
12031	Atkin 2021	Diagnostic pathways in multiple myeloma and their relationship to end organ damage: an analysis from the Tackling Early Morbidity and Mortality in Myeloma (TEAMM) trial.	2020	UK	high	Hematologic/blood	Yes	No	No	No	One	RCT	732	Patients diagnosed with multiple myeloma participating in the TEAMM trial, aged 21 years old or over, able to provide consent to participate, within 14 days of starting anti-myeloma therapy for newly diagnosed multiple myeloma.	Previous treatment with anti-myeloma therapy; those not planned for active myeloma treatment; mandatory requirement for antibiotic prophylaxis; contraindication to levofloxacin use (due to the primary aim of the trial); women of child-bearing age not using contraception; those with another malignancy (active or within the preceding 5 years)	other: clinical trial	Yes	No	No	No
12043	Padilla-Ruiz 2021	Factors that Influence Treatment Delay for Patients with Breast Cancer.	2021	Spain	high	Breast	No	No	Yes	No	One	Prospective cohort	1236	Women aged at least 18 years, diagnosed with ductal carcinoma in situ, invasive ductal carcinoma, tubular carcinoma, mucinous carcinoma, papillary carcinoma, cribriform carcinoma or invasive lobular carcinoma.	Patients receiving neoadjuvant treatment, or who had been diagnosed with sarcoma, lymphoma or inflammatory carcinoma, or who suffered a recurrence of breast cancer, or whose disease was terminal or who presented any condition that interfered with their ability to complete the questionnaires.	hospitals or clinics	No	Uncertain	No	No
12052	Yoshida 2021	Importance of diagnosis-to-treatment interval in newly diagnosed patients with diffuse large B-cell lymphoma.	2021	Japan	high	Hematologic/blood	No	No	Yes	No	One	Retrospective/Cross-sectional	199	Patients aged 20 years or older newly diagnosed with diffuse large B-cell lymphoma between April 2007 and March 2017, and have received CHOP or dose-reduced CHOP-like regimen with or without rituximab.	Patients with HIV infection, central nervous system lesion, intravascular lymphoma, primary mediastinal large B-cell lymphoma, and transformation of indolent lymphoma, who did not receive anthracycline-containing chemotherapy, and who received treatment before pathological diagnosis.	hospitals or clinics	No	No	Yes	No
12058	Webber 2021	Factors associated with waiting time to breast cancer diagnosis among symptomatic breast cancer patients: a population-based study from Ontario, Canada.	2021	Canada	high	Breast	No	Yes	No	No	One	Retrospective/Cross-sectional	45967	Breast cancer patients diagnosed in Ontario, Canada between January 1, 2007 and December 31, 2015, with symptomatic breast cancer, defined as patients whose earliest breast cancer-related healthcare encounter prior to diagnosis was not a screening mammogram.	Patients who did not have a valid patient identifier for dataset linkage, were diagnosed on death certificate only, had less than 6 months of OHIP coverage before diagnosis, were less than 18 or over 105 years of age at diagnosis, had a previous or concurrent cancer (within 6 months of breast cancer diagnosis), were male, were not an Ontario resident at diagnosis, or had stage 0 cancer.	cancer registry or similar large databases	No	No	Yes	No
12080	Hewage 2021	Does the choice of care pathways matter in timely breast cancer care in Sri Lanka?.	2021	Sri Lanka	lower middle	Breast	Yes	Yes	Yes	Yes	One	Retrospective/Cross-sectional	787	Patients with a histological or cytological confirmation of breast cancer, who had undergone any mode of primary treatment, namely neoadjuvant therapy, definitive surgery or palliative radiotherapy and systemic therapy for breast cancer. Those who were diagnosed within the period of six months preceding the study.	Patients with a recurrence of breast cancer following remissions, those who were too ill to respond to the interview and patients diagnosed with cognitive impairments and/or psychiatric illnesses.	hospitals or clinics	Yes	Yes	No	Yes
12091	Schoonbeek 2021	Determinants of delay in the head and neck oncology care pathway: The next step in value-based health care.	2021	Netherlands	high	Head and neck	No	No	Yes	No	One	Prospective cohort	192	First consultation at the Medical Center Groningen took place between 2014 (October) and 2016 (May), the tumour was located in the oral cavity, oropharynx, hypopharynx or larynx, the tumour was a first primary head and neck squamous cell carcinoma.	Treatment intention was not curative, the date of diagnosis was unknown or a synchronous malignancy was present; treatment interval was 0 days.	hospitals or clinics	No	Yes	No	No
12105	Norsa'adah 2021	Time Taken for Symptom Recognition, First Consultation, Diagnosis and First Definitive Treatment and Its Associated Factors among Women with Breast Cancer.	2022	Malaysia	upper middle	Breast	Yes	No	Yes	Yes	One	Retrospective/Cross-sectional	328	Women newly diagnosed with primary invasive breast cancer by histopathological examination from three referral medical centres in the East Coast of Malaysia and two major government hospitals in Kuala Lumpur.	People with cognitive problems and recurrent cancer.	hospitals or clinics	Yes	Yes	No	Yes
12124	Elias 2021	Treatment Delay in Melanoma: A Risk Factor Analysis of an Impending Crisis.	2021	USA	high	Skin	No	No	Yes	No	One	Retrospective/Cross-sectional	104118	Primary codes C44.0 through C44.9 identified all patients with a diagnosis of cutaneous melanoma.	Cases in which the melanoma diagnosis was not the patient’s primary (or first) cancer diagnosis. Cases lacking histologic confirmation of the diagnosis after primary site biopsy or cases diagnosed from autopsy reports. Reports missing staging data or undergoing palliative management.	cancer registry or similar large databases	No	No	Yes	No
12127	Philip 2021	Patient Interval and Associated Factors in the Diagnostic Journey of Oral Cancer: A Hospital-Based Cross-Sectional Study from Kerala, India.	2021	India	low	Head and neck	Yes	No	No	No	One	Retrospective/Cross-sectional	261	Newly registered patients with malignant neoplasm of the oral cavity (ICD code C00 to C06) between 2019 and 2020.	Patients having a recurrence, patients with other cancers, patients who were diagnosed through routine cancer surveillance programs, patients who had completed treatment and registered only for follow up and patients who were not willing to participate.	hospitals or clinics	Yes	Yes	No	Yes
12140	NevesLima 2021	Sociodemographic and clinical factors associated with time to treatment for colorectal cancer in Brazil, 2006-2015	2021	Brazil	upper middle	Digestive/gastrointestinal	No	No	Yes	No	One	Retrospective/Cross-sectional	79147	Patients with colon (CID-10: C18) or rectal cancer (CID-10: C19 e C20) treated between 2006 and 2015.	Cases with previous treatment or with negative values for treatment intervals.	cancer registry or similar large databases	No	No	Yes	No
12152	Kiss 2021	Increase in the Length of Lung Cancer Patient Pathway Before First-Line Therapy: A 6-Year Nationwide Analysis From Hungary.	2021	Hungary	high	Respiratory/thoracic	No	No	Yes	No	One	Retrospective/Cross-sectional	22097	Patients newly diagnosed with lung cancer (ICD-10 diagnosis code: C34) between January 1, 2011, and December 31, 2016. Further inclusion criteria were: 1) age above 20 years at the time of diagnosis; 2) a minimum of two occurrences of the ICD-10 code C34 within more than 30 but less than 365 days.	Patients with cancer-related ICD-10 codes other than C34 as well as those receiving anticancer therapy other than lung cancer treatment within 6 months before or 12 months after the first occurrence of C34.	cancer registry or similar large databases	No	No	Yes	No
12162	Hussain 2021	Delays In Breast Cancer Diagnosis At A Tertiary Care Facility In Karachi, Pakistan.	2021	Pakistan	lower middle	Breast	Yes	No	No	No	One	Retrospective/Cross-sectional	334	This study was conducted between January 2016 and July 2019 at a public tertiary care hospital called Jinnah Postgraduate Medical Center in Karachi, Pakistan. Patients arriving for follow-up and treatment of malignant breast carcinoma of any histological type. Only patients with available treatment records were included.	-	hospitals or clinics	Yes	Yes	No	Yes
12168	Mazza 2021	Do ethnic patients report longer lung cancer intervals than Anglo-Australian patients?: Findings from a prospective, observational cohort study.	2021	Australia	high	Respiratory/thoracic	Yes	No	Yes	Yes	One	Prospective cohort	577	The patient eligibility criteria were the following: (1) having a new diagnosis of primary lung cancer within the previous month or during the recruitment phase (May 2017 to July 2018) and (2) being either Anglo-Australian or CALD (culturally and linguistically diverse).	Patients who were pregnant or aged under 18 years.	hospitals or clinics	Yes	Yes	No	Yes
12178	Cubiella 2021	Impact of a colorectal cancer screening program implantation on delays and prognosis of non-screening detected colorectal cancer.	2021	Spain	high	Digestive/gastroinstestinal	No	Yes	No	No	One	Retrospective/Cross-sectional	607	Pre cohort: All invasive incident CRC histologically confirmed detected in the natural year before implementation of the CRC screening programme (1 July 2014 – 30 June 2015) in Ourense. Post cohort: All invasive incident CRC histologically confirmed and detected outside the scope of the CRC screening programme in the natural year after the first round: (1 July 2017- 30 June 2018).	Codes C18.1 (appendix), C21 (anus and anal canal)	cancer registry or similar large databases	No	Yes	Yes	Yes
12183	Blunt 2021	Shorter Diagnosis-to-Treatment Interval in Diffuse Large B-Cell Lymphoma is Associated With Inferior Overall Survival in a Large, Population-Based Registry.	2021	Canada	high	Hematologic/blood	No	No	Yes	No	One	Retrospective/Cross-sectional	9441	All patients aged 18 years and above with a new diagnosis of DLBCL in Ontario, Canada, receiving a rituximab-containing chemotherapy regimen as par of a first-line therapy with curative intent	Patients with primary central nervous system lymphoma and HIV-associated lymphoma	cancer registry or similar large databases	No	No	Yes	No
12193	Heiden 2021	Analysis of Delayed Surgical Treatment and Oncologic Outcomes in Clinical Stage I Non-Small Cell Lung Cancer.	2021	USA	high	Respiratory/thoracic	No	No	Yes	No	One	Retrospective/Cross-sectional	9904	Adult patients with clinical stage I non-small cell lung cancer undergoing resection from October 2006 through September 2016.	Large tumor size (ie, >5 cm [>T1-2]), receipt of neoadjuvant chemotherapy, extremely delayed surgical treatment (more than 6 months between diagnosis and surgical procedure), and receipt of an operation for recurrent disease.	cancer registry or similar large databases	No	No	Yes	No
12196	Murchie 2021	Geographic variation in diagnostic and treatment interval, cancer stage and mortality among colorectal patients - An international comparison between Denmark and Scotland using data-linked cohorts.	2021	Multiple (Denmark, UK)	high	Digestive/gastrointestinal	No	No	Yes	No	One	Retrospective/Cross-sectional	5898	UK: Cancer patients diagnosed in North Scotland (approximately 11 % of Scotland’s population) between 2007 and 2014 were identified using the NHS Grampian Cancer Care Pathway database. Denmark: Patients were identified through the Danish National Patient Registry, and included for the Danish Cancer in Primary Care (CAP) Cohorts in 2010 and 2016, if the following criteria were fulfilled : > = 18 y…	-	other: study cohort	Yes	Uncertain	Yes	Yes
12204	Majeed 2021	Diagnostic and treatment delays in breast cancer in association with multiple factors in Pakistan.	2021	Pakistan	lower middle	Breast	No	Yes	Yes	Yes	One	Retrospective/Cross-sectional	372	Patients diagnosed with biopsy-proven breast cancer, who understand Urdu, visited Allam Iqbal Medical College/Jinnah Hospital for treatment, with complete records were available for them, and agreed to provide consent for participation in research.	Patients with benign lumps, non-cooperative behaviour, patients diagnosed with other cancers, those unable to answer the questions (for any reason), those mentally not able, those who did not agree to sign the consent form and those for whom information was missing on initial breast symptom and dates.	hospitals or clinics	No	Yes	No	No
12211	Alig 2021	Short Diagnosis-to-Treatment Interval Is Associated With Higher Circulating Tumor DNA Levels in Diffuse Large B-Cell Lymphoma.	2021	Multiple (USA, France, Italy, Germany)	high	Hematologic/blood	No	No	Yes	No	One	RCT	267	Patients with an initial diagnosis of a diffuse large B-cell lymphoma according to the 2008 WHO classification including T cell/histiocyte rich large B-cell lymphoma. Patients with an antecedent low-grade lymphoma with histologic transformation were considered eligible.	-	hospitals or clinics	No	Uncertain	No	No
12217	Kumar 2021	Treatment Seeking Behavior, Treatment Cost and Quality of Life of Head and Neck Cancer Patients: A Cross-Sectional Analytical Study from South India.	2021	India	low	Head and neck	Yes	Yes	Yes	Yes	One	Retrospective/Cross-sectional	192	Newly registered and follow-up adult patients with head and neck cancer seeking treatment at Radiotherapy department, JIPMER between 1st August 2016 to 30th September 2016, with date of definite treatment .	Patients who were diagnosed for more than three years.	hospitals or clinics	Yes	Yes	No	Yes
12223	Mujar 2022	Breast Cancer Care Timeliness Framework: A Quality Framework for Cancer Control.	2022	Malaysia	upper middle	Breast	Yes	Yes	Yes	Yes	One	Retrospective/Cross-sectional	340	This retrospectivecohort study was conducted at six tertiary public centers in Malaysia between June 2015 and June 2017. Patients with newly diagnosed breast cancer that was confirmed through histopathology examination.	Patients with recurrent cancer and secondary cancer, patients with incomplete data.	hospitals or clinics	Yes	Yes	No	Yes
12225	CanaverasLeon 2022	[Delay in the diagnosis and treatment of five types of cancer in two urban health centres].	2021	Spain	high	Multiple	Yes	Yes	Yes	Yes	Two or more	Retrospective/Cross-sectional	315	Patients of both sexes, older than 14 years, ascribed to the Pino Montano A and B Health Centers, in Seville, registered in the DIRAYA digital Unique Health History (HSU) and in the minimum set of the database (CMBD) of the Virgen Macarena Hospital (HVM), with the diagnosis of neoplasia (malignant colorectal, breast, lung, prostate or bladder cancer), between 1/1/2012 and 12/31/2017, having compl…	Having been diagnosed or treated in a different hospital area, or private services, on a date before or after the established date. Diagnosis not completed. Absence of data at the Virgen de Macarena Hospital in the year before diagnosis.	hospitals or clinics	No	Yes	No	No
12226	Rai 2022	Study of Diagnostic Delay among Symptomatic Breast Cancer Patients in Northern India: A Mixed-Methods Analysis from a Dedicated Breast Cancer Centre.	2022	India	low	Breast	Yes	Yes	No	Yes	One	Prospective cohort	300	Breast cancer patients who visited the Integrated Breast Care Centre during the study period, of any age group willing to participate in the study, able to respond in person to the study questionnaire.	Recurrent breast cancer, second primaries.	hospitals or clinics	Yes	No	No	No
12232	Matarredona-Quiles 2022	Factors associated with diagnosis delay in head and neck cancer.	2022	Spain	high	Head and neck	Yes	Yes	No	Yes	One	Retrospective/Cross-sectional	137	Patients diagnosed with primary head and neck cancer (oral cavity, pharynx, larynx, nasal cavity, paranasal sinuses, and salivary glands) at the study hospital, the main centre of the corresponding Health Department of the National Healthcare System, between 2016-2018.	Thyroid cancer, facial skin cancer, metastases of unknown origin.	hospitals or clinics	No	Yes	No	No
12251	Badri 2022	Retrospective study of factors associated with late detection of oral cancer in alberta: A qualitative study.	2022	Canada	high	Head and neck	Yes	Yes	Yes	Yes	One	Other	34	Patients with oral cancer in the Alberta Cancer Registry between 2005 and 2017: Lip (C00.3-C00.9), oral tongue (C2.0-C2.3, C2.8 and C2.9), gum (C3.0-C3.0), floor of mouth (C4.0-C4.9), palate (C5.0-C5.9) and other and unspecified parts of the mouth (C6.0-C6.9). OPC sites included base of tongue (C01), lingual tonsil (C2.4), tonsil (C9.0-C9.9), oropharynx (C10.0-C10.9), pharynx not otherwise specif…	External upper and lower lip (C00.0-C00.1), parotid gland (C07.9) and other and unspecified major salivary gland tumors (C08.0-C08.9)	cancer registry or similar large databases	No	Yes	Yes	Yes
12259	Virgilsen 2022	Diagnosing pancreatic cancer in general practice: a cross-sectional study on associations between suspicion of cancer, urgent referral and time to diagnosis.	2022	Denmark	high	Digestive/gastrointestinal	No	Yes	No	No	One	Retrospective/Cross-sectional	303	Patients diagnosed with pancreatic cancer (International Classification of Diseases (ICD) Revision 10 code: C25 (except C254, endocrine pancreas) and C241, Ampulla of Vater) with no previous history of cancer.	-	cancer registry or similar large databases	Yes	No	Yes	Yes
12269	Shahid 2022	A study of the effects of delayed patient presentation on cutaneous SCC progression.	2022	UK	high	Skin	Yes	No	No	No	One	Retrospective/Cross-sectional	51	Patients who underwent squamous cell carcinoma excision in the study Plastic Surgery Centre in October 2019.	-	hospitals or clinics	No	Yes	No	No
12288	Babatunde 2022	Racial Disparities and Diagnosis-to-Treatment Time Among Patients Diagnosed with Breast Cancer in South Carolina.	2021	USA	high	Breast	No	No	Yes	No	One	Retrospective/Cross-sectional	2155	Patients diagnosed with a first primary BrCA between 2002 and 2010, who have either Medicaid or State Health Plan insurance at the time of diagnosis, and have had 36 months of continuous eligibility with the insurance carrier.	-	cancer registry or similar large databases	No	No	Yes	No
12302	Kouka 2022	No impact of time to treatment initiation for head and neck cancer in a tertiary university center in 2003, 2008 and 2013	2022	Germany	high	Head and neck	No	No	Yes	No	One	Retrospective/Cross-sectional	297	Patients with head and neck cancer registered by the Thuringian cancer registry in Jena, Germany, diagnosed in 2003, 2008, or 2013.	Patients without head and neck cancer, if treatment was performed outside the study period, if no treatment was started, if patients were noted twice and if there was insufficient documentation.	cancer registry or similar large databases	No	No	Yes	No
12319	Tsutsumi 2022	Impact of esthesioneuroblastoma treatment delays on overall patient survival	2022	USA	high	Head and neck	No	No	Yes	No	One	Retrospective/Cross-sectional	814	2004–2016 NCDBs were queried for all patients diagnosed with histologicallyconfirmed ENB using the International Classification of Diseases for Oncology, Third Edition histology and behavioral code 9522/3 and primary site codes C300, C310-313, and C318-319. Patients with ENB who underwent surgery and subsequent radiotherapy (RT), with or without chemotherapy.	Patients not treated with surgery and subsequent RT; radiation before surgery; RT duration less than 30 days; RT dose less than 50Gy or modality not external beam radiation; all cases with missing information on survival or information on duration between diagnosis and treatment.	cancer registry or similar large databases	No	No	Yes	No
12323	Blackmore 2021	Patient-reported diagnostic intervals to colorectal cancer diagnosis in the Midland region of New Zealand: a prospective cohort study	2021	New Zealand	high	Digestive/gastroinstestinal	Yes	Yes	No	Yes	One	Prospective cohort	176	Patients were eligible for recruitment if they had been diagnosed within 12 months (study period from 2016 to 2019, in 3 from the 4 District Health Boards from the Midland Cancer Region) and had not been diagnosed through regional screening	-	other: community	Yes	Uncertain	No	No
12337	Beaudoin 2022	Identifying Barriers in Access to Care for Head and Neck Cancer Patients: A Field Study in Dakar	2021	Senegal	lower middle	Head and neck	Yes	No	No	No	One	Retrospective/Cross-sectional	33	A primary diagnosis of head and neck cancer from two independent university hospitals.	Individuals under 18 years of age, non-ambulatory, or unable to answer the French questionnaire.	hospitals or clinics	Yes	No	No	No
12346	Linxweiler 2022	Cytology-based Cancer Surgery of the Head and Neck (CyCaS-HN): a prospective, randomized, controlled clinical trial	2022	Germany	high	Head and neck	No	No	Yes	No	One	RCT	25	Clinical diagnosis of a cT1-2 cN0-3 cM0 squamous cell carcinoma of the oropharynx and/or the oral cavity, adequate accessibility of the primary tumor for a brush biopsy and age ≥ 18 years.	Cases requiring reconstruction with a locoregional and/or distant flap, a tumor location outside the oral cavity or oropharynx, limited accessibility of the primary tumor for a brush biopsy, non-surgical treatment plan, pregnancy, and age < 18 years.	other: RCT	No	Yes	No	No
12364	Andkhoie 2020	Geographic factors associated with time-to-treatment outcomes for radiation therapy among localized prostate cancer patients in Saskatchewan	2020	Canada	high	Genitourinary	No	No	Yes	No	One	Retrospective/Cross-sectional	692	Residents in the Saskatchwan Cancer Registry from south central Saskatchewan who were diagnosed with localized prostate cancer and received RT (as initial treatment) within Saskatchewan between 2010 and 2014.	Patients living out-of-province at the time of diagnosis, those living in the three former northern health regions (Mamawetan Churchill River, Keewatin Yatthe, and Athabasca), and those patients with missing “ready-to-treat” date. Those living in the northern health regions were excluded for privacy reasons.	cancer registry or similar large databases	No	No	Yes	No
12371	Mansour 2020	Breast Cancer: Delays of Access to Diagnosis and Treatment Retrospective Study-Batna, Algeria August 2015-February 2016	2020	Algeria	upper middle	Breast	Yes	Yes	Yes	Yes	One	Retrospective/Cross-sectional	267	Women with breast cancer at any stage aged 25-65 years old from Medical Oncology or Radiotherapy services at CAC Batna (Algeria).	Poor health status, end of life situation, undergoing an infectious disease, unable to hear or speak.	hospitals or clinics	Yes	No	No	No
12404	Tesfaw 2020	Patient Delay and Contributing Factors Among Breast Cancer Patients at Two Cancer Referral Centres in Ethiopia: A Cross-Sectional Study	2020	Ethiopia	low	Breast	Yes	No	No	No	One	Retrospective/Cross-sectional	371	Breast cancer patients’ newly diagnosed from September 2019 to April 30, 2020 at the selected hospitals. All breast patients who had pathologically confirmed breast cancer.	-	hospitals or clinics	Yes	No	No	No
12416	Zumer 2020	Impact of delays in radiotherapy of head and neck cancer on outcome	2020	Slovenia	high	Head and neck	No	No	Yes	No	One	Retrospective/Cross-sectional	262	Patients with oral cavity, oropharyngeal, hypopharyngeal, or laryngeal squamous cell carcinoma (SCC) who were treated with curative-intent definitive radiotherapy, with or without concurrent chemotherapy between January 2004 and December 2007 at the Institute of Oncology, Ljubljana, Slovenia.	Patients with T1N0 or T2N0 glottic cancer.	hospitals or clinics	No	Yes	No	No
12427	Almubarak 2020	Secondary Care Delay in Diagnosis and Treatment of Oral Cancer at Asir Central Hospital, Saudi Arabia: A Case Series Study	2020	Saudi Arabia	upper middle	Head and neck	No	No	Yes	No	One	Retrospective/Cross-sectional	17	Patients with oral cancer diagnosed and treated at Asir Central Hospital in the southern province of Saudi Arabia, Abha from 1st of January 2005 till 31st December 2015.	Patients with benign tumors.	hospitals or clinics	No	Yes	No	No
12440	Nassali 2021	Timelines to Cervical Cancer Diagnosis and Treatment at a Tertiary Hospital in Botswana	2021	Botswana	upper middle	Gynecologic	Yes	No	Yes	Yes	One	Retrospective/Cross-sectional	149	Cervical cancer patients previously admitted at Princess Marina Hospital (PMH) from May 2012 to December 2014.	Incomplete entries.	hospitals or clinics	No	Yes	No	No
12442	Sifontes-Dubon 2021	Evaluation of a Clinical Pathway for Thyroid Nodular Disease: Timings and Delays in the Diagnosis and Treatment of Thyroid Cancer	2021	Spain	high	Endocrine and Neuroendocrine	No	No	Yes	No	One	Retrospective/Cross-sectional	39	Patients newly diagnosed with thyroid cancer who had been previously evaluated in the clinical pathway at the University Clinical Hospital of Santiago de Compostela (Santiago, Spain) between 2015 and 2017.	Patients with microcarcinomas; the nodule reported asthyroid cancer was not the nodule studied in the HR-TNC, they had surgery later on formultinodular goitre or cystic nodules; thyroid cancer was an incidental finding; were pregnant at the time of first evaluation.	hospitals or clinics	No	Yes	No	No
12502	Hayes 2021	Age-related and socioeconomic inequalities in timeliness of referral and start of treatment in colorectal cancer: a population-based analysis	2021	UK	high	Digestive/gastroinstestinal	No	No	Yes	No	One	Retrospective/Cross-sectional	29445	Patients with primary colorectal cancers (International Classification of Diseases, Tenth Revision C18–C20) diagnosed in the period 2001–2010 from the Northern and Yorkshire Cancer Registry (NYCRIS).	Cancers registered from death certificates only, cases with no HES link	cancer registry or similar large databases	No	No	Yes	No
12516	Olaogun 2021	Management of Locally Advanced Breast Cancer: Challenges and Treatment Outcomes in an Emerging Tertiary Hospital in South-western Nigeria	2021	Nigeria	lower middle	Breast	Yes	Yes	Yes	Yes	One	Retrospective/Cross-sectional	98	Patients diagnosed with locally advanced BC (AJCC stage III) and managed at EKSUTH, Ado-Ekiti over a three year period from January 2016 to December 2018; patients with histologically confirmed breast cancer and those that received at least one form of treatment.	Patients with early breast cancer, metastatic and recurrent disease.	hospitals or clinics	No	Yes	No	No
12530	Han 2021	Is time-to-treatment associated with higher mortality in Korean elderly lung cancer patients?	2021	South Korea	high	Respiratory/thoracic	No	No	Yes	No	One	Retrospective/Cross-sectional	1535	Lung cancer patients aged 60 years or above with surgical treatment due to lung cancer within one year of first diagnosis.	Patients diagnosed before 2004 or patients with a history of being diagnosed with other cancer in the past five years.	cancer registry or similar large databases	No	No	Yes	No
12600	Jensen 2021	Impact of time to treatment initiation for patients with oral cavity squamous cell carcinoma: a population-based, retrospective study	2021	Denmark	high	Head and neck	No	No	Yes	No	One	Retrospective/Cross-sectional	862	Patients treated for an oral cavity squamous cell carcinoma in the period 2000–2014 at Rigshospitalet, Copenhagen University Hospital, Denmark. All patients with primary OSCC and known dates of diagnosis and treatment initiation were included.	Patients not treated with curative intent and patients with a TTI of 0.	hospitals or clinics	No	No	Yes	No
12616	Ksienski 2021	Time to Treatment With Nivolumab or Pembrolizumab for Patients With Advanced Melanoma in Everyday Practice	2021	Canada	high	Skin	No	No	Yes	No	One	Retrospective/Cross-sectional	302	Patients receiving pembrolizumab or nivolumab monotherapy as a first-line treatment for advanced melanoma at the six regional centers of British Columbia Cancer Agency between 10/2015 and 10/2019.	Patients receiving Anti-PD-1 antibodies as part of a clinical trial or in combination with ipilimumab.	cancer registry or similar large databases	No	No	Yes	No
12618	dosSantosAndrade 2021	Shorter delay to treatment by integrated diagnostic services and NGO-provided support among breast cancer patients in two Brazilian referral centres	2021	Brazil	upper middle	Breast	No	No	Yes	No	One	Retrospective/Cross-sectional	236	Patients with invasive tumours who received treatment in one of the two referral centres (FAP or HNL). Only patients who received a diagnosis of disease within the last three years from the beginning of data collection.	Patients with recurring disease and patients with cognitive problems.	hospitals or clinics	Yes	Yes	No	Yes
12639	Goenka 2021	The ``collateral damage{''} of the war on COVID-19: impact of the pandemic on the care of epithelial ovarian cancer	2021	India	low	Gynecologic	No	No	Yes	No	One	Retrospective/Cross-sectional	43	Patients diagnosed with epithelial ovarian cancer registered at a major tertiary center in South India and treated between 1st January 2019 and 30th September 2019 and expected to have completed most of their treatment before the onset of the pandemic (assuming a six-month time frame to complete the treatment of EOC and 1st March 2020, as the start of pandemic-induced disruption in services).	-	hospitals or clinics	No	Yes	No	No
12648	Greer 2021	The impact of fertility preservation on the timing of breast cancer treatment, recurrence, and survival	2021	USA	high	Breast	No	No	Yes	No	One	Retrospective/Cross-sectional	272	Women aged 18 to 45 years with histologically confirmed breast cancer who were referred from the Dana-Farber Cancer Institute for an FP consultation at the Center for Infertility and Reproductive Surgery at Brigham and Women’s Hospital between August 2, 2007, and July 10, 2017.	Patients with metastatic disease at the time of FP consultation, a cancer diagnosis other than breast cancer, or no subsequent oncology follow-up data.	hospitals or clinics	No	Yes	No	No
12691	Hassen 2021	Factors Associated with Delay in Breast Cancer Presentation at the Only Oncology Center in North East Ethiopia: A Cross-Sectional Study	2021	Ethiopia	low	Breast	Yes	No	No	No	One	Retrospective/Cross-sectional	204	Women with breast cancer at Dessie Referral Hospital (DRH), the only oncology centre in North East Ethiopia, from January to June 2020. All breast cancer patients who were 18+ years and had a clear pathological diagnosis of staging (stage I–IV) (newly diagnosed and on follow up treatment) attending the oncology centre during the data collection period were enrolled consecutively	Women with breast cancer who were critically ill and unable to communicate during the data collection.	hospitals or clinics	Yes	No	No	No
12692	Mumba 2021	Cervical cancer diagnosis and treatment delays in the developing world: Evidence from a hospital-based study in Zambia	2021	Zambia	lower middle	Gynecologic	No	No	Yes	No	One	Retrospective/Cross-sectional	2121	Patients presenting to the study hospital for the first time with a histologically confirmed diagnosis of cervical cancer.	Recurrence or second malignancy, had cervical intraepithelial neoplasia (CIN) or other cancers besides cervical cancer.	hospitals or clinics	No	Yes	No	No
12696	Sathoo 2021	A qualitative exploratory study of delay in the presentation of gastrointestinal cancer	2021	India	low	Digestive/gastroinstestinal	No	Yes	No	No	One	Other	20	Patients diagnosed with advanced (stage 3 and above) gastrointestinal (GI) cancers based on investigations, who were under treatment or follow‑up during the study period.	Patients who were unable to recollect information on their symptoms, who were unfit for interview, age less than 18 years and patients with incomplete records.	other: qualitative study	Yes	No	No	No
12703	IgnacioVarela-Centelles 2021	Impact of the Presenting Symptom on Time Intervals and Diagnostic Routes of Patients with Symptomatic Oral Cancer	2021	Spain	high	Head and neck	Yes	Yes	Yes	Yes	One	Retrospective/Cross-sectional	181	Incident cases in the 2015–2019 period with pathological diagnosis of oral squamous cell carcinoma at the CHUAC and POVISA hospitals in Galicia (North-Western Spain). The inclusion criterion was symptomatic patients, those whose physical (oral) changes or symptoms prompted them to seek care from a primary care health professional.	Prevalent or recurrent cases, multiple carcinomas, secondary primary tumors, metastatic cancer, patients who had been treated at some stage at private clinics, patients with records of hospital admissions from hospital accident and emergency services, patients referred because of casual findings during unrelated consultations or as a consequence of screening programs	hospitals or clinics	Yes	Yes	No	Yes
12728	Karp 2021	Barriers to Obtaining a Timely Diagnosis in Human Papillomavirus-Associated Oropharynx Cancer	2021	USA	high	Head and neck	Yes	Yes	No	Yes	One	Retrospective/Cross-sectional	703	Patients undergoing primary intent-to-cure treatment for HPV positive oropharyngeal squamous cell carcinoma. Patients with a primary site in the tonsil or base of tongue or patients with an unknown primary.	Patients who presented with 2 concurrent primary sites in the oropharynx, metastatic disease at presentation, or those with a history of head and neck cancer.	hospitals or clinics	No	Yes	No	No
12733	Li 2021	Enhancing social support and knowledge perception decreases patient delay in breast cancer	2021	China	lower middle	Breast	Yes	No	No	No	One	Retrospective/Cross-sectional	226	Mandarin-speaking or Sichuanese dialect-speaking women, aged ≥18 years, lucid, with normal comprehension and verbal expression, were recruited in the breast specialist outpatient clinics of Sichuan Cancer Hospital & Institute, Sichuan Cancer Center, School of Medicine, University of Electronic Science and Technology of China, Chengdu; with further confirmation by pathological diagnosis.	Women who refused to participate, who did not have the ability to comprehend and complete the questionnaire, whose prior breast abnormality had been diagnosed as breast cancer or which could not be verified by pathological diagnosis.	hospitals or clinics	Yes	No	No	No
12788	Urban 2022	The Prognostic Impact of Radiotherapy Delays in Oropharynx Carcinoma and the Role of p16 Status	2022	Canada	high	Head and neck	No	No	Yes	No	One	Retrospective/Cross-sectional	763	All patients with biopsy-confirmed squamous cell carcinoma (SCC) of the oropharynx, with known p16 immunohistochemistry status, who were treated at the study institution consisting of 6 treatment facilities withdefinitive RT with orwithout chemotherapy between 2012 and 2016.	Patients with non-SCC histology and those treated with palliative or adjuvant RT after primary surgery.	hospitals or clinics	No	Uncertain	No	No
12789	Marcickiewicz 2022	The wait time to primary surgery in endometrial cancer - impact on survival and predictive factors: a population-based SweGCG study	2022	Sweden	high	Gynecologic	No	No	Yes	No	One	Retrospective/Cross-sectional	7366	Patients with endometrial cancer in Sweden (ICD-10 code C54), International Federation of Gynaecology and Obstetrics (FIGO) stages I–IV diagnosed from 1 January 2010 through 31 December 2018, 18 years or older, with histologically verified primary EC with a histology of endometrioid-, serous-, mucinous-, clear cell carcinomas, or carcinosarcoma with surgery as primary treatment .	Age not registered, histology not specified, missing date of surgery, having the hysterectomy on or before the diagnosis date, primary surgery with palliative intention, hysterectomy performed more than 1 year after diagnosis, and neoadjuvant chemotherapy.	cancer registry or similar large databases	No	No	Yes	No
12817	Lee 2022	Association between Delay to Radical Prostatectomy and Clinically Meaningful Outcomes among Patients with Intermediate and High-Risk Localized Prostate Cancer	2022	USA	high	Genitourinary	No	No	Yes	No	One	Retrospective/Cross-sectional	3962	Patients who underwent radical prostatectomy from 1988 to 2018 at Veterans Affairs Medical Centers in West Los Angeles, San Diego, San Francisco and Palo Alto, California; Portland, Oregon; Durham and Asheville, North Carolina; and Augusta, Georgia, and were included in the SEARCH cohort.	Having received radiation or neoadjuvant androgen deprivation therapy, not having data on time from biopsy to radical prostatectomy, surgical date more than 1 year after diagnosis.	other: study cohort	No	No	Yes	No
12821	Pumpalova 2022	The Impact of Breast Cancer Treatment Delays on Survival Among South African Women	2022	South Africa	upper middle	Breast	No	No	Yes	No	One	Prospective cohort	1260	Women who were >18 years of age, had newly diagnosed breast cancer, had no history of other cancers, received BC treatment at a study hospital and signed informed consent; who enrolled between June 30, 2015 and July 1, 2019, and were diagnosed with American Joint Committee on Cancer, 7th edition, stage I, II, or III BC; who received either neoadjuvant chemotherapy or surgery as first treatment fo…	Women who did not initiate adjuvant chemotherapy after surgery (due to default, or because it was not clinically indicated), women who did not undergo surgery after NAC, and women who failed to initiate radiation therapy after breast conserving surgery.	other: multicenter cohort study	No	Uncertain	No	No
12877	Martínez-Pérez 2020	Association between delayed diagnosis and breast cancer in advanced clinical stage at the time of consultation in four oncology centers in Medellin-Colombia, 2017. Cross-sectional study	2020	Colombia	lower middle	Breast	Yes	Yes	No	Yes	One	Retrospective/Cross-sectional	242	Women over 18 years of age, with a diagnosis of infiltrating breast cancer confirmed by biopsy in the last year, who attended an evaluation for the first time with a medical oncologist between February and October 2017 at one of the study institutions.	The patients who could not remember the date of the identification of the first symptom or the date of the first medical consultation, with a personal history of another type of cancer, and the patients who did not sign the informed consent.	hospitals or clinics	Yes	No	No	No
13467	HernándezVargas 2021	Factors associated with delays in time to treatment initiation in Colombian women with cervical cancer: A cross-sectional analysis	2021	Colombia	lower middle	Gynecologic	No	No	Yes	No	One	Retrospective/Cross-sectional	1249	All women newly diagnosed with cervical cancer and reported to the NACR from January 2, 2018, to January 1, 2019,	No information about treatment (people diagnosed close to the cut-off date or the data was not available on clinical records) and having received palliative treatment rather than with curative purposes.	cancer registry or similar large databases	No	No	Yes	No
13515	Kotecha 2021	Evaluating the delay prior to primary care presentation in patients with lung cancer: a cohort study	2021	UK	high	Respiratory/thoracic	Yes	No	No	No	One	Retrospective/Cross-sectional	379	Patients with a recent diagnosis of lung cancer were recruited from thoracic oncology clinics at the Norfolk and Norwich University Hospitals NHS Foundation Trust and James Paget University Hospitals NHS Foundation Trust between April 2008 and June 2012.	Non-lung primary cancer; inadequately completed questionnaire.	hospitals or clinics	Yes	Yes	No	Yes
13544	Naidoo 2021	Delays in the referral and primary management of cutaneous malignant melanoma at Tygerberg Hospital	2021	South Africa	upper middle	Skin	No	No	Yes	No	One	Retrospective/Cross-sectional	40	All patients referred to the hospital melanoma multidisciplinary team from 01 January 2015 to 31 December 2017 with a diagnostic biopsy showing cutaneous malignant melanoma were considered. The cohort included male and female patients > 18 years old with clinical stage (c Stage) T1b-T4b N0-3 M0-1a melanoma.	Uveal/mucosal melanoma, T1a CMM or melanoma in situ, Cutaneous melanoma undergoing primary non-surgical treatment, Incomplete clinical records, Patients with a second cancer diagnosis within 5 years of their melanoma diagnosis (except for localised squamous or basal cell carcinoma of the skin).	hospitals or clinics	No	Yes	No	No
13716	Ferro 2021	The impact of sars-cov-2 pandemic on time to primary, secondary resection and adjuvant intravesical therapy in patients with high-risk non-muscle invasive bladder cancer: A retrospective multi-institutional cohort analysis	2021	Italy	high	Genitourinary	No	No	Yes	No	One	Retrospective/Cross-sectional	1535	patients who underwent TURBT ± Re-TURBT followed by adjuvant intravesical BCG or MMC for histologically confirmed urothelial high-risk non-muscle invasive bladder cancer.	Patients with primary muscle-invasive disease (MIBC), non-urothelial carcinoma, with incomplete/missing data, or who received treatment for the specific diagnosis of interest later than 1 year after diagnosis, and 6 months following primary resection or Re-TURBT were excluded together with those patients who were treated with non-curative intervention.	hospitals or clinics	No	Uncertain	No	No
13810	Filho 2021	Cultural, social, and healthcare access factors associated with delays in gastric cancer presentation, diagnosis, and treatment: A cross-sectional study	2021	Brazil	upper middle	Digestive/gastroinstestinal	Yes	No	Yes	Yes	One	Retrospective/Cross-sectional	31	Being over 18 years of age and having undergone surgical treatment, chemotherapy or radiotherapy, even if palliative. All patients with a gastric cancer diagnosis who were hospitalised during the study period participated in the research.	Hospitalization due to recurrence of the disease and clinical conditions that could limit the patient’s understanding or ability to respond to the interview questions.	hospitals or clinics	Yes	No	No	No
14112	Mimouni 2022	The patient, diagnosis and treatment delay of the care pathway of patients with breast Cancer in Morocco	2022	Morocco	lower middle	Breast	Yes	Yes	Yes	Yes	One	Retrospective/Cross-sectional	410	Women registered with the diagnosis of breast cancer between 2013-2017 at the FEZ Oncology Hospital.	Women whose histopathology confirmed the absence of malignancy and that breast cancer was not the first primary cancer (other than non-melanoma skin cancer).	hospitals or clinics	No	Yes	No	No
14172	Karnchanachari 2022	The SYMPTOM-upper gastrointestinal study: A mixed methods study exploring symptom appraisal and help-seeking in Australian upper gastrointestinal cancer patients	2022	Australia	high	Digestive/gastrointestinal	Yes	Yes	No	Yes	Two or more	Retrospective/Cross-sectional	27	Patients diagnosed with cancers of the oesophagus, pancreas or gastric in the previous 6 months and were diagnosed or treated at a participating Upper Gastrointestinal Cancer Registry (UGICR) hospital.	Patients who opted out of the UGICR or needed an interpreter for medical appointments.	cancer registry or similar large databases	Yes	No	No	No
14176	Benider 2022	Evolution of patterns of care for women with cervical cancer in Morocco over a decade	2022	Morocco	lower middle	Gynecologic	Yes	No	Yes	Yes	One	Retrospective/Cross-sectional	886		Patients with recurrent cervical cancer at the time of registration.	hospitals or clinics	No	Yes	No	No
14181	Huerta-Gutierrez 2021	No Title	2021	Mexico	upper middle	Breast	Yes	No	Yes	Yes	One	Retrospective/Cross-sectional	511	Eligible women were selected from a census of the total number of women treated for BC three years before and three years after the hospitals were accredited to receive the FPGC.	Individuals residing further than 90 minutes away from the hospital, and those whom we were unable to locate at their addresses, or with incomplete provided data or incomplete medical	hospitals or clinics	Yes	Yes	No	Yes
14189	vanErp 2020b	Exploring the diagnostic pathway of symptomatic cancer patients in the Netherlands	2020	Netherlands	high	Multiple	Yes	Yes	No	Yes	Two or more	Retrospective/Cross-sectional	751	Ch. 4: All adult patients (aged ≥18 years) registered with the ICPC-1 code for ‘malignant neoplasm of kidney’ (U75) and ‘malignant neoplasm of bladder’ (U76) in 2010-2015; those with a confirmed diagnosis, who presented to a GP with symptoms, and were referred for diagnostic workup. Ch. 5: All adult patients (aged ≥18 years) registered with ICPC-1 code for ‘malignant neoplasm of ovary’ (X77.02) i…	Ch. 4 and 5: Unclear diagnostic pathway, non-confirmed cancer diagnosis, diagnosis outside of study period, first presentation in secondary care or in emergency setting or abroad, cancer was an incidental finding.	other: primary care records	No	Yes	Yes	Yes
				high-income	294		177	121	243	103	376	362					146	215	141	100
				upper middle	48		0.431707	0.295122	0.592683	0.25122	0.917073	0.882927					0.356098	0.52439	0.343902	0.243902
				lower middle	43
				low	24
				mixed	1
				high-income	0.717073
				upper middle	0.117073
				lower middle	0.104878
				low	0.0585366
				mixed	0.00243902
