# Supplementary material for: The patient, diagnostic, and treatment intervals in adult patients with cancer from high- and lower-income countries: A systematic review and meta-analysis
Source: PLoS Med. 2022 Oct 20;19(10):e1004110. doi: 10.1371/journal.pmed.1004110 (PMC9584443; doi:10.1371/journal.pmed.1004110)
Supplement: S6 Table — Note: k = number of studies/estimates; N = number of patients; med = pooled median; LLCI and ULCI = lower level and upper level confidence interval, respectively; Difference = pooled median for high-income countries minus pooled median for lower-income countries; Breast cancer excludes pregnancy-associated breast cancer; p = p-value from a moderator test in a random-effects model; R2 = percentage of variance in the outcome explained by the moderator. When k = 1, the median from the single located study is reported. (XLSX) [file pmed.1004110.s006.xlsx]

## Sheet: Hoja1
Table S6. Pooled median for the patient interval as a funcion of country socio-economic indicators. k=number of studies/estimates; N=number of patients; med=pooled median; LLCI and ULCI=lower level and upper level confidence interval, respectively; Difference=pooled median for high-income countries minus pooled median for lower-income countries; Breast cancer excludes pregnancy-associated breast …
	GNI												HDI
	High GNI					Lower GNI					Moderator test from a random effects model		High HDI					Low HDI					Moderator test from a random effects model
Cancer site	k	N	med	LLCI	ULCI	k	N	med	LLCI	ULCI	p	R2	k	N	med	LLCI	ULCI	k	N	med	LLCI	ULCI	p	R2
Breast	22	6.789	29	19	45	65	18.014	50	34	90	0.006	7	48	14,049	30	21	34	34	6,670	111	41	150	<0.001	31
Digestive/gastroinstestinal	42	11.612	26	21	30	8	1.117	53	34	125	0.001	17	41	11,360	22	19	22	8	1,117	90	37	90	0.001	17
Colorectal	24	8.666	29	22	32	5	910	90	43	279	0.001	25	23	8,414	28	22	31	5	910	90	43	279	0.002	25
Lung	23	5.663	22	20	30	14	12.301	33	28	59	0.014	14	25	5,705	22	19	30	12	12,259	42	29	83	<0.001	48
Genitourinary	30	6.496	18	10	30	2	288	97	78	116	0.101	5	29	6,436	14	9	30	2	288	97	78	116	0.156	3
Gynecological	22	2.206	21	15	30	10	2.012	79	40	129	<0.001	31	22	2,206	21	15	30	10	2,012	79	40	129	<0.001	29
Hematological	33	5.102	19	16	26	5	244	42	23	156	<0.001	29	33	5,102	19	16	26	5	244	42	23	156	<0.001	55
Head and neck	22	3.361	31	30	58	29	2.529	60	45	90	0.022	8	24	3,487	33	30	60	26	2,308	90	45	90	<0.001	17
