# Supplementary material for: The patient, diagnostic, and treatment intervals in adult patients with cancer from high- and lower-income countries: A systematic review and meta-analysis
Source: PLoS Med. 2022 Oct 20;19(10):e1004110. doi: 10.1371/journal.pmed.1004110 (PMC9584443; doi:10.1371/journal.pmed.1004110)
Supplement: S7 Table — Note: k = number of studies/estimates; N = number of patients; med = pooled median; LLCI and ULCI = lower level and upper level confidence interval, respectively; Breast cancer excludes pregnancy-associated breast cancer; R2 = percentage of variance in the outcome explained by the moderator in a moderator test from a random-effects model. When k = 1, the median from the single located study is reported. The high vs. lower IPC PP groups were created based on k-means clustering (“natural” grouping of the data). (XLSX) [file pmed.1004110.s007.xlsx]

## Sheet: Hoja1
Table S7. Pooled medians for the patient, diagnostic, and treatment intervals from studies conducted in high-income countries as a funcion of the Index of Cancer Preparedness on Policy and Planning (ICP PP). k=number of studies/estimates; N=number of patients; med=pooled median; LLCI and ULCI=lower level and upper level confidence interval, respectively; Breast cancer excludes pregnancy-associate…
		High IPC PP					Lower IPC PP					Wilcoxon Rank Sum test				Moderator test from a random-effects model
Patient interval	Cancer site	k	N	med	LLCI	ULCI	k	N	med	LLCI	ULCI	Estimated difference	LLCI	ULCI	p	p	R2
	Breast	8	3,940	7	7	7	7	1,274	34	34	52	32	13	45	0.017	0.094	15
	Digestive/gastroinstestinal	23	6,123	19	19	21	14	4,514	22	21	30	8	-4	17	0.199	0.281	1
	Colorectal	9	3,870	19	19	28	5	1,169	30	26	144	53	-2	100	0.083	0.161	7
	Lung	17	4,286	15	12	21	2	662	30	21	30	7	-90	18	0.738	0.534	0
	Genitourinary	12	4,407	6	2	14	6	654	110	22	110	19	-6	27	0.240	0.89	0
	Gynecological	10	1,219	14	14	25	3	357	30	15	43	10	-47	29	0.306	0.802	0
	Hematological	26	4,635	14	9	22	3	324	13	13	30	2	-9	16	0.802	0.516	0
	Head and neck	9	929	30	21	35	11	2,207	60	31	64	21	0	54	0.048	0.02	19
		High IPC PP					Lower IPC PP
Diagnostic interval	Cancer site	k	N	med	LLCI	ULCI	k	N	med	LLCI	ULCI	Estimated difference	LLCI	ULCI	p	p	R2
	Breast	16	82,871	41	25	41	4	233	6	5	10	-15	-25	-4	0.006	0.558	0
	Digestive/gastroinstestinal	25	22,145	72	67	97	26	44,913	84	64	92	18	4	35	0.016	0.038	5
	Colorectal	17	45,502	92	84	92	5	1,408	107	74	124	29	2	56	0.041	0.006	24
	Lung	15	16,565	88	88	113	1	165	28			-26	-117	-5	0.129	0.322	0
	Genitourinary	17	8,269	71	56	80	12	33,448	35	30	59	-9	-29	19	0.478	0.966	0
	Gynecological	11	2,122	67	55	75	3	686	27	27	77	-25	-67	22	0.349	0.299	0
	Hematological	31	5,834	83	65	99	2	4,024	99	40	99	6	-85	83	0.88	0.78	0
	Head and neck	9	1,014	87	39	113	6	1,452	59	14	83	-30	-94	9	0.077	0.318	0
		High IPC PP					Lower IPC PP
Treatment interval	Cancer site	k	N	med	LLCI	ULCI	k	N	med	LLCI	ULCI	Estimated difference	LLCI	ULCI	p	p	R2
	Breast	66	1,696,096	25	25	27	5	291	27	25	31	6	1	11	0.022	0.982	0
	Digestive/gastroinstestinal	30	494,425	30	30	30	62	992,460	12	10	13	-5	-13	3	0.299	0.004	20
	Colorectal	20	39,541	30	30	30	15	719,600	10	9	13	-1	-11	10	0.789	<0.001	76
	Lung	27	65,195	50	41	52	20	450,612	30	28	32	-6	-17	7	0.267	0.054	12
	Genitourinary	12	11,838	83	65	107	30	1,357,548	57	50	60	-60	-84	-21	0.001	0.008	17
	Gynecological	15	123,228	38	38	38	1	7,366	44			-3	-75	10	0.828	0.379	0
	Hematological	6	14,337	37	3	37	4	2,769	15	4	22	-8	-33	14	0.392	0.276	3
	Head and neck	22	17,573	37			1	17	82			48	-428	75	0.136	0.326	0
