# Supplementary material for: The patient, diagnostic, and treatment intervals in adult patients with cancer from high- and lower-income countries: A systematic review and meta-analysis
Source: PLoS Med. 2022 Oct 20;19(10):e1004110. doi: 10.1371/journal.pmed.1004110 (PMC9584443; doi:10.1371/journal.pmed.1004110)
Supplement: S8 Table — Note: k = number of studies/estimates; N = number of patients; med = pooled median; LLCI and ULCI = lower level and upper level confidence interval, respectively; Difference = pooled median for high-income countries minus pooled median for lower-income countries; Breast cancer excludes pregnancy-associated breast cancer; p = p-value from a moderator test in a random-effects model, *<0.05, **<0.01, ***<0.001; R2 = percentage of variance in the outcome explained by the moderator. When k = 1, the median from the single located study is reported. (XLSX) [file pmed.1004110.s008.xlsx]

## Sheet: Sheet1
Table S8. Pooled median for the diagnostic interval as a funcion of country socio-economic indicators. k=number of studies/estimates; N=number of patients; med=pooled median; LLCI and ULCI=lower level and upper level confidence interval, respectively; Difference=pooled median for high-income countries minus pooled median for lower-income countries; Breast cancer excludes pregnancy-associated brea…
	GNI												HDI
	High GNI					Lower GNI					Moderator test from a random effects model		High HDI					Low HDI					Moderator test from a random effects model
Cancer site	k	N	med	LLCI	ULCI	k	N	med	LLCI	ULCI	p	R2	k	N	med	LLCI	ULCI	k	N	med	LLCI	ULCI	p	R2
Breast	26	86.82	21	14	25	25	7.988	53	26	87	<0.001	25	31	88.928	41	26	41	17	4.864	60	24	91	<0.001	29
Digestive/gastroinstestinal	63	71.772	59	45	70	5	635	46	30	80	0.366	0	61	71.665	84	67	92	5	635	32	30	91	0.333	0
Colorectal	40	63.49	63	48	78	2	372	61	30	91	0.799	0	38	63.383	61	46	76	2	372	61	30	91	0.601	0
Lung	22	19.348	47	35	54	3	12.556	34	30	40	0.265	1	22	19.348	47	35	54	3	12.556	34	30	40	0.953	0
Genitourinary	37	44.107	58	50	77	0							26	40.172	57	47	68	11	3.935	89	33	107	0.131	4
Gynecological	20	3.855	46	39	72	1	231	97			0.179	4	20	2.855	46	39	72	1	231	97			0.071	11
Hematological	36	9.958	71	53	87	4	220	63	14	363	0.077	5	36	9958	71	53	87	4	220	63	14	364	<0.001	28
Head and neck	18	3.108	37	23	85	11	1.256	30	21	48	0.226	2	21	3.329	36	25	68	8	1.035	30	15	48	0.138	4
