# Supplementary material for: The patient, diagnostic, and treatment intervals in adult patients with cancer from high- and lower-income countries: A systematic review and meta-analysis
Source: PLoS Med. 2022 Oct 20;19(10):e1004110. doi: 10.1371/journal.pmed.1004110 (PMC9584443; doi:10.1371/journal.pmed.1004110)
Supplement: S9 Table — Note: k = number of studies/estimates; N = number of patients; med = pooled median; LLCI and ULCI = lower level and upper level confidence interval, respectively; Difference = pooled median for high-income countries minus pooled median for lower-income countries; Breast cancer excludes pregnancy-associated breast cancer; p = p-value from a moderator test in a random-effects model, *<0.05, **<0.01, ***<0.001; R2 = percentage of variance in the outcome explained by the moderator. When k = 1, the median from the single located study is reported. (XLSX) [file pmed.1004110.s009.xlsx]

## Sheet: Sheet1
Table S9. Pooled median for the treatment interval as a funcion of country socio-economic indicators. k=number of studies/estimates; N=number of patients; med=pooled median; LLCI and ULCI=lower level and upper level confidence interval, respectively; Difference=pooled median for high-income countries minus pooled median for lower-income countries; Breast cancer excludes pregnancy-associated breas…
	GNI												HDI
	High GNI					Lower GNI					Moderator test from a random effects model		High HDI					Low HDI					Moderator test from a random effects model
Cancer site	k	N	med	LLCI	ULCI	k	N	med	LLCI	ULCI	p	R2	k	N	med	LLCI	ULCI	k	N	med	LLCI	ULCI	p	R2
Breast	66	1,700,207	31	27	32	29	11.173	28	22	40	0.903	0	66	1,698,756	25	25	27	25	9.936	30	18	41	0.645	0
Digestive/gastroinstestinal	95	1,046,841	24	20	32	10	79830	20	13	37	0.135	5	95	1,046,841	12	12	13	10	79.83	60	21	60	0.386	1
Colorectal	61	923.732	18	14	23	7	79.623	19	10	30	0.009	27	61	923.731	18	14	23	7	79.623	19	10	30	0.011	28
Lung	53	546.499	33	30	42	7	10.875	20	6	25	0.003	20	52	545.938	34	30	42	7	10875	20	6	25	<0.001	26
Genitourinary	48	1,370,202	59	45	67	1	34	34			0.983	0	47	1,369,567	60	47	69	1	34	34			0.821	0
Gynecological	22	130.833	42	34	48	11	5.497	69	28	107	<0.001	72	22	130.833	42	34	48	11	5.497	69	28	107	<0.001	64
Hematological	17	18.735	21	8	28	1	29	37			0.767	0	16	18.468	19	8	30	1	29	37			0.953	0
Head and neck	69	125.693	33	32	37	8	1.084	41	20	65	0.889	0	64	104.662	34	32	37	6	473	40	19	84	0.497	0
