# Supplementary material for: The patient, diagnostic, and treatment intervals in adult patients with cancer from high- and lower-income countries: A systematic review and meta-analysis
Source: PLoS Med. 2022 Oct 20;19(10):e1004110. doi: 10.1371/journal.pmed.1004110 (PMC9584443; doi:10.1371/journal.pmed.1004110)
Supplement: S10 Table — Note: k = number of studies/estimates joined in meta-analysis; N = number of patients; med = pooled median; LLCI and ULCI = lower level and upper level confidence interval, respectively; PI/DI = ratio between the median patient and diagnostic interval. DI/TI = ratio between the median diagnostic and treatment interval. N is sometimes different because of missing data for some patients. All available studies on digestive/genitourinary cancer are colorectal cancer studies. (XLSX) [file pmed.1004110.s010.xlsx]

## Sheet: Hoja1
Table S10. Pooled medians for the patient, diagnostic, and treatment intervals based on studies that reported on all three intervals for the same patients. k=number of studies/estimates joined in meta-analysis; N=number of patients; med=pooled median; LLCI and ULCI=lower level and upper level confidence interval, respectively; PI/DI=ratio between the median patient and diagnostic interval. DI/TI=…
		Patient interval				Diagnostic interval				Treatment interval				Diagnotic/patient interval ratio			Diagnostic/treatment interval ratio			Patient/treatment interval ratio
Cancer site	k	N	med	LLCI	ULCI	N	med	LLCI	ULCI	N	med	LLCI	ULCI	DI/PI	LLCI	ULCI	DI/TI	LLCI	ULCI	PI/TI	LLCI	ULCI
Breast	16	3,493	27	12	49	3,647	25	10	29	3,615	26	20	31	0.9	0.4	2.5	1.0	0.6	1.7	1.0	0.4	2.5
Colorectal	5	1,190	22	18	28	1,205	62	29	109	1,222	18	14	53	2.8	1.0	7.6	3.4	2.1	5.7	1.2	0.5	3.3
Lung	12	11,498	21	16	24	13,997	44	36	56	11,289	27	16	42	2.1	1.4	3.0	1.6	1.0	2.5	0.8	0.5	1.3
Genitourinary	6	1,049	14	5	68	1,047	61	16	250	1,049	57	3	86	4.5	0.4	54.3	1.1	0.4	2.7	0.2	0.0	3.1
Gynecological	4	161	41	16	112	161	43	38	43	161	14	10	18	1.0	0.3	3.4	3.0	2.1	4.5	2.9	0.8	10.8
Hematological	3	100	22	16	54	100	72	71	78	100	7	2	8	3.3	1.2	8.8	10.3	3.0	35.4	3.1	0.4	23.8
Head and neck	5	728	32	31	54	708	35	14	38	726	27	22	63	1.3	0.5	3.6	1.3	0.5	3.6	1.2	0.6	2.3
